# Supplementary material for: Cadmium binding by the F-box domain induces p97-mediated SCF complex disassembly to activate stress response programs
Source: Nat Commun. 2024 May 8;15:3894. doi: 10.1038/s41467-024-48184-6 (PMC11079001; doi:10.1038/s41467-024-48184-6)
Supplement: Supplementary file 4 — Supplementary Data 1 [file 41467_2024_48184_MOESM4_ESM.xlsx]

## Sheet: Set I Peptide Count & %Coverage
Set I 2018 06 03			CADMIUM						CONTROL
Rank	Uniq Pep	Acc #	Num Unique	Peptide Count	% Cov	Best Disc Score	Best Expect Val		Num Unique	Peptide Count	% Cov	Best Disc Score	Best Expect Val	Protein MW	Species	Protein Name
[1]		Q00955	141	192	68	5.77	4.2e-10		101	124	56.2	6.11	3.5e-10	250356	YEAST	Acetyl-CoA carboxylase
[1-1]	11	P32874	11	12	5.9	1.99	2.6e-05		8	8	3.7	3.73	6e-09	259166	YEAST	Acetyl-CoA carboxylase, mitochondrial
[1-2]	11	A6ZMR9	11	12	5.9	1.99	2.6e-05		8	8	3.7	3.73	6e-09	259165	YEAS7	Acetyl-CoA carboxylase, mitochondrial
[1-3]	11	C8ZF72	11	12	5.9	1.99	2.6e-05		8	8	3.7	3.73	6e-09	259210	YEAS8	Acetyl-CoA carboxylase, mitochondrial
[1-4]	10	C7GRE4	11	12	5.9	1.99	2.6e-05		7	7	3.3	3.73	6e-09	259044	YEAS2	Acetyl-CoA carboxylase, mitochondrial
[1-5]	10	B3LM95	10	11	5.4	1.99	2.6e-05		8	8	3.7	3.73	6e-09	259114	YEAS1	Acetyl-CoA carboxylase, mitochondrial
[2]		P10591	56	164	74.1	7.02	1.8e-11		46	125	69.9	5.5	1.5e-10	69657.8	YEAST	Heat shock protein SSA1
[2-1]	18	P10592	51	143	74.5	6.57	1.6e-11		49	128	72.1	5.93	3.2e-10	69470.5	YEAST	Heat shock protein SSA2
[2-2]	18	P22202	27	60	37.1	6.35	1.6e-11		18	38	31.9	5.93	3.2e-10	69651.6	YEAST	Heat shock protein SSA4
[2-3]	7	P09435	13	38	18.2	5.37	3.4e-09		13	30	20.3	4.86	3.9e-09	70547.3	YEAST	Heat shock protein SSA3
[2-4]	19	P16474	19	24	30.2	3.47	1.5e-07		16	19	26.2	2.66	7.3e-07	74468.6	YEAST	78 kDa glucose-regulated protein homolog
[3]		P07259	87	101	47.1	4.49	2.9e-08		49	53	26	3.89	2.1e-08	245043	YEAST	Protein URA2
[3-1]	5	P03965	6	6	7	1.79	5.2e-06		2	2	1.8	0.55	0.00055	123916	YEAST	Carbamoyl-phosphate synthase arginine-specific large chain
[4]		P39014	55	255	68.3	6.64	7.8e-12		53	210	75	7.23	9.2e-12	72836.1	YEAST	F-box protein MET30
[5]		Q12680	62	71	38.8	4.95	5.2e-09		17	17	9.4	2.96	1.6e-07	238104	YEAST	Glutamate synthase [NADH]
[6]		P04397	43	75	74.4	6.99	2.6e-11		30	43	55.2	4.36	1e-08	78195.9	YEAST	Bifunctional protein GAL10
[7]		P25694	64	87	66.8	4.82	3.4e-10		40	48	57.1	3.74	9.7e-08	91996.8	YEAST	Cell division control protein 48
[8]		P16521	53	67	47.7	5.33	6.2e-10		33	41	37.4	4.62	5.2e-10	115946	YEAST	Elongation factor 3A
[8-1]	1	P53978	19	21	13.7	4.26	8.1e-08		11	14	8.7	3.11	2e-07	115870	YEAST	Elongation factor 3B
[9]		P04385	42	142	84.5	6.06	6e-11		28	48	58.5	5.27	1.7e-10	57944.8	YEAST	Galactokinase
[9-1]	23	P13045	23	29	48.3	5.99	5.2e-10		14	16	23.3	2.41	3.1e-06	58129.6	YEAST	Protein GAL3
[10]		P07149	58	66	35.2	4.67	6.8e-09		41	42	25.7	3	1.6e-07	228693	YEAST	Fatty acid synthase subunit beta
[11]		P32589	38	59	62	6.62	1.1e-11		18	22	34.9	3.45	1.5e-07	77367	YEAST	Heat shock protein homolog SSE1
[11-1]	3	P32590	7	8	12	3.97	3.3e-07		5	7	9.4	2.85	1.1e-06	77621.4	YEAST	Heat shock protein homolog SSE2
[12]		P38972	48	64	44.9	5.08	2.4e-09		13	13	12	2.24	2.3e-06	148906	YEAST	Phosphoribosylformylglycinamidine synthase
[13]		P22138	49	61	53.7	4.61	2.2e-08		33	36	37.2	3.98	2.3e-08	135743	YEAST	DNA-directed RNA polymerase I subunit RPA135
[14]		P32324	44	58	54.3	5.05	1.1e-08		31	34	38.1	3.4	6.2e-08	93290	YEAST	Elongation factor 2
[15]		Q07163	56	65	40	4.57	2e-09		42	49	31.6	4.76	2e-09	198664	YEASX	Transposon TyH3 Gag-Pol polyprotein
[15-1]	1	P0C2I7	53	62	37.9	4.57	2e-09		40	47	30.2	4.76	2e-09	198657	YEAST	Transposon Ty1-LR4 Gag-Pol polyprotein
[15-2]	3	P0C2I3	52	61	36.8	4.57	2e-09		37	44	27.7	4.76	2e-09	198661	YEAST	Transposon Ty1-DR6 Gag-Pol polyprotein
[15-3]	6	Q03612	53	62	38.1	4.52	2.7e-09		39	47	30.5	4.76	2e-09	198564	YEAST	Transposon Ty1-ER1 Gag-Pol polyprotein
[15-4]	4	P0C2I5	53	61	39.1	4.57	2e-09		37	43	29.3	4.76	2e-09	198547	YEAST	Transposon Ty1-LR2 Gag-Pol polyprotein
[15-5]	3	P47100	52	60	37.2	4.57	2e-09		40	48	31	4.76	2e-09	198619	YEAST	Transposon Ty1-JR2 Gag-Pol polyprotein
[15-6]	2	Q07793	51	59	39.7	4.57	2e-09		36	43	29.7	4.76	2e-09	181662	YEAST	Transposon Ty1-DR4 Gag-Pol polyprotein
[15-7]	4	Q03434	51	60	36.7	4.52	2.7e-09		39	47	30.5	4.76	2e-09	198574	YEAST	Transposon Ty1-ML2 Gag-Pol polyprotein
[15-8]	3	Q12141	50	58	36.1	4.57	2e-09		38	46	29.9	4.76	2e-09	198659	YEAST	Transposon Ty1-GR1 Gag-Pol polyprotein
[15-9]	7	Q04670	50	58	36.9	4.57	2e-09		40	48	30.7	4.76	2e-09	198556	YEAST	Transposon Ty1-MR2 Gag-Pol polyprotein
[15-10]	6	Q04711	48	56	35.3	4.52	2.7e-09		38	46	29.1	4.76	2e-09	198527	YEAST	Transposon Ty1-ML1 Gag-Pol polyprotein
[15-11]	4	P0C2I2	48	56	35.3	4.52	2.7e-09		36	43	26.8	4.76	2e-09	198529	YEAST	Transposon Ty1-DR5 Gag-Pol polyprotein
[15-12]	5	Q12269	48	56	34.8	4.52	2.7e-09		37	43	27.1	4.76	2e-09	198523	YEAST	Transposon Ty1-GR2 Gag-Pol polyprotein
[15-13]	4	Q12273	48	57	35.6	4.52	2.7e-09		38	46	29.8	4.76	2e-09	198616	YEAST	Transposon Ty1-OL Gag-Pol polyprotein
[15-14]	5	P47098	48	57	34.9	4.52	2.7e-09		37	45	29.3	4.76	2e-09	198654	YEAST	Transposon Ty1-JR1 Gag-Pol polyprotein
[15-15]	7	Q12316	47	54	34.2	4.57	2e-09		37	45	28.3	4.76	2e-09	198561	YEAST	Transposon Ty1-GR3 Gag-Pol polyprotein
[15-16]	3	Q99231	48	56	33.8	4.41	4.9e-09		36	42	27.1	4.59	5.6e-09	198840	YEAST	Transposon Ty1-DR3 Gag-Pol polyprotein
[15-17]	4	Q03855	47	54	33.6	4.52	2.7e-09		36	42	25.9	4.76	2e-09	198597	YEAST	Transposon Ty1-DR1 Gag-Pol polyprotein
[15-18]	6	O13535	45	53	31.3	4.52	2.7e-09		37	45	27.7	4.76	2e-09	202819	YEAST	Transposon Ty1-H Gag-Pol polyprotein
[15-19]	6	Q12193	45	52	31.9	4.57	2e-09		37	45	28.3	4.76	2e-09	198871	YEAST	Transposon Ty1-BR Gag-Pol polyprotein
[15-20]	7	Q03619	45	53	32	4.52	2.7e-09		37	45	28.3	4.76	2e-09	198571	YEAST	Transposon Ty1-ER2 Gag-Pol polyprotein
[15-21]	7	Q12088	45	53	32	4.52	2.7e-09		37	45	28.3	4.76	2e-09	198463	YEAST	Transposon Ty1-LR1 Gag-Pol polyprotein
[15-22]	5	P0C2I6	45	53	31.8	4.57	2e-09		37	45	28.2	4.76	2e-09	198407	YEAST	Transposon Ty1-LR3 Gag-Pol polyprotein
[15-23]	8	Q99337	43	51	31.9	4.57	2e-09		36	44	28	4.76	2e-09	198200	YEAST	Transposon Ty1-NL2 Gag-Pol polyprotein
[15-24]	4	Q12414	44	52	32.8	4.57	2e-09		32	38	25.3	4.76	2e-09	198578	YEAST	Transposon Ty1-PL Gag-Pol polyprotein
[15-25]	7	Q92393	45	52	34.5	4.57	2e-09		36	44	27.5	4.76	2e-09	198538	YEAST	Transposon Ty1-OR Gag-Pol polyprotein
[15-26]	7	Q12112	36	40	25	4.56	2e-09		30	35	22.2	4.59	5.6e-09	199000	YEAST	Transposon Ty1-NL1 Gag-Pol polyprotein
[15-27]	9	Q04214	39	44	27.6	4.35	2e-09		32	38	24.9	4.22	5.4e-08	198901	YEAST	Transposon Ty1-MR1 Gag-Pol polyprotein
[15-28]	7	P0C2I9	39	45	28.3	3.84	4.3e-08		30	36	23.6	4.25	4.6e-08	198570	YEAST	Transposon Ty1-PR1 Gag-Pol polyprotein
[15-29]	7	Q12490	38	43	26.7	4.35	2e-09		32	38	24.9	4.22	5.4e-08	198971	YEAST	Transposon Ty1-BL Gag-Pol polyprotein
[15-30]	6	P0C2J0	35	40	26.1	3.84	4.3e-08		29	35	22.2	4.25	4.6e-08	198640	YEAST	Transposon Ty1-PR2 Gag-Pol polyprotein
[15-31]	4	P0C2J1	32	36	22.4	4.35	2e-09		26	32	19.9	4.25	4.6e-08	198376	YEAST	Transposon Ty1-PR3 Gag-Pol polyprotein
[15-32]	4	O13527	31	35	32.7	3.83	4.3e-08		24	28	28.8	4.25	4.6e-08	136733	YEAST	Truncated transposon Ty1-A Gag-Pol polyprotein
[15-33]	11	P0CX63	23	26	14.9	3.71	7.7e-08		17	19	11.9	3.58	4.6e-08	202041	YEAST	Transposon Ty2-F Gag-Pol polyprotein
[15-34]	11	P0CX64	23	26	14.9	3.71	7.7e-08		17	19	11.9	3.58	4.6e-08	202041	YEAST	Transposon Ty2-GR2 Gag-Pol polyprotein
[15-35]	11	Q12337	23	26	14.9	3.71	7.7e-08		17	19	11.9	3.58	4.6e-08	202120	YEAST	Transposon Ty2-GR1 Gag-Pol polyprotein
[15-36]	11	P25384	22	25	13.9	3.71	7.7e-08		18	20	12.8	3.58	4.6e-08	202098	YEAST	Transposon Ty2-C Gag-Pol polyprotein
[15-37]	11	Q12491	21	24	13.4	3.71	7.7e-08		18	20	12.8	3.58	4.6e-08	202217	YEAST	Transposon Ty2-B Gag-Pol polyprotein
[15-38]	2	O74302	15	18	41.8	4.52	2.7e-09		9	11	27.3	4.54	2e-09	49009.8	YEAST	Transposon Ty1-DR4 Gag polyprotein
[15-39]	2	P0CX57	15	18	41.8	4.52	2.7e-09		9	11	27.3	4.54	2e-09	49072.8	YEAST	Transposon Ty1-A Gag polyprotein
[15-40]	2	P0CX70	15	18	41.8	4.52	2.7e-09		9	11	27.3	4.54	2e-09	48953.8	YEAST	Transposon Ty1-DR6 Gag polyprotein
[15-41]	2	P0CX71	15	18	41.8	4.52	2.7e-09		9	11	27.3	4.54	2e-09	48953.8	YEAST	Transposon Ty1-ER1 Gag polyprotein
[15-42]	2	P0CX72	15	18	41.8	4.52	2.7e-09		9	11	27.3	4.54	2e-09	48953.8	YEAST	Transposon Ty1-LR2 Gag polyprotein
[15-43]	2	Q12470	13	15	35.9	4.52	2.7e-09		8	10	23	4.54	2e-09	49232	YEAST	Transposon Ty1-NL2 Gag polyprotein
[15-44]	11	Q03494	22	24	13.7	2.73	3.1e-07		17	19	11.6	2.78	1.5e-06	202097	YEAST	Transposon Ty2-DR2 Gag-Pol polyprotein
[15-45]	11	Q12501	22	24	13.7	2.73	3.1e-07		17	19	11.6	2.78	1.5e-06	202133	YEAST	Transposon Ty2-OR2 Gag-Pol polyprotein
[15-46]	11	Q07791	22	24	13.6	2.42	2e-06		17	19	11.6	2.78	1.5e-06	201964	YEAST	Transposon Ty2-DR3 Gag-Pol polyprotein
[15-47]	10	P0C2J3	21	23	12.7	2.73	3.1e-07		17	19	11.6	2.78	1.5e-06	202124	YEAST	Transposon Ty2-LR1 Gag-Pol polyprotein
[15-48]	11	Q12472	21	23	13.2	2.73	3.1e-07		17	19	11.6	2.78	1.5e-06	201967	YEAST	Transposon Ty2-DR1 Gag-Pol polyprotein
[15-49]	11	Q12113	21	22	12.7	2.71	3.1e-07		16	18	10.6	2.78	1.5e-06	201986	YEAST	Transposon Ty2-OR1 Gag-Pol polyprotein
[15-50]	9	P0C2J5	19	21	13	2.42	2e-06		13	15	9.6	2.78	1.5e-06	182565	YEAST	Transposon Ty2-LR2 Gag-Pol polyprotein
[15-51]	3	Q04215	6	6	14.1	3.16	2.3e-07							49274.3	YEAST	Transposon Ty1-MR1 Gag polyprotein
[15-52]	2	P0CX73	4	6	14.3	4.52	2.7e-09		2	3	8.9	4.54	2e-09	48953.8	YEAST	Transposon Ty1-PL Gag polyprotein
[15-53]	2	Q12391	4	4	10.5	4.41	4.9e-09		1	1	3.4	4.31	5.6e-09	49309.1	YEAST	Transposon Ty1-NL1 Gag polyprotein
[15-54]	2	Q03964	5	5	9.8	3.16	2.3e-07							49445.6	YEAST	Transposon Ty1-DR2 Gag polyprotein
[15-55]	1	Q12266	4	4	8.6	2.24	1.3e-05							49285.3	YEAST	Transposon Ty1-BL Gag polyprotein
[16]		P17255	49	59	51.6	4.8	8.5e-09		33	37	33.9	4.24	2.3e-08	118638	YEAST	V-type proton ATPase catalytic subunit A
[17]		P10964	47	53	35.1	5.13	1.2e-09		22	25	18.6	3.79	1.4e-07	186433	YEAST	DNA-directed RNA polymerase I subunit RPA190
[17-1]	32	P04050	30	33	22.4	3.15	1.2e-07		20	20	13.2	1.65	1.8e-05	191613	YEAST	DNA-directed RNA polymerase II subunit RPB1
[18]		P18963	57	65	21.8	4.22	2.6e-08		43	46	17.3	3.32	1e-06	350983	YEAST	Inhibitory regulator protein IRA1
[19]		P53622	38	44	44.8	5.44	3.6e-09		26	29	27.9	3.98	3e-08	135608	YEAST	Coatomer subunit alpha
[20]		P08518	46	55	39.8	5.1	5.9e-10		22	28	19	3.29	6.3e-08	138753	YEAST	DNA-directed RNA polymerase II subunit RPB2
[21]		P11154	43	51	41.7	5.23	5e-10		28	30	26.4	4.13	3.6e-09	130101	YEAST	Pyruvate carboxylase 1
[21-1]	14	P32327	45	55	42.7	4.68	1.9e-09		34	37	28.9	4.05	5.6e-09	130168	YEAST	Pyruvate carboxylase 2
[22]		Q12018	35	45	38.8	5.76	2.4e-09		34	44	43.1	4.88	6.8e-09	93944.8	YEAST	Cell division control protein 53
[23]		P07248	43	50	43.8	4.95	1.1e-09		28	33	28.7	4.96	1.1e-09	150942	YEAST	Regulatory protein ADR1
[24]		P19158	47	56	17.8	4.34	4.8e-08		39	43	16.6	4.03	1.5e-07	351672	YEAST	Inhibitory regulator protein IRA2
[25]		P19812	35	40	20.1	4.92	6e-08		24	24	12.7	3.14	9.5e-08	224840	YEAST	E3 ubiquitin-protein ligase UBR1
[26]		P47079	34	40	55.1	5.62	3.8e-10		23	26	46.7	3.78	3e-08	61662.8	YEAST	T-complex protein 1 subunit theta
[27]		P0CX14	49	57	32.6	4.32	5e-09		32	35	21.5	4.42	4.4e-10	211117	YEAST	Y' element ATP-dependent helicase protein 1 copy 3
[27-1]	4	P0CX20	47	55	32.2	4.32	5e-09		30	33	21	4.42	4.4e-10	203782	YEAST	Y' element ATP-dependent helicase protein 1 copy 1
[27-2]	4	P0CX21	47	55	32.2	4.32	5e-09		30	33	21	4.42	4.4e-10	203782	YEAST	Y' element ATP-dependent helicase protein 1 copy 5
[27-3]	4	P0CX22	47	55	32.2	4.32	5e-09		30	33	21	4.42	4.4e-10	203782	YEAST	Y' element ATP-dependent helicase protein 1 copy 8
[27-4]	1	P40105	47	56	34.1	4.32	5e-09		30	33	21.8	4.42	4.4e-10	190505	YEAST	Y' element ATP-dependent helicase protein 1 copy 2
[27-5]	1	P40434	38	44	26.7	4.32	5e-09		25	27	17	4.42	4.4e-10	197513	YEAST	Y' element ATP-dependent helicase YIL177C
[27-6]	1	P40889	38	44	26.7	4.32	5e-09		25	27	17	4.42	4.4e-10	197566	YEAST	Y' element ATP-dependent helicase YJL225C
[27-7]	2	Q03099	36	43	31.4	4.32	5e-09		25	26	22.8	3.18	5.1e-08	155555	YEAST	Y' element ATP-dependent helicase YML133C
[27-8]	3	Q99208	36	43	31.4	4.32	5e-09		25	26	22.8	3.18	5.1e-08	155400	YEAST	Y' element ATP-dependent helicase YLL066C
[27-9]	2	Q07888	35	42	30.8	4.32	5e-09		24	25	22	3.18	5.1e-08	154990	YEAST	Y' element ATP-dependent helicase YLL067C
[27-10]	2	O13559	35	41	32	4.32	5e-09		23	25	21	4.42	4.4e-10	156368	YEAST	Y' element ATP-dependent helicase protein 1 copy 4
[27-11]	1	Q3E7X8	30	34	29.9	4.32	5e-09		19	20	18.4	4.42	4.4e-10	143093	YEAST	Y' element ATP-dependent helicase YEL077C
[27-12]	1	Q3E7Y5	18	22	33.9	4.32	5e-09		14	14	26.4	2.8	1.3e-07	76247.1	YEAST	Uncharacterized helicase-like protein YBL111C
[27-13]	1	P38899	17	21	35.3	4.32	5e-09		13	13	27	2.8	1.3e-07	68851.7	YEAST	Putative uncharacterized protein YHR218W
[27-14]	1	P38721	15	17	25.5	4.32	5e-09		13	13	20.7	1.97	7.3e-06	79026.2	YEAST	Uncharacterized protein YHL050C
[27-15]	1	P38900	12	13	20.8	2.34	4.7e-07		9	9	16.2	1.86	1e-05	70128.5	YEAST	Putative uncharacterized protein YHR219W
[27-16]	1	O13556	6	7	33.2	2.43	1.3e-06		5	5	32.7	2.8	1.3e-07	23494.2	YEAST	Putative uncharacterized protein YLR462W
[27-17]	1	P38722	6	7	24.7	2.43	1.3e-06		5	5	24.4	2.8	1.3e-07	31505.7	YEAST	Uncharacterized protein YHL049C
[27-18]	1	Q7M4S9	9	9	13.9	2.34	4.7e-07		7	7	10.4	1.86	1e-05	86977	YEAST	Uncharacterized protein YBL113C
[28]		P19097	49	56	28.5	4.17	9e-09		43	45	25.1	3.62	8.6e-08	206949	YEAST	Fatty acid synthase subunit alpha
[29]		P14742	33	45	61.5	5.66	1.2e-10		26	32	45	3.38	2.4e-07	80047.4	YEAST	Glutamine--fructose-6-phosphate aminotransferase [isomerizing]
[30]		P16140	35	61	73.3	4.75	1.4e-08		33	44	69.1	3.78	1.1e-07	57749.7	YEAST	V-type proton ATPase subunit B
[31]		P39960	44	48	28.3	4.39	1.3e-09		41	42	24.6	5.14	1.8e-10	245432	YEAST	GTPase-activating protein BEM2/IPL2
[32]		P21268	37	47	50.6	4.37	8.1e-09		26	28	44.1	3.48	9.5e-07	94573.1	YEAST	Cyclin-dependent kinase inhibitor FAR1
[33]		P0CS90	34	49	53.1	5.28	1.2e-10		29	37	49.4	4.57	1.4e-08	70628.4	YEAST	Heat shock protein SSC1, mitochondrial
[34]		P36126	35	39	26.6	5.22	2.7e-09		25	25	18.7	4.96	5.7e-09	195206	YEAST	Phospholipase D1
[35]		P40150	32	41	60	5.36	7.4e-10		29	37	55.5	4.53	2.6e-08	66595.1	YEAST	Ribosome-associated molecular chaperone SSB2
[35-1]	2	P11484	32	40	60	5.14	7.4e-10		29	37	55.5	4.42	5.2e-08	66602.1	YEAST	Ribosome-associated molecular chaperone SSB1
[36]		P08678	36	39	20.2	4.6	1.9e-08		34	37	21.5	3.54	4.1e-07	227836	YEAST	Adenylate cyclase
[37]		Q07807	32	38	43.3	4.49	3.4e-08		27	31	37.4	4.29	2.5e-08	98068.6	YEAST	mRNA-binding protein PUF3
[38]		P46655	35	42	54.2	4.5	1.4e-08		30	34	46.9	3.5	2e-07	80843.4	YEAST	Glutamate--tRNA ligase, cytoplasmic
[39]		P02994	26	56	64.6	5.65	5.3e-10		28	47	59	4.08	3.9e-09	50033.1	YEAST	Elongation factor 1-alpha
[40]		P38764	24	31	28.7	5.71	4.8e-09		16	18	22	6.34	1e-10	109493	YEAST	26S proteasome regulatory subunit RPN1
[41]		P22579	36	41	28.8	4.38	1.3e-08		12	14	10.4	3.39	4.9e-08	174841	YEAST	Transcriptional regulatory protein SIN3
[42]		P15108	31	41	41.4	4.37	8.9e-08		28	34	36.2	3.65	2.2e-07	80900.4	YEAST	ATP-dependent molecular chaperone HSC82
[42-1]	5	P02829	30	38	41.3	4.37	8.9e-08		26	31	35.1	3.56	2.2e-07	81407	YEAST	ATP-dependent molecular chaperone HSP82
[43]		P53297	24	31	38.8	5.59	6.7e-10		21	28	39.3	5.22	1.4e-09	78782	YEAST	PAB1-binding protein 1
[44]		P00359	23	38	74.4	5.54	7.1e-10		20	29	72.3	5.49	2.1e-09	35747	YEAST	Glyceraldehyde-3-phosphate dehydrogenase 3
[44-1]	1	P00358	14	19	39.2	5.39	1.7e-09		12	15	34.9	3.26	6.5e-08	35847.2	YEAST	Glyceraldehyde-3-phosphate dehydrogenase 2
[44-2]	2	P00360	8	11	23.2	5.39	1.7e-09		9	11	27.7	3.26	6.5e-08	35750.2	YEAST	Glyceraldehyde-3-phosphate dehydrogenase 1
[45]		P19882	26	29	47.9	5.75	1.7e-10		28	33	52.8	4.32	7.8e-08	60752.1	YEAST	Heat shock protein 60, mitochondrial
[46]		P16861	32	39	41.5	4.33	1.2e-08		22	26	33.4	3.09	3.3e-07	107971	YEAST	ATP-dependent 6-phosphofructokinase subunit alpha
[46-1]	13	P16862	12	15	13.6	5.05	9.9e-10		8	9	9.3	2.09	5e-06	104619	YEAST	ATP-dependent 6-phosphofructokinase subunit beta
[47]		Q04958	32	39	25.1	4.17	5.1e-08		24	30	15.8	2.82	2.4e-06	187134	YEAST	Lysophospholipase NTE1
[48]		P12383	35	39	37.7	4.2	5.7e-09		4	4	3.9	2.3	4.6e-06	121795	YEAST	Transcription factor PDR1
[49]		P40850	32	39	49.2	4.55	3.3e-09		29	35	45.4	4.27	1.7e-08	94495.3	YEAST	Protein MKT1
[50]		Q05812	22	27	29.8	5.93	6.8e-10		18	22	26.4	5.91	2.3e-10	80531	YEAST	Meiotic sister-chromatid recombination protein 3
[51]		P05030	24	28	25.4	5.04	6.7e-09		22	27	25.9	3.97	2.6e-08	99620.2	YEAST	Plasma membrane ATPase 1
[52]		P09733	21	25	47.9	6.33	5.8e-11		16	19	42.7	5.44	2.7e-10	49800.5	YEAST	Tubulin alpha-1 chain
[52-1]	11	P09734	19	24	53.7	6.33	5.8e-11		15	19	43.6	5.44	2.7e-10	49694.5	YEAST	Tubulin alpha-3 chain
[53]		P25491	24	33	47.2	4.77	2.8e-08		21	34	46.7	4.49	7.3e-08	44671.1	YEAST	Mitochondrial protein import protein MAS5
[54]		P32634	31	31	23	4.88	3.7e-10		22	23	18	4.75	3.7e-10	195385	YEAST	Negative regulator of sporulation PMD1
[55]		P33892	45	46	20.4	2.99	3.2e-07		35	35	14.4	2.58	1.1e-06	296701	YEAST	eIF-2-alpha kinase activator GCN1
[56]		Q12019	39	41	10.7	3.41	2.2e-07		25	26	7.1	3.18	6.6e-07	559312	YEAST	Midasin
[57]		P25567	18	36	63.4	5.41	1.3e-10		23	34	67.5	4.94	1.1e-09	48060.3	YEAST	RNA-binding protein SRO9
[58]		Q03897	29	34	29.3	4.16	7.9e-09		24	28	24.9	3.64	1.7e-08	130948	YEAST	Maintenance of telomere capping protein 5
[59]		Q03280	42	45	16.1	2.91	7.1e-07		23	24	7.4	2.46	3.5e-06	374188	YEAST	E3 ubiquitin-protein ligase TOM1
[60]		P39113	20	24	18	5.15	2.1e-08		10	10	8.1	2.53	1.3e-06	160487	YEAST	Regulatory protein CAT8
[61]		P38073	22	23	28.8	5.68	6.2e-11		9	9	12.1	3.33	2.9e-08	103398	YEAST	Transcriptional regulatory protein EDS1
[62]		P47170	32	33	26.5	3.57	2.2e-07		31	32	24.9	3.11	1.6e-07	181951	YEAST	Vacuolar membrane-associated protein IML1
[63]		P39076	20	25	50.5	5.1	6.5e-09		17	17	41.6	3.01	2.3e-06	57203.9	YEAST	T-complex protein 1 subunit beta
[64]		P25655	41	41	21	2.84	1.1e-06		18	19	10.3	3.81	3.6e-08	240282	YEAST	General negative regulator of transcription subunit 1
[65]		P35191	21	27	44.6	5.28	2.2e-10		17	22	41.5	4.39	1.6e-09	55561.4	YEAST	DnaJ homolog 1, mitochondrial
[66]		P53286	18	23	49.8	5.42	1.3e-08							47167.9	YEAST	Protein BTN2
[67]		Q06673	23	25	24.6	4.5	1.5e-08		15	16	14.9	2.49	9.8e-07	145054	YEAST	Protein ECM30
[68]		P39078	22	29	50.4	4.92	2.4e-09		14	16	31.1	3.04	9.9e-07	57604	YEAST	T-complex protein 1 subunit delta
[69]		P21524	21	22	25.7	4.68	4.9e-08		8	8	9.9	2.28	1.3e-05	99562	YEAST	Ribonucleoside-diphosphate reductase large chain 1
[69-1]	1	P21672	4	4	4.3	2.62	3.3e-06		3	3	3.6	2.28	1.3e-05	97515.5	YEAST	Ribonucleoside-diphosphate reductase large chain 2
[70]		P06169	22	28	45.1	4.63	8.4e-09		20	23	43.3	3.56	6.2e-08	61495.9	YEAST	Pyruvate decarboxylase isozyme 1
[70-1]	1	P26263	2	3	6.7	4.38	3.8e-08		3	4	6.9	3.41	6.2e-08	61580.9	YEAST	Pyruvate decarboxylase isozyme 3
[71]		P38707	23	27	46	4.29	3e-08		12	15	26	3.09	3.8e-07	62207.4	YEAST	Asparagine--tRNA ligase, cytoplasmic
[72]		P38811	32	33	10.3	3.2	6.9e-07		13	14	4.4	1.77	9.3e-06	433184	YEAST	Transcription-associated protein 1
[73]		P41810	25	26	30.3	3.73	3.3e-07		12	13	17.2	2.22	1.1e-05	109020	YEAST	Coatomer subunit beta
[74]		Q06706	23	24	20.9	4.55	6.1e-09		3	3	2.7	0.52	0.00026	152992	YEAST	Elongator complex protein 1
[75]		P24276	29	32	30.1	3.31	2.1e-07		18	19	19.4	3.8	2.7e-08	139955	YEAST	Protein SSD1
[76]		Q00711	20	26	42.2	4.51	3e-08		12	13	27.2	3.88	1.1e-07	70230	YEAST	Succinate dehydrogenase [ubiquinone] flavoprotein subunit, mitochondrial
[77]		P39079	19	21	41.9	5.23	2.6e-09		9	11	19.4	5.16	1.5e-09	59924.2	YEAST	T-complex protein 1 subunit zeta
[78]		P40059	19	20	40.9	4.43	2.7e-08		11	11	20.4	3.58	4.4e-07	73049	YEAST	Transcriptional regulatory protein DOT6
[78-1]	12	P34219	13	14	29.7	3.46	1e-07		5	6	12.8	1.32	6.3e-05	59226.4	YEAST	Transcriptional regulatory protein TOD6
[79]		Q00402	20	22	9.9	5.49	6.4e-10		15	16	7	1.97	1.8e-06	313036	YEAST	Nuclear migration protein NUM1
[80]		P09436	29	29	33.3	3.41	1.4e-07		20	21	21.1	2.93	4.3e-07	122984	YEAST	Isoleucine--tRNA ligase, cytoplasmic
[81]		P33442	18	25	65.1	5	7e-09		8	12	38.8	3.88	5.3e-07	28743.6	YEAST	40S ribosomal protein S1-A
[81-1]	4	P23248	18	25	60.8	5	7e-09		9	13	39.2	3.88	5.3e-07	28812.7	YEAST	40S ribosomal protein S1-B
[81-2]	4	A6ZM02	18	25	60.8	5	7e-09		9	13	39.2	3.88	5.3e-07	28812.7	YEAS7	40S ribosomal protein S1-B
[81-3]	4	B3LLJ2	18	25	60.8	5	7e-09		9	13	39.2	3.88	5.3e-07	28812.7	YEAS1	40S ribosomal protein S1-B
[81-4]	4	B5VP69	18	25	60.8	5	7e-09		9	13	39.2	3.88	5.3e-07	28812.7	YEAS6	40S ribosomal protein S1-B
[81-5]	4	C7GVZ9	16	22	53.7	5	7e-09		8	11	32.2	3.88	5.3e-07	28811.7	YEAS2	40S ribosomal protein S1-B
[82]		P14126	18	24	46.8	4.57	5.5e-08		14	20	38.2	3.67	3.3e-08	43758	YEAST	60S ribosomal protein L3
[83]		Q03940	22	29	66.7	4.75	3.2e-10		17	20	49.5	3.29	1.9e-07	50453.5	YEAST	RuvB-like protein 1
[84]		Q07825	20	23	28.6	4.73	3.3e-09		5	5	8.5	2.5	2e-06	84925.1	YEAST	Putative Xaa-Pro aminopeptidase FRA1
[85]		Q07878	29	31	10.9	3.88	1.7e-08		20	22	8.2	1.96	1.1e-05	357852	YEAST	Vacuolar protein sorting-associated protein 13
[86]		P06782	20	27	33.8	4.91	5e-10		15	16	19	3.26	7.4e-08	72046	YEAST	Carbon catabolite-derepressing protein kinase
[87]		P08431	16	23	46.7	5.53	6.6e-10		15	20	42.1	4.68	2.1e-09	42385.5	YEAST	Galactose-1-phosphate uridylyltransferase
[88]		P32598	17	23	55.8	4.7	1.8e-08		9	11	33.3	4.31	2.8e-09	35907.6	YEAST	Serine/threonine-protein phosphatase PP1-2
[88-1]	16	P26570	16	20	23.4	4.08	1.8e-08		9	9	15.9	2.05	9.8e-06	77491.3	YEAST	Serine/threonine-protein phosphatase PP-Z1
[88-2]	10	P33329	12	16	15.5	4.08	1.8e-08		6	6	8.5	1.46	8.3e-06	78492.3	YEAST	Serine/threonine-protein phosphatase PP-Z2
[89]		P50101	24	28	26.9	3.66	1.5e-07		15	17	15.3	4.09	2e-08	143565	YEAST	Ubiquitin carboxyl-terminal hydrolase 15
[90]		P02557	24	29	59.5	3.49	1.7e-07		17	19	41.8	2.95	2.9e-06	50923.2	YEAST	Tubulin beta chain
[91]		P43638	26	27	25	3.7	6.1e-08		12	13	8.2	3.46	3.3e-07	155209	YEAST	MAP-homologous protein 1
[92]		P38713	22	25	25.5	4.5	4.8e-09		14	16	14.5	2.6	1.1e-06	113761	YEAST	Oxysterol-binding protein homolog 3
[93]		P07284	19	21	44.8	4.84	2.3e-09		9	9	26.6	1.78	1.2e-05	53310	YEAST	Serine--tRNA ligase, cytoplasmic
[94]		P23493	16	18	57.8	5.25	8.1e-10							36934.9	YEAST	Mitochondrial biogenesis regulation protein 1
[95]		P22470	18	21	43.8	4.96	3.7e-10		12	15	28.2	3.88	7.9e-09	65618.5	YEAST	Protein SAN1
[96]		P08566	25	26	22.1	3.96	1e-08		8	9	7.8	2.18	4.6e-06	174757	YEAST	Pentafunctional AROM polypeptide
[97]		P07251	20	26	41.8	4	2.5e-08		19	22	44.4	2.94	5.9e-07	58608.4	YEAST	ATP synthase subunit alpha, mitochondrial
[98]		P38742	20	21	19.1	4.6	3.6e-09		13	13	12.7	4.33	1.3e-09	129974	YEAST	Nitrogen permease regulator 3
[99]		P07244	17	19	31.4	5.43	3e-10		19	21	29.4	3.37	4.6e-08	86068.8	YEAST	Bifunctional purine biosynthetic protein ADE5,7
[100]		P53742	23	27	46.7	3.76	5.3e-08		14	15	28.4	3.34	6.9e-07	55489	YEAST	Nucleolar GTP-binding protein 2
[101]		P22276	21	24	24.5	4.05	1.3e-08		11	12	10.4	2.73	3.4e-06	129458	YEAST	DNA-directed RNA polymerase III subunit RPC2
[102]		P39940	20	23	30.9	4.44	2.9e-09		19	20	29.3	2.84	1.6e-06	91816.9	YEAST	E3 ubiquitin-protein ligase RSP5
[103]		P04801	27	30	37.1	3.21	2e-07		10	10	16.5	2.6	7.9e-07	84521.2	YEAST	Threonine--tRNA ligase, cytoplasmic
[104]		P00330	17	19	54	4.36	6.9e-08		5	5	16.7	1.68	5.5e-05	36849.5	YEAST	Alcohol dehydrogenase 1
[105]		P07342	22	24	44.7	4	2.2e-08		15	16	30.6	2.81	3.1e-06	74937.4	YEAST	Acetolactate synthase catalytic subunit, mitochondrial
[106]		Q04894	17	26	64.4	4.95	1.3e-10		3	3	10.3	2.03	1.4e-05	39617.9	YEAST	NADP-dependent alcohol dehydrogenase 6
[107]		P06634	21	24	40.9	3.53	3e-07		15	16	32.8	3.25	8.5e-07	65553.4	YEAST	ATP-dependent RNA helicase DED1
[107-1]	10	P24783	12	13	20.3	3.12	8.8e-07		8	8	14.5	2.02	1.4e-05	60999.9	YEAST	ATP-dependent RNA helicase DBP2
[107-2]	10	A6ZRX0	12	13	20.3	3.12	8.8e-07		8	8	14.5	2.02	1.4e-05	60985.8	YEAS7	ATP-dependent RNA helicase DBP2
[108]		Q12122	20	23	49.8	4.61	2.5e-09		8	8	20.2	2.25	9.6e-07	48594.7	YEAST	Homocitrate synthase, mitochondrial
[108-1]	1	P48570	18	20	45.3	4.61	2.5e-09		8	8	20.8	2.25	9.6e-07	47099.3	YEAST	Homocitrate synthase, cytosolic isozyme
[109]		P00830	22	27	62.4	3.23	6.6e-07		17	19	43.8	2.67	8.4e-07	54794.2	YEAST	ATP synthase subunit beta, mitochondrial
[110]		P32565	21	23	23.3	4.25	1.6e-08		21	21	24.1	2.57	5e-06	104233	YEAST	26S proteasome regulatory subunit RPN2
[111]		P46367	18	20	53.2	4.31	7.8e-09		16	18	45.9	3.6	2.7e-08	56724.1	YEAST	Potassium-activated aldehyde dehydrogenase, mitochondrial
[111-1]	13	P40047	11	11	18.8	2.02	7.2e-05		10	10	22.9	1.37	2.9e-05	56693.3	YEAST	Aldehyde dehydrogenase 5, mitochondrial
[111-2]	13	A6ZR27	11	11	18.8	2.02	7.2e-05		10	10	22.9	1.37	2.9e-05	56693.3	YEAS7	Aldehyde dehydrogenase 5, mitochondrial
[112]		P42943	22	25	44	3.58	9.4e-08		7	7	16	1.81	0.00017	59736.1	YEAST	T-complex protein 1 subunit eta
[113]		P23641	13	17	49.8	5.1	1.4e-08		12	12	50.2	4.18	1.4e-07	32812.4	YEAST	Mitochondrial phosphate carrier protein
[114]		P19414	19	20	30.7	4.94	1.4e-10		12	13	21.7	3.34	1e-08	85369	YEAST	Aconitate hydratase, mitochondrial
[114-1]	3	P39533	3	3	3.8	2.49	1.1e-05		2	2	3.2	1.07	7.1e-05	86583.9	YEAST	Homocitrate dehydratase, mitochondrial
[115]		P32381	19	20	37.3	4.29	1.7e-08		13	13	26.6	3.61	2.6e-07	44073.9	YEAST	Actin-related protein 2
[116]		P23776	14	19	37.5	4.59	1.4e-07		6	7	20.1	4.2	1.4e-08	51311.4	YEAST	Glucan 1,3-beta-glucosidase I/II
[117]		P04051	24	24	19.8	4.46	9.4e-10		3	3	2.2	2.13	8e-07	162303	YEAST	DNA-directed RNA polymerase III subunit RPC1
[118]		P39077	26	28	50.7	3.12	4.9e-07		14	14	27.3	2.4	9.8e-06	58814.7	YEAST	T-complex protein 1 subunit gamma
[119]		P33297	16	18	42.6	4.08	1.6e-07		13	14	38.9	3.19	3.7e-07	48256.2	YEAST	26S proteasome regulatory subunit 6A
[120]		P54115	19	21	42.2	3.87	3.1e-08		11	11	26	1.48	0.00032	54414.6	YEAST	Magnesium-activated aldehyde dehydrogenase, cytosolic
[121]		P38011	13	20	56.1	5.34	1.2e-10		16	19	59.9	4.13	3.7e-08	34805.6	YEAST	Guanine nucleotide-binding protein subunit beta-like protein
[122]		P39016	17	18	18.7	4.12	7.4e-08		15	15	20.1	2.73	8.8e-07	95423	YEAST	Suppressor protein MPT5
[123]		Q01939	21	24	53.8	3.9	2.5e-08		16	18	42.2	4.42	5.1e-08	45272.1	YEAST	26S proteasome regulatory subunit 8 homolog
[123-1]	19	P33298	18	30	48.6	3.32	1.6e-07		14	18	37.9	3.16	2.5e-07	47894.2	YEAST	26S proteasome regulatory subunit 6B homolog
[123-2]	19	P53549	15	19	37.1	3.11	6.8e-07		11	13	27.9	1.77	1.3e-05	49408.6	YEAST	26S proteasome subunit RPT4
[124]		Q03758	22	26	24.1	3.43	3.3e-07		10	10	13.2	2.82	1.8e-07	104787	YEAST	Ubiquitin ligase-binding protein BUL2
[124-1]	9	P48524	7	7	10.3	1.73	2e-05		6	6	9.5	0.84	0.00026	109175	YEAST	Ubiquitin ligase-binding protein BUL1
[125]		P33299	18	23	42	4.09	4.8e-08		16	16	34.5	3.46	8.2e-08	51983.4	YEAST	26S proteasome regulatory subunit 7 homolog
[125-1]	4	P18759	5	5	7.8	2.92	2.9e-06		2	2	3.8	0.67	0.00061	84056.9	YEAST	Vesicular-fusion protein SEC18
[126]		Q06409	22	22	14	3.65	3.5e-08		16	16	9.2	2.61	3.1e-06	221565	YEAST	DOCK-like protein YLR422W
[127]		P41811	21	24	30	3.5	1.1e-07		12	14	17.7	2.43	5.5e-06	99445.6	YEAST	Coatomer subunit beta'
[128]		P33202	20	21	15.4	3	5.6e-06		11	12	9.2	2.76	6.7e-07	167844	YEAST	Ubiquitin fusion degradation protein 4
[129]		P60010	22	25	67.2	3.08	3.2e-07		15	16	55.5	3.34	4.3e-08	41690	YEAST	Actin
[130]		P52286	13	27	44.8	3.99	1.7e-08		18	37	60.8	3.67	5.8e-08	22330.5	YEAST	Suppressor of kinetochore protein 1
[131]		P13382	17	19	15	4.15	9.6e-08		4	4	2.7	0.72	0.00054	166811	YEAST	DNA polymerase alpha catalytic subunit A
[132]		P0CX55	15	31	64.4	4.3	4.5e-08		14	21	70.5	3.96	3e-07	17037.7	YEAST	40S ribosomal protein S18-A
[133]		P38164	19	20	25.2	3.49	1.5e-07		19	19	22.7	2.56	1.4e-06	117637	YEAST	SEH-associated protein 4
[134]		P04802	17	18	36.6	4.79	2.8e-10		14	16	30.7	2.07	3e-06	63516	YEAST	Aspartate--tRNA ligase, cytoplasmic
[135]		P16649	17	17	29.9	4.08	3e-08		2	2	3.8	0.31	0.00067	78308.3	YEAST	General transcriptional corepressor TUP1
[136]		P33332	19	19	18.7	3.89	2.9e-08		16	17	16.3	3.57	6.7e-08	154696	YEAST	Exocyst complex component SEC3
[137]		P05750	15	19	64.2	4.48	9.4e-09		16	18	67.5	3.67	2.1e-07	26503	YEAST	40S ribosomal protein S3
[138]		P32501	20	22	35.3	3.66	1.2e-07		7	7	11.7	1.23	0.00023	81162	YEAST	Translation initiation factor eIF-2B subunit epsilon
[139]		P38250	16	18	20.4	3.93	5e-08		17	18	22.3	3.75	3.1e-08	105855	YEAST	Increased sodium tolerance protein 2
[140]		P05317	11	13	38.1	5.5	2.7e-09		9	10	35.9	2.59	8.2e-07	33717.5	YEAST	60S acidic ribosomal protein P0
[141]		P39676	14	19	50.4	4.27	7.4e-08		7	7	26.8	2.9	4.1e-07	44646.7	YEAST	Flavohemoprotein
[142]		Q12265	13	17	35.3	4.45	2.3e-08		10	10	22.6	3.93	4.7e-08	53505.2	YEAST	Ribose-phosphate pyrophosphokinase 5
[143]		Q03640	16	18	16.1	4.08	1.6e-08		14	16	12.1	2.39	2.1e-05	171077	YEAST	Tricalbin-3
[144]		P10664	12	17	41.7	4.34	2.9e-08		12	17	51.9	4.93	1e-09	39092.4	YEAST	60S ribosomal protein L4-A
[144-1]	1	P49626	12	17	41.7	4.34	2.9e-08		11	16	48.1	4.93	1e-09	39062.4	YEAST	60S ribosomal protein L4-B
[145]		P12904	17	18	59.9	3.61	2.2e-07		9	10	29.2	3.13	3.4e-07	36401.4	YEAST	5'-AMP-activated protein kinase subunit gamma
[146]		P25294	16	19	41.2	3.86	8.5e-08		11	13	31.5	3.35	3.1e-08	37590.3	YEAST	Protein SIS1
[147]		P35172	18	20	29.4	3.41	2.2e-07		10	10	16.8	3.59	1.1e-07	89680.1	YEAST	Probable trehalase
[147-1]	1	P32356	3	3	3.2	2.7	7.7e-07		2	2	2.9	0.54	0.00042	85879.9	YEAST	Neutral trehalase
[148]		Q12460	18	22	48	3.32	2.2e-07		15	18	34.3	2.55	1.8e-06	56864.6	YEAST	Nucleolar protein 56
[148-1]	11	Q12499	8	10	23.3	3	4.5e-07		8	8	20	3.78	1.2e-07	56956.7	YEAST	Nucleolar protein 58
[148-2]	11	A6ZPE5	8	10	23.3	3	4.5e-07		8	8	20	3.78	1.2e-07	56956.7	YEAS7	Nucleolar protein 58
[149]		Q03690	23	25	23.9	3.29	3.1e-08		16	17	14.8	2.83	1.9e-07	145167	YEAST	Clustered mitochondria protein 1
[150]		P07283	16	19	59.4	4.22	5.3e-09		4	4	17.3	1.47	2.7e-05	29063.1	YEAST	Phosphomannomutase
[151]		P34228	18	20	21.5	3.56	1.3e-07		11	11	10.9	1.93	3.9e-06	127993	YEAST	Putative transcription factor SEF1
[152]		P47054	22	23	16	2.96	3.6e-07		13	13	8.9	2.97	4.6e-08	191537	YEAST	Nucleoporin NUP192
[153]		P53326	18	21	31.8	3.82	1.1e-08		7	7	12.4	3.56	1.2e-08	81191.3	YEAST	Uncharacterized protein YGR266W
[154]		P32481	17	21	44.4	3.62	7.4e-08		14	14	32.8	2.48	1.6e-06	57866.3	YEAST	Eukaryotic translation initiation factor 2 subunit gamma
[155]		P23595	13	17	44	4.08	3.8e-08		10	11	33.7	3.18	3.3e-07	43047.4	YEAST	Serine/threonine-protein phosphatase PP2A-2 catalytic subunit
[155-1]	2	P23594	12	16	45	4.08	3.8e-08		9	10	31.4	3.18	3.3e-07	41938.3	YEAST	Serine/threonine-protein phosphatase PP2A-1 catalytic subunit
[156]		P38321	10	10	13.6	2.89	5.3e-07		14	15	20	4.97	3.8e-10	101237	YEAST	Uncharacterized protein YBR225W
[157]		P31539	21	21	30.4	2.89	8.7e-07		13	13	18.5	2.02	4e-06	102036	YEAST	Heat shock protein 104
[157-1]	5	P33416	6	7	10.9	1.82	2.4e-05							91336.9	YEAST	Heat shock protein 78, mitochondrial
[158]		P46672	13	16	44.7	4.61	4.6e-09		11	13	39.9	3.97	3.5e-08	42084.4	YEAST	tRNA-aminoacylation cofactor ARC1
[159]		P30665	22	25	26.9	2.92	5.3e-07		14	14	18.8	2.47	1.6e-06	105004	YEAST	DNA replication licensing factor MCM4
[160]		Q08484	18	21	33.9	2.61	1.1e-06		14	14	25.4	4.73	4.3e-09	73289.8	YEAST	GTPase-activating protein GYP1
[161]		P0CX45	12	21	53.9	5.35	1.2e-10		10	15	46.1	3.36	1.2e-07	27408.6	YEAST	60S ribosomal protein L2-A
[162]		Q08886	13	14	19	5.13	1.6e-10		6	6	9.3	4.01	1.3e-08	100941	YEAST	Guanine nucleotide-binding protein subunit beta 1
[163]		P00549	16	18	41	3.71	7.7e-08		9	9	25	2.98	2.1e-06	54545.1	YEAST	Pyruvate kinase 1
[163-1]	12	P52489	12	13	30	2.42	2.4e-06		9	10	19.4	1.35	0.00011	55195.7	YEAST	Pyruvate kinase 2
[164]		Q01919	11	12	16	5.34	2.6e-09		10	10	15.4	3.06	9.2e-08	90088.7	YEAST	Serine/threonine-protein kinase KIN4
[165]		P39517	14	17	36.6	4.25	8.3e-09		9	9	18.4	1.28	0.00024	57544.5	YEAST	ATP-dependent RNA helicase DHH1
[166]		P31374	18	24	16.7	3.23	5.5e-07		16	18	14.7	2.62	6.7e-07	152333	YEAST	Serine/threonine-protein kinase PSK1
[166-1]	3	Q08217	3	4	2.9	0.65	0.0013		4	5	4.5	0.8	8.8e-05	124374	YEAST	Serine/threonine-protein kinase PSK2
[167]		Q08732	15	18	24.5	3.55	2.2e-07		13	13	19.1	2.55	5.8e-06	85696.5	YEAST	Serine/threonine-protein kinase HRK1
[168]		P07703	13	20	49.3	4.02	8.5e-09		12	15	46.9	4.17	1.9e-07	37687	YEAST	DNA-directed RNA polymerases I and III subunit RPAC1
[169]		P19358	15	15	42.7	4.6	7.4e-10		8	8	19.5	3.34	4.2e-07	42256.3	YEAST	S-adenosylmethionine synthase 2
[169-1]	5	P10659	11	11	30.4	4.6	7.4e-10		9	9	26.7	3.34	4.2e-07	41818.7	YEAST	S-adenosylmethionine synthase 1
[170]		P39516	11	15	68.1	4.74	1.1e-09		11	17	68.1	3.5	1.3e-07	14649.8	YEAST	40S ribosomal protein S14-B
[170-1]	1	P06367	10	14	62	4.74	1.1e-09		11	16	67.9	3.5	1.3e-07	14536.7	YEAST	40S ribosomal protein S14-A
[171]		P06106	14	17	50.5	3.41	1e-06		5	5	14.2	1.44	4.2e-05	48672.1	YEAST	Homocysteine/cysteine synthase
[172]		P22211	16	18	29.9	3.79	2.3e-08		6	7	10.1	3.16	2.8e-07	85990.8	YEAST	Nitrogen permease reactivator protein
[173]		P09938	11	13	28.6	5.17	3.8e-10		10	11	26.8	4.26	4e-09	46147.8	YEAST	Ribonucleoside-diphosphate reductase small chain 1
[174]		P29453	14	16	48	3.59	1.3e-06		10	10	39.8	3.83	2.5e-06	28112	YEAST	60S ribosomal protein L8-B
[174-1]	1	P17076	13	16	44.5	3.17	1.3e-06		9	9	36.3	2.26	3.6e-05	28125	YEAST	60S ribosomal protein L8-A
[175]		P04046	14	19	40	3.42	2.7e-07		2	2	5.1	1.39	2.4e-05	56719.9	YEAST	Amidophosphoribosyltransferase
[176]		P00729	10	13	25.2	6.06	5.6e-11		5	6	13.5	1.73	2.6e-05	59802.6	YEAST	Carboxypeptidase Y
[177]		P22137	20	21	15	2.39	2.8e-06		19	20	13.9	2.61	6.8e-06	187236	YEAST	Clathrin heavy chain
[178]		P18239	17	19	49.7	3.27	1.8e-07		15	15	42.8	3.08	3.8e-06	34426.5	YEAST	ADP,ATP carrier protein 2
[179]		Q06053	14	14	27.4	3.95	3.1e-08		3	3	6.4	0.97	6.8e-05	76596.2	YEAST	tRNA-dihydrouridine(47) synthase [NAD(P)(+)]
[180]		P53303	15	16	36.4	3.62	2e-07		11	11	23.5	3.27	2.8e-06	55072.5	YEAST	Zinc finger protein ZPR1
[181]		P51862	17	19	17.1	3.34	7.6e-08		10	10	8.6	2.52	1.3e-06	152597	YEAST	RHO1 GDP-GTP exchange protein 2
[182]		P32047	11	12	36.3	4.29	3.4e-08		8	8	31.9	3.27	2.1e-07	49210.6	YEAST	Protein MLF3
[183]		P04840	14	16	57.6	3.79	2.9e-08		14	15	57.6	3.61	9.6e-08	30428.7	YEAST	Mitochondrial outer membrane protein porin 1
[184]		P09232	14	15	20.3	4.02	4.1e-08		11	11	19.7	3.11	5.1e-06	69621.9	YEAST	Cerevisin
[185]		P38737	20	20	13.4	3.22	1.5e-07		9	9	5.2	2.16	5.3e-06	210433	YEAST	Proteasome component ECM29
[186]		P11433	18	19	25.1	3.08	3.1e-07		18	19	23.9	3.11	7.8e-07	96940.4	YEAST	Cell division control protein 24
[187]		P41318	11	14	45.2	3.56	8.9e-07		12	13	42.6	4.21	7.7e-08	34034.2	YEAST	Target of rapamycin complex subunit LST8
[188]		P40413	14	14	32.9	4.38	5e-09		11	12	23.1	4.8	1.4e-09	61914.7	YEAST	T-complex protein 1 subunit epsilon
[189]		P0CX41	12	33	51.1	4.24	5.6e-09		9	20	50.4	4.93	5.7e-10	14473.1	YEAST	60S ribosomal protein L23-A
[190]		Q12464	15	18	39.9	3.4	1.6e-07		9	9	23.8	3.04	8.4e-07	51612.1	YEAST	RuvB-like protein 2
[191]		P41805	13	17	52.9	3.59	4.9e-07		8	11	27.6	3.62	1.1e-06	25361.6	YEAST	60S ribosomal protein L10
[192]		Q07655	8	9	17.7	4.7	1.8e-08		9	10	17.1	5.06	2.6e-08	70690.8	YEAST	Protein WHI4
[193]		Q03195	10	12	23.2	4.59	1.8e-08		8	8	13.3	4.04	1.3e-07	68341	YEAST	Translation initiation factor RLI1
[194]		P25297	12	14	27.6	3.97	1.6e-08		10	12	19.9	4.27	1.6e-08	64382.7	YEAST	Inorganic phosphate transporter PHO84
[195]		P38828	10	13	53.5	4.69	1.3e-08		11	12	59.9	4.13	4e-09	21313.7	YEAST	Protein LSM12
[196]		Q12329	11	18	41.9	2.83	1.7e-06		12	19	36.8	4.83	2.9e-10	42817.3	YEAST	Heat shock protein 42
[197]		P10081	14	14	43.8	3.57	1.2e-08		10	10	31.4	3.47	4.1e-08	44697.5	YEAST	ATP-dependent RNA helicase eIF4A
[198]		Q06108	10	11	12.3	4.11	1.9e-07		4	4	3.8	1.43	5.9e-05	120396	YEAST	Regulator of the glycerol channel 1
[198-1]	7	P48361	7	7	7	2.65	1.2e-06		6	7	5.1	1.7	1.1e-05	126865	YEAST	Activator of SKN7 protein 10
[199]		P34223	9	9	30.5	5.14	4.5e-10		7	7	20.8	1.92	1.7e-05	46987.6	YEAST	UBX domain-containing protein 1
[200]		Q08960	14	14	21.9	3.85	3.7e-08		2	2	3	0.68	0.00045	89806	YEAST	S-adenosyl-L-methionine-dependent tRNA 4-demethylwyosine synthase
[201]		P39923	13	14	24.9	3.61	1.2e-07		8	8	17.4	2.42	9.2e-07	69859.3	YEAST	Nitrogen permease regulator 2
[202]		P53849	9	16	58.2	4.46	4.5e-09							17103.6	YEAST	Zinc finger protein GIS2
[203]		P07262	13	14	39	3.66	1.4e-07		8	8	22.7	2.65	4.2e-07	49570.4	YEAST	NADP-specific glutamate dehydrogenase 1
[204]		P47912	11	12	18.7	4.58	4.5e-09		9	10	16.1	5.06	9.7e-10	77267.8	YEAST	Long-chain-fatty-acid--CoA ligase 4
[204-1]	3	P39002	4	4	5.8	0.95	0.00036							77947.2	YEAST	Long-chain-fatty-acid--CoA ligase 3
[205]		P40535	11	12	29.5	4.4	1.1e-08							65264.8	YEAST	ATF/CREB activator 2
[206]		Q01477	13	13	14.3	3.75	3.2e-08		16	16	19.7	2.85	8.2e-07	101918	YEAST	Ubiquitin carboxyl-terminal hydrolase 3
[207]		P04821	12	12	8.4	2.13	2.5e-06		17	17	12.6	3.13	1.1e-07	179093	YEAST	Cell division control protein 25
[208]		P38788	11	11	30.5	4.45	2.1e-08		8	8	18.8	2.24	3.4e-06	58238.2	YEAST	Ribosome-associated complex subunit SSZ1
[209]		P15625	13	14	31.2	3.48	7.6e-08		8	8	16.3	1.9	4.8e-05	57511.9	YEAST	Phenylalanine--tRNA ligase alpha subunit
[210]		Q06178	13	15	33.4	3.21	1.3e-07		12	12	31.9	2.09	2.3e-05	45859.4	YEAST	Nicotinamide/nicotinic acid mononucleotide adenylyltransferase 1
[210-1]	2	P53204	6	8	12.9	3.15	1.8e-07		3	3	4.8	2.09	2.3e-05	44909.5	YEAST	Nicotinamide/nicotinic acid mononucleotide adenylyltransferase 2
[211]		P34756	19	20	10.1	2.75	2.3e-07		15	15	7.8	2.86	1.8e-07	257422	YEAST	1-phosphatidylinositol 3-phosphate 5-kinase FAB1
[212]		P21147	11	17	33.3	3.94	1.2e-08		13	17	32.7	3.65	4.1e-08	58403.5	YEAST	Acyl-CoA desaturase 1
[213]		P38080	15	15	14	3.17	4.2e-07		12	12	12.2	2.46	5.6e-06	123990	YEAST	Serine/threonine-protein kinase AKL1
[214]		P21801	12	13	35.7	3.83	3e-08		9	10	33.5	3.49	3.7e-08	30231.5	YEAST	Succinate dehydrogenase [ubiquinone] iron-sulfur subunit, mitochondrial
[215]		P53252	13	14	50.7	3.46	3.2e-07		8	8	27.4	2.77	1e-06	38349.4	YEAST	Sphingolipid long chain base-responsive protein PIL1
[215-1]	3	Q12230	5	6	16.1	2.91	8.7e-06		2	2	6.5	0.57	0.0015	38071.4	YEAST	Sphingolipid long chain base-responsive protein LSP1
[216]		P39692	14	15	17.5	3.76	2.5e-08		5	5	6.4	0.81	0.00047	114830	YEAST	Sulfite reductase [NADPH] flavoprotein component
[217]		P25605	13	14	57.6	3.28	1e-06		9	12	35	2.57	1.1e-06	33987	YEAST	Acetolactate synthase small subunit, mitochondrial
[218]		P38920	13	13	18.1	3.46	4e-07							87063.2	YEAST	DNA mismatch repair protein MLH1
[219]		P40016	11	12	30.4	4.57	5.3e-10		8	8	23.7	2.72	3.5e-06	60393.3	YEAST	26S proteasome regulatory subunit RPN3
[220]		P40327	10	12	26.8	4.35	1.9e-08		5	7	15.3	2.85	2.3e-06	48828.6	YEAST	26S proteasome regulatory subunit 4 homolog
[221]		P0CH08	9	32	59.4	4.62	3.5e-08		4	7	29.7	3.82	3.3e-07	14554.1	YEAST	Ubiquitin-60S ribosomal protein L40
[221-1]	2	P05759	8	32	53.9	4.97	4.4e-09		6	9	41.4	3.82	3.3e-07	17216.3	YEAST	Ubiquitin-40S ribosomal protein S31
[222]		P22149	11	12	20.6	3.51	6.7e-07		6	7	11.6	3.15	1.1e-07	77683.3	YEAST	Iron-regulated transcriptional activator AFT1
[223]		Q08972	13	13	12.7	3.3	1.3e-06		6	6	5.9	1.74	7.5e-05	134332	YEAST	[NU+] prion formation protein 1
[224]		P34730	10	11	36.6	4.02	1.7e-07		7	9	36.6	4.72	8.8e-09	31061.6	YEAST	Protein BMH2
[224-1]	2	P29311	11	13	40.4	3.1	1.7e-07		6	8	32.2	4.72	8.8e-09	30091.6	YEAST	Protein BMH1
[225]		Q06407	14	16	14.9	2.97	9.7e-07							113292	YEAST	Rho-type GTPase-activating protein 2
[226]		Q12466	12	12	13.3	3.59	6.4e-08		5	5	6.8	3.2	2.7e-07	133577	YEAST	Tricalbin-1
[227]		P22147	15	15	11.5	3.84	5.9e-09		5	6	4.1	2.48	2.1e-07	175461	YEAST	5'-3' exoribonuclease 1
[228]		P32558	15	15	17.1	3.21	9.7e-08		6	6	6.9	1.56	3.6e-05	118631	YEAST	FACT complex subunit SPT16
[229]		P52910	14	15	27.5	3.29	5.9e-08		11	12	17.9	2.64	7.4e-07	75492.3	YEAST	Acetyl-coenzyme A synthetase 2
[230]		P30771	12	13	16.8	3.92	2.7e-09		2	2	2.1	2.09	1.1e-05	109431	YEAST	ATP-dependent helicase NAM7
[231]		P16387	15	17	30.7	2.79	8.8e-07		13	15	29.3	2.94	2.2e-07	46343.5	YEAST	Pyruvate dehydrogenase E1 component subunit alpha, mitochondrial
[232]		P33322	12	13	37.5	3.04	6.6e-07		5	6	9.5	2.12	2.4e-06	54705.3	YEAST	H/ACA ribonucleoprotein complex subunit 4
[233]		P53940	9	12	27.5	4.7	1.8e-09		3	3	8.1	0.69	0.00041	58889.5	YEAST	J domain-containing protein APJ1
[234]		P15180	13	15	20.6	3.7	3.1e-08		12	12	21	1.3	2.7e-05	67959.2	YEAST	Lysine--tRNA ligase, cytoplasmic
[235]		P32497	10	12	16	4.28	7.6e-09		7	7	11.3	2.63	1.9e-06	93205.2	YEAST	Eukaryotic translation initiation factor 3 subunit C
[236]		P43535	15	17	25.8	2.92	5e-07		12	13	22.6	2.35	8.5e-06	85028.2	YEAST	Protein GCN20
[237]		P40364	9	9	47.6	4.44	4.9e-09		7	7	40.9	2.89	4.3e-08	28470.2	YEAST	Mitochondrial peculiar membrane protein 1
[238]		P38439	7	8	20.9	5.47	4.7e-10		4	5	14	2.77	1.4e-07	53920.5	YEAST	RNA polymerase-associated protein LEO1
[239]		P05740	9	12	49.5	3.88	2.7e-07		4	4	28.3	2.75	2.7e-06	20549.6	YEAST	60S ribosomal protein L17-A
[239-1]	1	P46990	9	11	49.5	3.88	2.7e-07		4	4	28.3	2.75	2.7e-06	20551.6	YEAST	60S ribosomal protein L17-B
[240]		P42945	16	16	10.9	2.92	3.7e-07		6	6	4.4	1.54	3e-05	200083	YEAST	U3 small nucleolar RNA-associated protein 10
[241]		Q02805	13	14	21.1	2.98	1.2e-07		11	13	15.3	3.61	1.4e-07	92350.1	YEAST	Protein ROD1
[242]		P05737	11	13	45.1	3.54	3.1e-07		10	11	41.4	2.64	7.5e-07	27638.4	YEAST	60S ribosomal protein L7-A
[243]		P40482	13	14	17.2	3.11	8.6e-07		4	5	6.3	1.97	1.4e-05	103636	YEAST	Protein transport protein SEC24
[243-1]	3	P53953	4	4	5.6	2.08	5.9e-06		1	1	1.8	1.51	6.3e-05	98944.4	YEAST	SED5-binding protein 2
[244]		P37898	13	13	17.5	3.13	1.1e-06		11	11	13.2	2.35	6.1e-07	97663.4	YEAST	Alanine/arginine aminopeptidase
[245]		P32767	10	10	11.7	4.14	4.2e-09		5	5	6.1	3.34	2.2e-08	123532	YEAST	Importin beta-like protein KAP122
[246]		P07991	11	14	34.2	3.9	7.8e-09		9	10	30.2	2.86	1.6e-06	46086.4	YEAST	Ornithine aminotransferase
[247]		P22146	8	10	20.2	3.84	7e-08		8	10	20.4	3.23	2.4e-07	59582.8	YEAST	1,3-beta-glucanosyltransferase GAS1
[248]		P15274	13	13	20.9	2.86	1e-06		14	14	18.6	3.39	5.4e-08	93302.4	YEAST	AMP deaminase
[249]		P12688	13	13	25.6	3.24	2.8e-07		13	14	23.2	2.62	9.4e-07	76480.4	YEAST	Serine/threonine-protein kinase YPK1
[249-1]	9	P18961	14	15	25.6	2.1	2.8e-06		10	11	17.6	2.58	4.5e-06	76665	YEAST	Serine/threonine-protein kinase YPK2/YKR2
[250]		P37297	14	14	9.1	3.13	9e-08		12	12	7.5	1.96	8.3e-06	214609	YEAST	Phosphatidylinositol 4-kinase STT4
[251]		P25454	7	8	21.8	5.01	3.4e-09		3	4	10	4	3.6e-08	42963.8	YEAST	DNA repair protein RAD51
[252]		P26637	13	14	16.5	3.07	3.3e-07		9	9	9.9	3.14	9.6e-08	124143	YEAST	Leucine--tRNA ligase, cytoplasmic
[253]		P52593	10	10	8	3.89	6.2e-08		9	9	6.9	1.42	1.7e-05	188579	YEAST	Nucleoporin NUP188
[254]		P12612	12	12	23.6	3.16	1e-06		8	8	19.1	1.74	8.3e-06	60481.2	YEAST	T-complex protein 1 subunit alpha
[255]		P38758	11	12	24.3	3.77	7.4e-08							57614.3	YEAST	Putative oxidoreductase TDA3
[256]		P33418	12	12	13.3	3.63	1.5e-08		7	7	7.5	3.87	3.9e-09	126821	YEAST	Exportin-T
[257]		P25303	12	14	38.2	3.33	2e-07		5	7	13.8	2.66	5.1e-07	41543.7	YEAST	DnaJ-related protein SCJ1
[258]		P32561	15	16	40.6	2.51	5.2e-06		9	9	25.6	4.41	3.7e-09	48904.5	YEAST	Histone deacetylase RPD3
[259]		P43551	14	16	34	2.72	6.8e-07		7	8	19.4	2.68	1.7e-06	53241	YEAST	Uncharacterized transcriptional regulatory protein YFL052W
[259-1]	9	P38157	7	9	16.5	2.77	9e-07		6	7	13.2	2.94	2.5e-07	54194.1	YEAST	Maltose fermentation regulatory protein MAL33
[260]		P09932	17	17	35.5	2.17	7.2e-06							66089.7	YEAST	Homothallic switching endonuclease
[261]		P17442	14	16	15.1	2.89	4.9e-07		4	4	3.8	1.39	0.00019	134030	YEAST	Phosphate system positive regulatory protein PHO81
[262]		P23292	10	13	20.1	3.83	2e-08		11	13	25.5	2.94	5.7e-07	62079.7	YEAST	Casein kinase I homolog 2
[262-1]	10	P39962	10	11	22.5	2.94	1.6e-06		2	2	3.8	0.81	0.00032	60261.1	YEAST	Casein kinase I homolog 3
[262-2]	2	P23291	3	3	6.1	1.96	6.7e-06		5	5	10.4	0.53	0.00031	61715.7	YEAST	Casein kinase I homolog 1
[263]		P34241	13	13	8.2	2.9	1.6e-06		4	4	2.7	1.79	4.7e-05	203289	YEAST	Nucleolar pre-ribosomal-associated protein 1
[264]		P10869	7	8	16.1	5.06	5.2e-09		2	2	4.6	0.29	0.0013	58110.2	YEAST	Aspartokinase
[265]		P53094	13	13	11.6	1.56	2.6e-05		14	14	12.5	3.02	1.5e-07	166973	YEAST	Negative regulator of sporulation MDS3
[266]		P0C2H8	5	8	38.1	5.19	1.1e-09		8	10	60.2	4.63	1.2e-08	12953.2	YEAST	60S ribosomal protein L31-A
[266-1]	2	P0C2H9	5	7	38.1	5.19	1.1e-09		7	9	60.2	4.63	1.2e-08	12967.2	YEAST	60S ribosomal protein L31-B
[267]		P26783	10	12	38.2	2.9	1.8e-06		11	12	42.7	3.51	1.2e-07	25038.8	YEAST	40S ribosomal protein S5
[268]		Q08924	19	19	21.7	2.06	1.2e-05		8	8	7.4	1.44	9.5e-05	114462	YEAST	Regulator of Ty1 transposition protein 10
[269]		P38766	14	14	21.9	3.15	7.9e-08		8	8	13.1	3.02	2.3e-07	81581.8	YEAST	ATP-dependent DNA helicase RRM3
[270]		P32771	7	8	24.6	4.59	1.5e-07							41042.4	YEAST	S-(hydroxymethyl)glutathione dehydrogenase
[271]		P32528	15	15	11.6	2.46	2.4e-06		10	10	7.7	1.37	3.7e-05	201834	YEAST	Urea amidolyase
[272]		P06738	13	13	17.3	2.83	2e-06		10	10	16.7	2.81	2.6e-06	103276	YEAST	Glycogen phosphorylase
[273]		P53011	8	11	26.1	1.84	9.4e-06		9	10	29.8	4.16	7.4e-08	39123.1	YEAST	Nucleoporin SEH1
[274]		Q04792	17	20	29.7	1.94	2.6e-05		12	17	20.2	2.19	7.9e-06	65990.5	YEAST	Glutamate decarboxylase
[275]		P19263	12	12	13.4	2.66	1.8e-06		8	8	7.9	1.48	1.7e-05	123359	YEAST	Mediator of RNA polymerase II transcription subunit 14
[276]		P28273	11	11	10.8	3.07	5.4e-07		5	5	6.5	0.97	0.00011	140429	YEAST	5-oxoprolinase
[277]		P38426	8	8	10.8	3.86	1.7e-07		10	10	12.3	3.18	2.1e-07	118836	YEAST	Trehalose synthase complex regulatory subunit TPS3
[278]		P40069	13	14	14.7	2.54	1e-06		9	9	11	3.25	5.5e-08	122602	YEAST	Importin subunit beta-4
[279]		P12385	13	14	36.4	2.58	1.4e-06		9	9	23.8	3.4	5.1e-07	49005.9	YEAST	Eukaryotic peptide chain release factor subunit 1
[280]		P21951	16	17	10.2	2.02	1.3e-05		5	5	2.7	2.24	3.4e-06	255673	YEAST	DNA polymerase epsilon catalytic subunit A
[281]		P46970	10	10	9.6	3.39	1.1e-06		8	9	8.2	2.77	5.7e-07	119968	YEAST	Nonsense-mediated mRNA decay protein 5
[282]		P32849	10	12	9	3.33	7.2e-07		2	2	1.7	1.77	1.9e-05	134004	YEAST	DNA repair protein RAD5
[283]		P38288	9	13	33.2	3.14	2.4e-07		3	4	9.2	1.24	3.2e-05	47994.8	YEAST	Protein TOS1
[284]		Q08562	13	13	9.6	3.23	4.6e-08		3	3	2	1.27	0.00013	184407	YEAST	ATP-dependent helicase ULS1
[285]		P0CX43	8	12	33.2	4.29	2.1e-08		6	6	27.2	3.48	6.8e-08	24486	YEAST	60S ribosomal protein L1-A
[286]		P38809	6	6	24	4.85	2e-09		7	7	26	4.53	1.8e-08	40663.2	YEAST	Uncharacterized protein YHR097C
[287]		P40217	9	9	38.9	3.64	1.5e-07		4	4	17.9	2.07	3.1e-06	38755.8	YEAST	Eukaryotic translation initiation factor 3 subunit I
[288]		Q03656	10	11	17.4	3.89	2.8e-08		3	3	6.6	2.57	7.1e-07	83238.2	YEAST	Serine/threonine-protein kinase SKY1
[289]		Q03834	10	11	7.5	3.32	1.8e-06							140082	YEAST	DNA mismatch repair protein MSH6
[290]		P38820	8	9	21.8	3.7	1.7e-07							49361.8	YEAST	Adenylyltransferase and sulfurtransferase UBA4
[291]		P0CX47	9	12	55.8	3.03	4.4e-06		9	10	55.8	2.28	6e-05	17749	YEAST	40S ribosomal protein S11-A
[292]		P11076	7	9	49.7	3.59	3e-07		11	13	60.2	2.83	2.5e-06	20529.7	YEAST	ADP-ribosylation factor 1
[292-1]	2	P19146	8	10	55.2	3.59	3e-07		11	13	60.2	2.69	5.7e-06	20657.8	YEAST	ADP-ribosylation factor 2
[293]		Q05040	9	9	25.2	3.78	2e-08		8	8	21	1.91	8.8e-06	59301.6	YEAST	Factor arrest protein 8
[294]		P26785	8	9	29.8	3.4	2.1e-07		11	11	40.9	3.08	1.8e-06	22249.3	YEAST	60S ribosomal protein L16-B
[294-1]	4	P26784	8	8	30.7	2.81	1.9e-06		7	8	29.1	3.59	1.2e-06	22201.3	YEAST	60S ribosomal protein L16-A
[295]		P0CX51	5	8	42	6.12	2.1e-10		7	7	51	1.66	1.8e-05	15847.6	YEAST	40S ribosomal protein S16-A
[296]		P38285	10	13	22.2	3.37	1.7e-07		5	7	12.4	2.65	1.3e-06	62686.9	YEAST	Antagonist of mitotic exit network protein 1
[297]		P26321	9	11	42.4	3.57	5.4e-08		8	9	47.1	3.4	1.7e-07	33715.1	YEAST	60S ribosomal protein L5
[298]		P05738	10	11	58.6	3.6	4e-08		4	4	19.9	2.47	6.3e-06	21569.2	YEAST	60S ribosomal protein L9-A
[298-1]	1	P51401	9	10	54.5	3.6	4e-08		3	3	15.7	2.47	6.3e-06	21657.3	YEAST	60S ribosomal protein L9-B
[299]		P38249	14	14	16.9	2.37	1e-05		10	10	10.9	2.14	3e-06	110345	YEAST	Eukaryotic translation initiation factor 3 subunit A
[300]		P53729	8	9	27.3	3.76	1.7e-07							48122.3	YEAST	Uncharacterized protein YNR029C
[301]		P38861	11	11	24.1	2.96	2.5e-06		1	1	2.7	1.62	2.5e-05	59095.7	YEAST	60S ribosomal export protein NMD3
[302]		P16370	9	10	37.4	3.47	4.4e-08		8	8	38.7	2.46	1.6e-07	35297.9	YEAST	DNA-directed RNA polymerase II subunit RPB3
[303]		P03871	9	9	30	3.58	1.4e-07		6	6	22.3	2.5	3e-06	43231.4	YEAST	Partitioning protein REP1
[304]		P49687	10	10	9.7	3.17	3.8e-07		9	10	8.6	2.49	7.5e-06	145662	YEAST	Nucleoporin NUP145
[305]		P39522	11	14	30.3	2.88	1e-06		7	7	15.9	1.59	3.5e-05	62861.6	YEAST	Dihydroxy-acid dehydratase, mitochondrial
[306]		P38174	8	10	22.8	4.02	2.4e-08		3	4	9.3	2.31	3.8e-07	47518.8	YEAST	Methionine aminopeptidase 2
[307]		P38088	13	13	23.2	2.49	1.1e-06		7	7	14.2	3.61	4.6e-08	78184.9	YEAST	Glycine--tRNA ligase 1, mitochondrial
[308]		Q12259	14	14	30.7	2.88	3.3e-07		3	3	6	1.55	2.8e-05	55601.5	YEAST	BTB/POZ domain-containing protein YLR108C
[309]		P40024	8	8	20.5	4.09	1.8e-08		6	7	10.5	2.79	2.8e-06	68377.7	YEAST	ABC transporter ATP-binding protein ARB1
[310]		Q12246	13	16	27.1	2.27	5e-06							69639.9	YEAST	Sphingoid long chain base kinase 4
[311]		P38720	10	10	23.9	3.07	5.5e-07		3	3	7.4	1.82	1.6e-05	53543.7	YEAST	6-phosphogluconate dehydrogenase, decarboxylating 1
[312]		P47117	8	8	24.3	2.42	4.9e-07		9	10	31.2	3.32	6.2e-07	49542.2	YEAST	Actin-related protein 3
[313]		P0CX39	8	10	45	3.58	8.4e-08		6	7	42	3.33	4e-07	22489.8	YEAST	40S ribosomal protein S8-A
[314]		Q08921	14	14	20.9	2.15	6.1e-06		11	13	18	2.74	2.7e-06	88845.8	YEAST	Target of rapamycin complex 1 subunit TCO89
[315]		P30624	12	13	22.4	2.46	2e-06		6	7	11.3	2.98	5.1e-07	77867	YEAST	Long-chain-fatty-acid--CoA ligase 1
[316]		P32578	9	11	13.9	3.06	6.6e-07		8	8	11.5	3.35	9.7e-08	91071.4	YEAST	SNF1 protein kinase subunit beta-1
[317]		P17883	10	12	8.3	3.94	2.2e-09		7	7	5.4	1.87	1.4e-05	163727	YEAST	Superkiller protein 3
[318]		P39729	7	7	29.3	5.21	1.1e-10		3	3	11.7	1.11	0.00011	40701.4	YEAST	Ribosome-interacting GTPase 1
[319]		P0CX35	9	14	39.5	2.98	1.5e-06		8	11	31	3.2	6.7e-08	29410.4	YEAST	40S ribosomal protein S4-A
[320]		P38205	12	13	21.8	2.49	3.8e-06							77879.3	YEAST	Multisite-specific tRNA:(cytosine-C(5))-methyltransferase
[321]		P36152	8	8	30.2	3.76	2.4e-08							38542.9	YEAST	Fe-S cluster assembly protein DRE2
[322]		P53184	9	10	53.7	3.36	6.6e-08		5	5	28.7	4.22	7.9e-08	24993.5	YEAST	Nicotinamidase
[323]		P25343	9	10	38.5	3.27	1.2e-06		6	7	28.7	1.86	2.6e-06	30250.7	YEAST	Reduced viability upon starvation protein 161
[324]		P32905	7	9	36.1	3.83	7.1e-08		5	5	18.7	1.56	3.6e-05	28024.7	YEAST	40S ribosomal protein S0-A
[325]		P17967	10	12	25.7	3.2	9.7e-08		2	2	5.2	0.3	0.00086	58227.7	YEAST	Protein disulfide-isomerase
[326]		P00925	7	8	23.6	3.9	1.9e-07		5	5	14.2	2.22	1.3e-05	46914.6	YEAST	Enolase 2
[327]		P53923	7	7	17.2	4.31	2.4e-08		2	2	6.7	2.93	2.3e-07	56473	YEAST	Cytoplasmic tRNA 2-thiolation protein 2
[328]		P38970	9	9	10.9	2.58	6.6e-06		2	2	2.3	0.38	0.00051	95455.7	YEAST	Serine/threonine-protein kinase HAL5
[329]		P38077	8	9	30.5	3.57	3e-07		8	9	28	1.88	2.6e-05	34350.8	YEAST	ATP synthase subunit gamma, mitochondrial
[330]		P38041	12	12	13.5	2.95	2.1e-07		11	11	14.8	1.04	0.00013	109296	YEAST	Protein BOB1
[331]		P42842	10	10	13.8	3.03	9.9e-07		8	8	11	2.33	3.2e-06	102337	YEAST	Essential for maintenance of the cell wall protein 1
[332]		P40010	9	9	20.4	3.27	2.6e-07		4	4	10.2	1.77	5.9e-06	57709.2	YEAST	Nuclear GTP-binding protein NUG1
[333]		P32074	10	10	12.7	2.67	1.5e-06		10	10	12.9	0.77	0.0005	104832	YEAST	Coatomer subunit gamma
[334]		P38689	7	8	28.4	3.64	4.5e-07		3	3	14.1	2.2	7.7e-06	35124.1	YEAST	Ribose-phosphate pyrophosphokinase 3
[335]		Q07362	8	8	43.2	3.89	2.4e-08		5	5	25.4	1.89	1.1e-05	19881.4	YEAST	Protein PBP4
[336]		Q08970	9	11	23.8	2.77	4e-06		5	5	11.8	1.89	4.6e-05	52434.8	YEAST	Mitochondrial metal transporter 2
[337]		Q12494	8	9	9.8	3.84	7.4e-08		9	9	9.8	3.14	2.7e-07	119551	YEAST	Inositol hexakisphosphate kinase 1
[338]		P54780	6	8	29.4	4.47	2.2e-08		6	8	32.8	4.06	9.1e-09	24422.4	YEAST	60S ribosomal protein L15-B
[339]		P25443	8	11	42.1	3.57	1.3e-07		4	5	19.7	3.39	4.2e-07	27450	YEAST	40S ribosomal protein S2
[340]		P27692	7	7	9.3	3.51	3.9e-07		12	13	13.1	1.94	1.2e-05	115651	YEAST	Transcription elongation factor SPT5
[341]		P53334	6	9	21.5	4.25	1.8e-08		3	3	12.2	3.62	5.9e-07	40173.3	YEAST	Probable family 17 glucosidase SCW4
[342]		Q04409	12	14	26.6	2.48	4.4e-06		5	6	10.8	2.4	5.3e-06	55921.4	YEAST	Putative glucokinase-2
[342-1]	11	P17709	11	13	30.2	2.25	4.4e-06		7	8	18.4	1.76	5.3e-06	55377.9	YEAST	Glucokinase-1
[343]		P15303	10	11	17.6	3.08	1.1e-07		6	6	10.2	2.73	8.2e-07	85385.4	YEAST	Protein transport protein SEC23
[344]		P32895	12	12	42.9	2.5	4.1e-06		2	2	5.9	2.5	2e-06	47047.9	YEAST	Ribose-phosphate pyrophosphokinase 1
[345]		P0CX53	8	10	56.4	3.3	1.1e-07		6	6	42.4	2.08	1.2e-05	17822.8	YEAST	60S ribosomal protein L12-A
[346]		Q01855	7	10	49.3	3.45	5.9e-07		6	9	49.3	3.06	1.4e-06	16002	YEAST	40S ribosomal protein S15
[347]		P38237	7	7	12.8	4.08	2.3e-08		1	1	2.2	2.27	8e-06	88630.8	YEAST	Ubiquitin carboxyl-terminal hydrolase 14
[348]		P38873	16	16	11.9	1.76	4.5e-05		9	9	7.1	2.32	5.9e-06	177611	YEAST	Target of rapamycin complex 1 subunit KOG1
[349]		Q12449	8	9	28.3	3.32	1.2e-06		8	8	26	3.28	1e-07	39435.8	YEAST	Hsp90 co-chaperone AHA1
[350]		P53615	8	9	52	3.21	1.5e-06							24859.4	YEAST	Carbonic anhydrase
[351]		P32527	8	9	27.9	3.94	2.9e-09		7	7	23.3	3.56	7.9e-08	49020.3	YEAST	Zuotin
[352]		P32488	6	8	22.2	4.25	1.6e-08		3	3	11.2	0.85	0.0001	37110.6	YEAST	Increasing suppression factor 1
[353]		P33753	12	14	23.6	2.56	1.6e-06							72853	YEAST	tRNA (uracil(54)-C(5))-methyltransferase
[354]		P43583	13	13	7.5	2.45	1.3e-06							245998	YEAST	Proteasome activator BLM10
[355]		Q02892	13	16	19.8	2.31	7.4e-06							74410.7	YEAST	Nucleolar GTP-binding protein 1
[356]		P14747	8	10	17.4	3.16	7.6e-07		2	2	4.1	0.53	0.00054	68528.3	YEAST	Serine/threonine-protein phosphatase 2B catalytic subunit A2
[357]		P32379	9	9	45.8	3.05	1.3e-06		5	5	27.7	1.84	1.4e-05	28617.4	YEAST	Proteasome subunit alpha type-5
[358]		P36139	9	9	45.2	2.56	4.3e-06		6	6	25.1	2.25	7.3e-06	31246.6	YEAST	Protein PET10
[359]		P54785	8	11	12.9	3.04	7.3e-07		5	6	7.1	2.32	5.5e-06	54382.1	YEAST	Transcriptional activator/repressor MOT3
[360]		P15992	9	10	53.3	2.9	5.3e-07		2	2	12.1	0.57	0.00053	23879.8	YEAST	Heat shock protein 26
[361]		Q12734	10	11	10.8	2.61	1.5e-06		3	3	3.5	0.7	0.00018	124850	YEAST	Transcription factor CSR2
[362]		P00931	7	7	15.1	3.3	6.9e-07		6	6	14.3	1.53	5.3e-05	76626.7	YEAST	Tryptophan synthase
[363]		P34760	7	7	54.6	3.26	1.3e-06							21589.9	YEAST	Peroxiredoxin TSA1
[364]		P38255	8	8	26.5	3.4	1.1e-07		3	4	9.1	1.25	0.00012	48629.6	YEAST	Transcriptional regulatory protein RXT2
[365]		P07260	7	8	34.7	3.35	1.8e-07		6	8	27.2	3.84	1.6e-07	24254.4	YEAST	Eukaryotic translation initiation factor 4E
[366]		P0CX25	6	7	52.2	4.47	5.5e-09		4	5	38	4.14	2.3e-08	10091	YEAST	60S ribosomal protein L43-A
[367]		P11412	12	13	30.7	2.37	4.4e-06		2	2	4.6	0.99	0.00016	57522	YEAST	Glucose-6-phosphate 1-dehydrogenase
[368]		P33401	9	9	19.1	2.58	2.6e-05		6	6	11.9	1.99	4.4e-06	63112.4	YEAST	Phosphoglucomutase 1
[368-1]	2	P37012	4	4	6.7	2.58	2.6e-05		5	5	8.8	1.23	0.00026	63089.1	YEAST	Phosphoglucomutase 2
[369]		P53119	9	9	12.9	3.08	2.2e-07		5	5	7.1	1.46	1.5e-05	105566	YEAST	Probable E3 ubiquitin-protein ligase HUL5
[370]		P02406	9	10	45.6	2.82	3.6e-07		7	8	36.2	3.29	2.9e-07	16721.7	YEAST	60S ribosomal protein L28
[371]		P0C2H6	7	10	51.5	3.48	5.4e-08		6	7	44.9	3.32	4.2e-06	15531.4	YEAST	60S ribosomal protein L27-A
[372]		P28241	8	8	31.2	3.19	1.1e-07		4	4	14.4	1.29	0.00012	39739.8	YEAST	Isocitrate dehydrogenase [NAD] subunit 2, mitochondrial
[373]		P52891	9	9	16.1	3.02	9.2e-07		1	1	2.3	0.9	0.00034	83636	YEAST	Nucleoporin NUP84
[374]		P38814	9	11	12.7	3.1	7.8e-08		6	6	8.7	2.73	6.7e-07	96399.1	YEAST	Protein SBE22
[375]		P40157	9	9	14.7	2.86	8.4e-07		4	4	6	2.06	5e-06	88846.5	YEAST	Vacuolar import and degradation protein 27
[376]		O14455	6	6	32	3.63	6.7e-07		8	8	43	2.81	2.7e-06	11135.3	YEAST	60S ribosomal protein L36-B
[376-1]	1	P05745	5	5	23	3.63	6.7e-07		6	6	42	2.81	2.7e-06	11124.3	YEAST	60S ribosomal protein L36-A
[377]		P13181	6	8	13.4	4.18	4.4e-09		6	9	11.1	2.65	8.1e-07	63626.5	YEAST	Galactose transporter
[377-1, 424-1]	1	P32467	2	2	3.6	3.14	2e-06							63910.7	YEAST	Low-affinity glucose transporter HXT4
[377-2, 424-2]	1	A6ZT02	2	2	3.6	3.14	2e-06							63938.7	YEAS7	Low-affinity glucose transporter HXT4
[377-3, 424-3]	1	C7GWV6	2	2	3.6	3.14	2e-06							63909.7	YEAS2	Low-affinity glucose transporter HXT4
[378]		P43606	7	8	14	3.55	1.5e-07							76286.9	YEAST	SPS-sensor component PTR3
[379]		P33755	12	13	23.4	2.67	3.4e-07		4	4	9.8	0.99	0.00027	65782.8	YEAST	Nuclear protein localization protein 4
[380]		Q07457	9	9	14.7	3.19	1.2e-07		3	3	5.6	1.77	3.1e-05	80692.8	YEAST	E3 ubiquitin-protein ligase BRE1
[381]		P25342	8	8	43.5	3.74	2.1e-08		4	4	19.6	1.87	2.6e-06	37025.2	YEAST	Cell division control protein 10
[382]		P36165	8	8	13.2	2.57	1.7e-06		4	4	5.7	1.76	5.1e-05	102717	YEAST	Lipase 4
[383]		P32473	7	8	23.5	3.33	2.9e-08		3	4	12	2.11	1.6e-06	40054	YEAST	Pyruvate dehydrogenase E1 component subunit beta, mitochondrial
[384]		P32432	6	8	10.5	3.35	1.1e-06		6	6	11.7	3.1	1.1e-06	74785.9	YEAST	Transcription factor SFP1
[385]		P34761	7	9	11.3	2.99	6.3e-07		6	6	12.6	1.71	1.2e-05	71253.8	YEAST	Protein WHI3
[386]		P20604	10	12	41.8	2.89	2.7e-07		1	1	3.5	1.44	5.4e-05	35537.9	YEAST	Serine/threonine-protein phosphatase PP1-1
[387]		P36135	5	6	23.3	5.37	1.6e-10							36955.6	YEAST	Probable secreted beta-glucosidase UTH1
[388]		P23337	5	5	10	3.07	6.6e-07		8	9	15.1	2.97	9e-07	80510.9	YEAST	Glycogen [starch] synthase isoform 1
[388-1]	5	P27472	2	2	3.8	0.55	0.0018		7	7	12.2	2.36	9e-07	80079.5	YEAST	Glycogen [starch] synthase isoform 2
[389]		Q05518	5	5	13.8	3.28	2.6e-07		7	8	17.4	2.98	3.2e-07	54996.2	YEAST	Protein PAL1
[390]		P07257	7	7	23.6	3.04	1.3e-06		7	7	20.7	1.73	1.2e-05	40478.5	YEAST	Cytochrome b-c1 complex subunit 2, mitochondrial
[391]		Q06179	12	12	5.4	2.18	5.1e-06		9	9	4.3	2.95	1.5e-07	303482	YEAST	Protein FMP27, mitochondrial
[392]		P0CX37	7	7	29.7	2.86	4.8e-06		5	5	22	3.56	9.6e-07	26996.5	YEAST	40S ribosomal protein S6-A
[393]		P30822	13	14	15.2	2.13	1.4e-06		9	9	9.4	2.43	5.6e-06	124105	YEAST	Exportin-1
[394]		P38810	7	7	10.3	3.24	4.2e-07		2	2	2.8	1.56	4.6e-05	103951	YEAST	SED5-binding protein 3
[395]		P20606	7	7	50	3.62	3.6e-08		3	3	20.5	2.81	4e-06	21450.8	YEAST	Small COPII coat GTPase SAR1
[396]		P39954	10	12	24.9	2.54	1.4e-06							49126	YEAST	Adenosylhomocysteinase
[397]		Q07844	9	9	14.6	3.29	8.1e-08							93070.2	YEAST	Ribosome biogenesis ATPase RIX7
[398]		P38701	6	7	44.6	3.61	1.3e-06		6	7	44.6	1.72	3e-05	13907.2	YEAST	40S ribosomal protein S20
[399]		P32319	10	10	8.5	2.89	2.7e-07		3	3	2.8	2.56	9.7e-07	177779	YEAST	Vacuolar protein sorting/targeting protein VPS10
[400]		P15315	6	7	27.6	3.2	2.7e-07							24425.7	YEAST	Transcriptional activator protein CUP2
[401]		P02407	7	11	47.1	2.85	1.8e-06		6	6	46.3	2.79	3.4e-07	15788.5	YEAST	40S ribosomal protein S17-A
[402]		P13663	7	7	26.3	2.86	6.7e-06		2	2	6.6	1.14	0.00024	39544	YEAST	Aspartate-semialdehyde dehydrogenase
[403]		P24814	8	8	7.6	3.39	1.2e-07		6	6	5.6	2.81	3.3e-07	132735	YEAST	SCF E3 ubiquitin ligase complex F-box protein GRR1
[404]		P07256	10	10	28.4	2.48	1.7e-06		4	4	14.9	0.83	0.00026	50228.2	YEAST	Cytochrome b-c1 complex subunit 1, mitochondrial
[405]		P43572	6	6	10.7	3.65	3.9e-08		4	4	7.5	2.92	6.9e-08	96738.6	YEAST	Enhancer of polycomb-like protein 1
[406]		Q02773	14	14	12.7	2.22	1.2e-06		5	5	5.5	3.64	6.8e-08	139349	YEAST	Ribonuclease P protein component, mitochondrial
[407]		P53101	5	6	18.7	4	4.5e-08							51828.9	YEAST	Cystathionine beta-lyase
[408]		P38795	8	8	14.1	2.55	1.5e-06							80686.5	YEAST	Glutamine-dependent NAD(+) synthetase
[409]		Q04067	4	4	20.1	3.3	2.4e-07		7	8	34.3	3.06	4.6e-07	30501.7	YEAST	Eukaryotic translation initiation factor 3 subunit G
[410]		P05739	6	8	40.3	3.57	1.2e-07		5	6	33	2.39	2.4e-06	19986.6	YEAST	60S ribosomal protein L6-B
[410-1]	3	Q02326	5	6	32.4	2.75	1.3e-06		5	5	33	2.39	2.4e-06	19961.7	YEAST	60S ribosomal protein L6-A
[411]		P46151	7	7	12.8	3.22	2.9e-07		2	2	3.7	0.89	0.00016	73942.2	YEAST	Methylenetetrahydrofolate reductase 1
[412]		P53072	9	10	33.9	2.97	1.7e-07							33550.6	YEAST	tRNA acetyltransferase TAN1
[413]		P36008	6	7	18.9	2.72	2.1e-07		7	7	22.3	3.35	2e-07	46520.5	YEAST	Elongation factor 1-gamma 2
[413-1]	3	P29547	2	2	4.3	0.7	0.00038		3	3	7.2	1.81	4.6e-06	47088.1	YEAST	Elongation factor 1-gamma 1
[414]		P38902	8	8	44.2	3.43	2.2e-08		6	6	51.7	1	0.00039	13615.6	YEAST	DNA-directed RNA polymerase II subunit RPB11
[415]		P25339	9	11	14.4	2.55	9.4e-07		6	8	10.7	3.26	4.8e-08	97798.8	YEAST	Pumilio homology domain family member 4
[416]		P09798	9	10	12.1	2.28	4.5e-05		4	4	5	1.64	4.1e-05	94993	YEAST	Anaphase-promoting complex subunit CDC16
[417]		P21576	8	8	15.1	2.67	8.1e-07		5	5	9.1	1.82	7.9e-06	78737.2	YEAST	Vacuolar protein sorting-associated protein 1
[418]		Q12522	5	6	31.8	3.99	2.9e-08		2	2	11.4	2.18	2.6e-05	26457.9	YEAST	Eukaryotic translation initiation factor 6
[419]		P22082	9	10	6.3	2.4	6.4e-06		3	3	1.8	2.11	8.8e-06	194053	YEAST	Transcription regulatory protein SNF2
[420]		P40509	6	7	27.4	3.19	5.1e-07		4	4	20.9	3.61	1.8e-07	33829.2	YEAST	Coatomer subunit epsilon
[421]		P32803	4	5	22.2	5.26	2.8e-10		3	3	22.2	1.29	9.7e-05	23332.5	YEAST	Endosomal protein P24B
[422]		P48563	11	11	7.5	2.36	1.5e-06		8	8	6.1	1.83	5.2e-06	186838	YEAST	Protein MON2
[423]		P28000	6	6	62.7	3.64	6.4e-08		4	4	42.3	3.17	5.6e-07	16151	YEAST	DNA-directed RNA polymerases I and III subunit RPAC2
[424]		P39004	6	7	12.8	3.02	2.1e-06		4	5	9.8	2.88	1.5e-06	62735.7	YEAST	High-affinity hexose transporter HXT7
[377-1, 424-1]	1	P32467	2	2	3.6	3.14	2e-06							63910.7	YEAST	Low-affinity glucose transporter HXT4
[377-2, 424-2]	1	A6ZT02	2	2	3.6	3.14	2e-06							63938.7	YEAS7	Low-affinity glucose transporter HXT4
[377-3, 424-3]	1	C7GWV6	2	2	3.6	3.14	2e-06							63909.7	YEAS2	Low-affinity glucose transporter HXT4
[425]		P49090	8	9	14.5	2.45	5.6e-06		4	4	8.2	2.64	3.5e-06	64593.8	YEAST	Asparagine synthetase [glutamine-hydrolyzing] 2
[425-1]	2	P49089	5	5	7.7	1.03	0.00031		3	3	5.6	0.86	5.9e-05	64470.8	YEAST	Asparagine synthetase [glutamine-hydrolyzing] 1
[426]		P07834	7	7	12.1	2.88	5e-07		2	2	3	1.3	5.5e-05	86090.7	YEAST	Cell division control protein 4
[427]		P36161	12	12	13.9	1.77	8e-05		7	7	6.4	0.94	0.00026	133322	YEAST	Nucleoporin NUP133
[428]		P18480	7	7	12.6	2.61	1.2e-05		4	4	5.1	2.39	5.7e-06	102543	YEAST	SWI/SNF chromatin-remodeling complex subunit SNF5
[429]		P32389	5	5	10.4	4.85	6.7e-10		4	4	8.2	4.41	3.9e-09	74373	YEAST	Transcriptional activator of sulfur metabolism MET4
[430]		P53892	5	8	20.2	3.84	9.9e-08							40016.4	YEAST	Protein IBD2
[431]		P38061	4	7	30	4.48	2.5e-08		5	11	30	4.53	2e-09	14771.4	YEAST	60S ribosomal protein L32
[432]		P05373	6	7	27.2	3.79	1.8e-08							37740.6	YEAST	Delta-aminolevulinic acid dehydratase
[433]		P39993	7	7	5.8	3.54	3.3e-08		4	5	3.4	1.76	1.3e-05	165669	YEAST	ARF guanine-nucleotide exchange factor 2
[434]		P32832	9	9	26.9	2.46	1.9e-06		4	4	9.7	0.48	0.0018	49651	YEAST	Chromatin structure-remodeling complex subunit RSC7
[435]		P32479	7	7	10.6	3.07	2.6e-07							93858.5	YEAST	Protein HIR1
[436]		P07702	9	10	6.3	2.1	2e-05							155347	YEAST	L-2-aminoadipate reductase
[437]		P36112	7	7	15	2.83	8.6e-07							61082.6	YEAST	MICOS complex subunit MIC60
[438]		P0CX23	7	9	39	2.72	5.5e-06		8	10	47.1	2.12	8.6e-06	20436.9	YEAST	60S ribosomal protein L20-A
[439]		P50107	7	8	26.1	2.62	5.2e-06							37209.2	YEAST	Lactoylglutathione lyase
[440]		P38690	8	8	28.8	2.46	3.4e-06							46864	YEAST	Uncharacterized protein YHR033W
[441]		P25588	9	10	9	2.48	2.7e-06		5	5	5.1	0.96	0.00062	124327	YEAST	Mediator of replication checkpoint protein 1
[442]		P14291	8	8	13.5	2.33	1e-05							95539.3	YEAST	Protein RED1
[443]		P25293	6	7	24	3.01	9.8e-07		2	2	7.9	3.58	3.9e-08	47885	YEAST	Nucleosome assembly protein
[444]		P53044	5	6	15.2	4.3	1.4e-08		2	2	6.9	1.39	0.00014	39810.7	YEAST	Ubiquitin fusion degradation protein 1
[445]		P07143	3	4	15.5	4.57	3e-08		4	5	19.1	4.24	2.3e-07	34054.8	YEAST	Cytochrome c1, heme protein, mitochondrial
[446]		P38235	6	6	23.7	2.96	1.3e-06							40296	YEAST	Uncharacterized protein YBR053C
[447]		P15436	13	15	15.9	1.85	7e-06		8	8	7.6	1.57	0.00018	124620	YEAST	DNA polymerase delta catalytic subunit
[448]		Q03496	6	6	5.8	3.66	2.9e-08		1	1	1.1	1.21	7.4e-05	163579	YEAST	tRNA (cytidine(32)-2'-O)-methyltransferase non-catalytic subunit TRM732
[449]		P0CX82	6	6	29.6	2.88	3.3e-06		2	2	13.8	3.13	4.1e-07	21704.3	YEAST	60S ribosomal protein L19-A
[450]		P38629	6	6	22.6	3.61	3.5e-08		2	2	8.8	1.93	1.5e-06	38203.9	YEAST	Replication factor C subunit 3
[451]		Q12251	6	6	26.7	2.86	1.3e-06		3	3	12.6	2	1.4e-05	35913.5	YEAST	Uncharacterized mitochondrial carrier YPR011C
[452]		P32639	14	14	7.9	1.65	2.9e-05		3	3	1.6	0.32	0.00075	246188	YEAST	Pre-mRNA-splicing helicase BRR2
[453]		P53316	6	6	10.4	1.54	5.4e-05		7	7	12.7	2.9	5.8e-07	89513.5	YEAST	Uncharacterized RNA-binding protein YGR250C
[454]		P53739	6	7	8.4	3.51	1.6e-07							100547	YEAST	Flippase kinase 1
[454-1]	1	P25341	3	4	5.4	3.51	1.6e-07							81462.8	YEAST	Serine/threonine-protein kinase KIN82
[455]		P48164	8	9	48.4	2.48	1.4e-06		8	9	45.3	1.82	2.6e-05	21634.4	YEAST	40S ribosomal protein S7-B
[455-1]	5	P26786	9	11	44.2	2.14	2.3e-06		9	9	44.2	1.79	3e-05	21622.4	YEAST	40S ribosomal protein S7-A
[456]		P29295	11	14	28.9	1.91	6.7e-06		7	9	15.6	2.58	5.9e-07	57340.5	YEAST	Casein kinase I homolog HRR25
[457]		P47025	8	9	16.1	2.52	5.9e-07		8	8	13.6	1.1	5.8e-05	80032.8	YEAST	Mitochondrial division protein 1
[458]		Q12100	5	5	12.1	3.18	1.1e-06		5	5	10.3	2.83	2.4e-06	69615.7	YEAST	Probable serine/threonine-protein kinase RTK1
[459]		P43588	8	8	29.7	2.44	1.1e-05		4	4	12.7	1.41	0.00015	34398.6	YEAST	Ubiquitin carboxyl-terminal hydrolase RPN11
[460]		Q04437	10	10	20.2	2.23	2e-06		5	5	8.3	1.49	9.7e-06	71241.7	YEAST	ATP-dependent DNA helicase II subunit 2
[461]		Q02931	8	8	9.3	2.29	1.5e-05		5	5	6.2	0.34	0.001	101238	YEAST	NET1-associated nuclear protein 1
[462]		P32597	10	10	8.9	2.24	5.5e-06							156744	YEAST	Nuclear protein STH1/NPS1
[463]		P49956	7	7	11.9	2.2	7.5e-06							84374.1	YEAST	Chromosome transmission fidelity protein 18
[464]		P50111	6	6	7.3	3.11	1.3e-06		5	5	5.5	1.38	8e-05	103359	YEAST	Protein ZDS1
[465]		Q08822	8	9	18.2	2.22	6.6e-06		3	3	6.3	1.59	4e-05	69634.4	YEAST	Probable electron transfer flavoprotein-ubiquinone oxidoreductase, mitochondrial
[466]		P38219	8	9	29.7	2.21	5.8e-06		4	4	13.7	1.85	8.1e-06	44174.5	YEAST	Obg-like ATPase 1
[467]		P38335	7	8	10.8	2.57	7.2e-06		6	6	10.2	2.67	8e-06	79028.7	YEAST	Maintenance of telomere capping protein 4
[468]		P35194	8	8	3.7	2.25	1.1e-05		2	2	1	1.53	2.6e-05	287563	YEAST	U3 small nucleolar RNA-associated protein 20
[469]		P38330	10	11	18.7	2.56	7.9e-07		5	5	7.8	1.03	8.8e-05	83761.9	YEAST	Protein RMD9-like, mitochondrial
[470]		P40212	5	5	23.1	1.96	1.8e-05		7	8	42.2	2.72	1e-06	22525.2	YEAST	60S ribosomal protein L13-B
[471]		P04819	5	5	8.5	3.96	1.2e-08		3	3	4.1	0.79	0.00015	84829.1	YEAST	DNA ligase 1
[472]		Q06168	6	7	21.1	2.88	5.4e-07		3	3	11	1.94	8.4e-06	48777.7	YEAST	Chromatin structure-remodeling complex subunit SFH1
[473]		P34909	7	7	18.9	2.99	1.9e-07		6	6	9.5	1.88	2.2e-05	65354.6	YEAST	General negative regulator of transcription subunit 4
[474]		P38781	7	7	9.2	2.98	3.7e-07		2	3	3.6	2.47	1.2e-06	101336	YEAST	Chromatin structure-remodeling complex protein RSC30
[475]		P46959	4	5	12.5	4.32	8.6e-08							43920	YEAST	tRNA (adenine(58)-N(1))-methyltransferase catalytic subunit TRM61
[476]		P32628	6	6	22.1	2.86	1.1e-06		2	2	7.3	1.38	0.00013	42367.1	YEAST	UV excision repair protein RAD23
[477]		P38065	9	9	11.1	2.55	6.3e-07		6	6	6.7	1.15	0.00026	115013	YEAST	AP-2 complex subunit alpha
[478]		Q06142	7	7	9.8	2.66	6.2e-07		2	2	2.2	0.19	0.0077	94776.7	YEAST	Importin subunit beta-1
[479]		P53040	6	6	17.8	3.15	2.6e-07							57902.4	YEAST	Transcription initiation factor TFIID subunit 6
[480]		Q99247	8	8	8.2	1.7	9.4e-06		8	8	8.2	2.24	1.9e-05	125383	YEAST	Uncharacterized WD repeat-containing protein YOL087C
[481]		P46784	3	5	38.1	5.27	5.6e-09		2	2	30.5	2.93	5e-07	12738.6	YEAST	40S ribosomal protein S10-B
[482]		P40215	9	10	20	2.54	1.1e-06		5	5	9.8	1.22	0.00015	62774.7	YEAST	External NADH-ubiquinone oxidoreductase 1, mitochondrial
[483]		P53127	8	9	6.8	2.46	1.2e-06							163205	YEAST	E3 ubiquitin-protein ligase SNT2
[484]		P32523	8	9	21.5	2.07	5.3e-06							56570.5	YEAST	Pre-mRNA-processing factor 19
[485]		P07560	5	5	23.7	3.34	1e-06		5	6	29.3	1.62	3.8e-05	23505.9	YEAST	Ras-related protein SEC4
[485-1]	3	Q99260	4	4	18.6	1.66	6.1e-05		3	4	14	0.85	0.00049	24412.8	YEAST	GTP-binding protein YPT6
[485-2]	5	P01123	6	6	32.5	1.6	3.7e-06		3	4	18.4	1.87	3.5e-06	23214.5	YEAST	GTP-binding protein YPT1
[486]		P38170	6	6	9.9	2.98	1.7e-06		2	2	3.2	1.14	0.00029	86217.1	YEAST	Condensin complex subunit 2
[487]		P20449	6	9	16.6	3.02	8.4e-07		2	2	5.6	1.05	0.0002	53874.4	YEAST	ATP-dependent RNA helicase DBP5
[488]		P0C0V8	4	5	60.9	3.61	1e-06		3	3	43.7	1.22	9.1e-05	9745.9	YEAST	40S ribosomal protein S21-A
[488-1]	1	Q3E754	4	5	60.9	3.61	1e-06		3	3	43.7	1.34	4.3e-05	9759.9	YEAST	40S ribosomal protein S21-B
[489]		P14540	5	6	22	3.55	2.8e-08		2	3	9.5	4.74	1.1e-09	39621.1	YEAST	Fructose-bisphosphate aldolase
[490]		P0C0W1	4	4	45.4	3.89	3.1e-07		3	3	22.3	2.77	1.8e-06	14626.2	YEAST	40S ribosomal protein S22-A
[491]		P53898	4	6	16.4	3.68	8e-07		4	5	16.4	2.43	6.4e-06	33666.9	YEAST	Protein NSG2
[492]		C7GQY3	5	5	4.5	3.48	3e-08							164300	YEAS2	Heme-responsive zinc finger transcription factor HAP1
[492-1]	1	P0CE41	5	5	5.7	3.48	3e-08							166110	YEAST	Heme-responsive zinc finger transcription factor HAP1
[492-2]	1	P0CS82	5	5	5.7	3.48	3e-08							164152	YEASX	Heme-responsive zinc finger transcription factor HAP1
[492-3]	1	G2WJ80	5	5	5.7	3.48	3e-08							164009	YEASK	Heme-responsive zinc finger transcription factor HAP1
[493]		P38251	8	8	31.4	2.5	9.6e-07							39942	YEAST	Replication factor C subunit 5
[494]		P53962	5	5	23.4	3.81	3.2e-08							43848.7	YEAST	Uncharacterized WD repeat-containing protein YNL035C
[495]		P43609	11	11	23.5	1.77	9.2e-06		4	4	9.9	2.74	2.6e-07	63168.6	YEAST	Chromatin structure-remodeling complex protein RSC8
[496]		Q02908	8	8	15.4	2.09	1.6e-05		2	2	3.4	0.87	0.00062	63657.6	YEAST	Elongator complex protein 3
[497]		Q04673	7	7	21.9	2.41	2.1e-06							52290.6	YEAST	Suppressor of stem-loop protein 1
[498]		P38631	10	10	8.4	1.89	8e-06		8	9	6.2	2.07	2e-06	214853	YEAST	1,3-beta-glucan synthase component FKS1
[499]		P38691	7	9	10	2.28	1.9e-06		7	8	8.6	0.91	0.00021	117083	YEAST	Serine/threonine-protein kinase KSP1
[500]		Q08925	7	7	14.2	2.46	3.8e-06		2	2	4.2	0.9	4.2e-05	68664.3	YEAST	RNA-binding protein MRN1
[501]		Q05050	4	4	6.4	4.19	1.3e-08		5	5	7.4	4.04	2.1e-08	93345.9	YEAST	Eisosome protein 1
[502]		Q08723	7	7	35.5	2.25	9.6e-06		6	6	26.3	1.89	8.9e-06	38312.8	YEAST	26S proteasome regulatory subunit RPN8
[503]		P32770	7	8	17.9	2.65	2.9e-07		2	2	2.8	2.32	2.3e-06	79299.7	YEAST	Asparagine-rich protein
[504]		Q04228	10	12	20.7	2	9.1e-06							66761.8	YEAST	UBX domain-containing protein 2
[505]		Q04175	6	6	7.1	2.42	1.2e-05		5	5	7.4	0.82	0.00029	108406	YEAST	Importin beta SMX1
[506]		P0C0W9	8	8	58	2.19	2e-05		3	3	13.8	2.45	8.3e-06	19719.8	YEAST	60S ribosomal protein L11-A
[507]		P38555	5	5	25.6	3.27	2.1e-07		5	5	26	2.44	3.5e-06	24469.2	YEAST	GTP-binding protein YPT31/YPT8
[507-1]	1	P51996	4	5	18.5	2.91	1.8e-06		4	4	19.4	2.44	3.5e-06	24520.6	YEAST	GTP-binding protein YPT32/YPT11
[508]		P50095	6	7	19.1	2.63	4.5e-07		3	3	9	2.86	3.4e-06	56585.3	YEAST	Inosine-5'-monophosphate dehydrogenase 3
[508-1]	1	P38697	4	5	13.6	2.56	4.5e-07		1	1	2.9	2.86	3.4e-06	56530.4	YEAST	Inosine-5'-monophosphate dehydrogenase 2
[509]		P27801	9	11	11.5	1.85	6.1e-05		3	3	3.3	0.95	0.00016	107399	YEAST	Vacuolar membrane protein PEP3
[510]		P05756	6	7	41.7	2.21	5.5e-05		4	5	33.8	1.71	6.2e-05	17029	YEAST	40S ribosomal protein S13
[511]		P35177	8	9	6.8	2.35	3.5e-06		3	3	3.2	1.69	1.9e-05	152618	YEAST	Transcriptional activator SPT7
[512]		P35169	10	10	6.6	1.71	3.4e-05		2	2	0.9	0.47	0.00056	281142	YEAST	Serine/threonine-protein kinase TOR1
[512-1]	6	P32600	7	7	4.1	1.77	2.7e-05							281570	YEAST	Serine/threonine-protein kinase TOR2
[513]		Q00245	4	4	19	4.63	2e-09		2	2	11.3	3.63	4.1e-08	25312.6	YEAST	GTP-binding protein RHO3
[514]		P38827	6	6	7.3	2.25	1.9e-06		6	6	6.9	3.02	1.9e-07	123913	YEAST	Histone-lysine N-methyltransferase, H3 lysine-4 specific
[515]		P32338	6	7	21	2.93	1.3e-07		2	2	7.3	1.72	9.5e-05	33904.4	YEAST	Zinc finger protein RME1
[516]		Q06543	5	6	18.8	3.69	1.2e-08		3	3	9.9	1.84	8.1e-06	30653.4	YEAST	GPN-loop GTPase 3
[517]		P40477	6	6	5.2	3.01	2.9e-07		3	3	2.7	2.84	2.6e-07	158909	YEAST	Nucleoporin NUP159
[518]		Q07799	9	9	15.6	2.2	6.9e-06		6	6	11.4	1.79	5.5e-06	76622.7	YEAST	Uncharacterized protein YLL007C
[519]		P25333	8	8	14.1	2.16	3.4e-06							66666.3	YEAST	Serine/threonine-protein kinase HAL4/SAT4
[520]		P00546	7	7	25.2	2.25	1.7e-05		8	8	26.8	0.65	0.00052	34061.8	YEAST	Cyclin-dependent kinase 1
[521]		P34221	9	10	22.9	1.82	1.6e-05		6	7	10.9	2.02	1.5e-05	51332.5	YEAST	Protein phosphatase 2C homolog 3
[521-1]	1	P39966	4	5	6.5	1.67	4.1e-05		4	5	6.2	1.83	2.1e-05	50388.6	YEAST	Protein phosphatase 2C homolog 2
[522]		P32902	7	7	21.8	1.98	4.3e-05		5	5	17.8	1.45	4.6e-05	44152.2	YEAST	37S ribosomal protein MRP4, mitochondrial
[523]		P52892	6	7	11.6	2.19	2.2e-05		1	1	2.6	1.42	0.00014	56770.3	YEAST	Probable alanine aminotransferase
[524]		P40066	6	8	22.5	2.98	6e-08		1	1	3.6	1.12	5.4e-05	40522.9	YEAST	Nucleoporin GLE2
[525]		P38768	5	5	15.7	2.99	2.2e-06							39519.7	YEAST	Protein interacting with Hsp90 1
[526]		P19541	6	6	15.9	2.66	1.5e-06							50082	YEAST	Regulator of drug sensitivity 2
[527]		Q08273	4	5	42.1	2.95	1.4e-06		4	7	42.1	3.05	1.6e-07	13939.9	YEAST	RING-box protein HRT1
[528]		P00937	6	6	19.6	3.11	1e-07		3	3	10.7	0.58	0.00058	53489.8	YEAST	Multifunctional tryptophan biosynthesis protein
[529]		P00927	5	6	12.3	3.53	5.1e-08		2	2	4.2	2.45	5.7e-06	63831.7	YEAST	Threonine dehydratase, mitochondrial
[530]		P47163	7	7	28.3	2.15	2.8e-06		3	3	10.3	0.62	0.0012	39024.3	YEAST	Protein-lysine N-methyltransferase EFM3
[531]		P24004	10	10	11	1.69	2.3e-05		6	6	6.5	1.18	0.00017	117277	YEAST	Peroxisomal ATPase PEX1
[532]		P32191	4	4	6.5	3.08	1.1e-06		9	9	14.3	1.95	1.1e-05	72389.6	YEAST	Glycerol-3-phosphate dehydrogenase, mitochondrial
[533]		P32610	4	7	22.7	2.91	1.8e-06		3	4	16.8	2.86	2.1e-06	29194.2	YEAST	V-type proton ATPase subunit D
[534]		Q03214	13	13	12	1.61	1.3e-05		2	2	1.4	0.36	0.003	162702	YEAST	Protein ECM5
[535]		P06787	4	4	38.1	3.03	1.6e-06		3	3	28.6	2.59	1.1e-06	16135	YEAST	Calmodulin
[536]		Q04013	4	5	16.9	3.63	8.4e-08		3	4	14	3.33	2.4e-07	34184.9	YEAST	Citrate/oxoglutarate carrier protein
[537]		P47122	7	7	22.1	1.79	4.7e-05		4	4	11.9	2.07	1.6e-05	43195.1	YEAST	GPN-loop GTPase 1
[538]		P38836	4	5	13.7	3.73	6.8e-09		3	3	9.5	2.47	2.6e-07	49829.5	YEAST	Putative metallocarboxypeptidase ECM14
[539]		P38130	5	6	16.8	2.93	2.8e-07		3	3	9.4	2.28	1.1e-05	47482.8	YEAST	Probable mannosyltransferase KTR3
[540]		P25644	2	2	2.5	1.88	4e-06		5	6	6.8	3.4	1.7e-08	88512.1	YEAST	DNA topoisomerase 2-associated protein PAT1
[541]		P0CX29	5	6	44.8	3.56	3.2e-08		2	2	15.2	1.28	8.7e-05	16037.9	YEAST	40S ribosomal protein S23-A
[542]		Q07834	7	7	11.5	2.21	2.9e-06		3	3	4.2	2.4	5.6e-06	94598.1	YEAST	KH domain-containing protein YLL032C
[543]		P40468	8	8	4.5	1.59	5.2e-05		5	5	2.8	0.7	0.00026	269860	YEAST	Cell morphogenesis protein PAG1
[544]		P23644	3	3	11.6	3.69	2.8e-07		4	4	13.4	2.99	1.2e-06	42038.8	YEAST	Mitochondrial import receptor subunit TOM40
[545]		P30656	6	7	21.6	2.23	7.1e-06		4	4	18.5	2.88	1.4e-06	31636.9	YEAST	Proteasome subunit beta type-5
[546]		Q05123	6	6	16.7	2.32	8.1e-06		5	5	15.4	1.23	0.00078	53074.6	YEAST	Actin-like protein ARP9
[547]		P11792	4	4	5.3	3.74	2.8e-07		2	2	3.5	3.12	1.7e-06	91812.3	YEAST	Serine/threonine-protein kinase SCH9
[548]		Q00764	6	6	15.8	2.43	1.4e-06		4	4	8.5	1.32	5.5e-05	56148.3	YEAST	Alpha,alpha-trehalose-phosphate synthase [UDP-forming] 56 kDa subunit
[549]		P31688	7	7	8.4	1.93	4.9e-05		6	6	7.3	1.72	3.3e-05	102977	YEAST	Trehalose-phosphatase
[550]		P48362	7	8	23.6	2.25	4.2e-06		2	3	7.9	2.35	6.6e-06	44951.9	YEAST	Protein HGH1
[551]		P05755	10	10	34.4	1.91	9.8e-06		7	7	30.3	1.35	1.1e-05	22298.8	YEAST	40S ribosomal protein S9-B
[552]		P00560	6	7	18.5	2.67	5.4e-07		6	6	18.3	1.21	3.6e-05	44738.8	YEAST	Phosphoglycerate kinase
[553]		Q08726	5	5	24.2	2.61	5.1e-06		1	1	5.5	1.31	3.8e-05	39724.5	YEAST	GPN-loop GTPase 2
[554]		P48562	5	5	7.4	2.7	6.1e-07		5	5	8.2	1.84	3.5e-06	93909.5	YEAST	Serine/threonine-protein kinase CLA4
[555]		P25045	6	6	14.3	2.5	1.1e-06							62207.7	YEAST	Serine palmitoyltransferase 1
[556]		Q04439	5	5	5.9	3.13	1.8e-07		3	3	3	1.2	3.9e-05	136901	YEAST	Myosin-5
[556-1]	3	P36006	4	4	4.6	1.38	5.6e-05		3	3	2.7	0.97	0.00017	142452	YEAST	Myosin-3
[556-2]	3	A6ZZJ1	4	4	4.6	1.38	5.6e-05		3	3	2.7	0.97	0.00017	142334	YEAS7	Myosin-3
[557]		P40472	4	5	12.2	4.15	4.7e-10							48190.3	YEAST	Probable secreted beta-glucosidase SIM1
[557-1]	1	P53616	2	2	4.3	1.2	0.00013							43442.5	YEAST	Probable secreted beta-glucosidase SUN4
[558]		P15703	4	5	15.3	2.86	1.2e-06		5	5	19.5	2.78	1.9e-06	34118.9	YEAST	Glucan 1,3-beta-glucosidase
[559]		P36105	5	6	31.2	2.35	1.3e-05		6	7	31.2	2.15	2.8e-05	15167.2	YEAST	60S ribosomal protein L14-A
[559-1]	1	P38754	5	6	31.2	2.35	1.3e-05		5	6	24.6	2.15	2.8e-05	15153.1	YEAST	60S ribosomal protein L14-B
[560]		P53183	6	6	27.3	2.55	2.1e-06							38259.8	YEAST	Putative uncharacterized oxidoreductase YGL039W
[561]		Q03063	4	4	14.6	2.63	1.7e-06		5	6	18.4	2.56	8.8e-07	49356.6	YEAST	Down-regulator of invasive growth 1
[562]		P31334	5	6	20.4	2.76	3.6e-06		3	3	11.5	2.14	3e-06	29790.7	YEAST	54S ribosomal protein L9, mitochondrial
[563]		P53091	8	8	11.2	1.98	6.3e-06		4	4	4.8	1.01	0.0002	112979	YEAST	DNA replication licensing factor MCM6
[564]		P40469	6	6	8.8	2.1	5.5e-06		3	3	2.9	1.03	4.5e-05	117884	YEAST	DNA repair/transcription protein MET18/MMS19
[565]		P36047	6	6	23.7	2.75	8.9e-07							38887.6	YEAST	Protein phosphatase 1 regulatory subunit SDS22
[566]		P53538	3	3	20.4	3.96	1.1e-07							23469.6	YEAST	RNA polymerase II subunit A C-terminal domain phosphatase SSU72
[567]		P04147	7	7	14.4	1.85	3.1e-05		5	5	10.6	2.2	2.1e-05	64344.7	YEAST	Polyadenylate-binding protein, cytoplasmic and nuclear
[568]		P04456	4	5	26.1	3.17	1.5e-06		3	3	16.9	1.3	0.0002	15757.7	YEAST	60S ribosomal protein L25
[569]		P40339	4	4	15.5	3.34	6.2e-08							36149.3	YEAST	Replication factor C subunit 4
[570]		P35996	5	5	42	2.88	5.4e-07							14904.7	YEAST	54S ribosomal protein L38, mitochondrial
[571]		P21242	3	3	13.9	4.64	5e-09		3	3	15.3	4.6	1.7e-09	31536.4	YEAST	Probable proteasome subunit alpha type-7
[572]		P11075	8	8	4.3	1.71	7.4e-05		7	7	3.2	1.93	4.6e-06	226888	YEAST	Protein transport protein SEC7
[573]		P33338	7	7	10	1.99	4.4e-05		5	5	5.4	0.57	0.002	108912	YEAST	Protein SLA2
[574]		P19524	7	7	5.3	2.11	5.2e-06		4	4	2.9	0.87	0.00044	180682	YEAST	Myosin-2
[574-1]	3	P32492	5	5	3.8	1.75	4.5e-05		4	4	3.2	1.48	2.4e-06	169345	YEAST	Myosin-4
[575]		P0CX31	6	7	22.2	2.45	2.3e-06		7	8	40	2.17	3e-06	15328.9	YEAST	40S ribosomal protein S24-A
[576]		P24000	5	6	31	2.94	1.4e-06		3	4	20.6	2.6	1.6e-06	17547.6	YEAST	60S ribosomal protein L24-B
[576-1]	1	P04449	5	6	31	2.94	1.4e-06		3	4	20.6	2.6	1.6e-06	17613.7	YEAST	60S ribosomal protein L24-A
[577]		P0C0T4	4	5	30.6	3.03	9.9e-07		3	4	21.3	3.65	2.8e-07	12009.3	YEAST	40S ribosomal protein S25-B
[578]		P27810	6	7	16.8	2.81	2.2e-07		5	5	14.8	1.9	8.8e-06	46022.5	YEAST	Alpha-1,2 mannosyltransferase KTR1
[579]		P50873	6	8	15.2	2.2	6.1e-06		4	5	14	1.13	9e-05	57819.8	YEAST	Serine/threonine-protein kinase MRK1
[580]		P53090	5	5	14.8	2.93	2.7e-07		4	4	12	0.79	0.00015	56178.3	YEAST	Aromatic/aminoadipate aminotransferase 1
[581]		P23255	12	12	9.5	1.3	0.00011							161472	YEAST	Transcription initiation factor TFIID subunit 2
[582]		P53894	8	8	12.8	1.29	0.00022		10	10	16.1	1.48	5.7e-05	86946.6	YEAST	Serine/threonine-protein kinase CBK1
[583]		Q06680	5	5	5.3	2.84	3.5e-06		4	4	4.2	1.24	0.00016	117852	YEAST	Condensin complex subunit 3
[584]		Q03533	5	5	9.7	3.21	4.4e-07							66220.3	YEAST	Serine/threonine-protein kinase TDA1
[585]		P32875	6	6	18.6	2.48	6e-06							46247.6	YEAST	Lipoyl synthase, mitochondrial
[586]		P40483	7	7	12.2	2.01	2.1e-05		2	2	3.3	1.68	1.4e-05	77415	YEAST	Putative zinc metalloproteinase YIL108W
[587]		Q06682	6	6	16.6	2.26	7.4e-06							56737.5	YEAST	UBX domain-containing protein 5
[588]		P53599	6	6	5.4	2.18	4.3e-06		5	5	4.4	1.34	3.7e-05	180529	YEAST	MAP kinase kinase kinase SSK2
[589]		P38786	6	6	23.5	2.65	1.2e-06							32224.5	YEAST	Ribonuclease P/MRP protein subunit RPP1
[590]		P38153	9	9	25.9	1.74	1.2e-05		4	4	10.8	2.31	1.4e-06	54837.8	YEAST	AP-3 complex subunit mu
[591]		P40048	7	8	10.6	1.73	2e-05							105225	YEAST	Tyrosine-protein phosphatase 3
[592]		P00424	4	4	31.4	2.91	2.1e-06		3	3	22.2	1.33	0.00015	17140.6	YEAST	Cytochrome c oxidase polypeptide 5A, mitochondrial
[593]		Q01454	6	6	8.2	2.18	7.2e-06							104426	YEAST	DNA polymerase alpha-binding protein
[594]		P20434	4	4	31.2	3.47	1.5e-08		1	1	7.9	1.58	4.4e-06	25079.3	YEAST	DNA-directed RNA polymerases I, II, and III subunit RPABC1
[595]		P53201	8	8	18.5	2.06	1.6e-05		3	3	7.8	1	0.00017	55213.2	YEAST	SWR1-complex protein 4
[596]		P08067	6	6	34.4	2.58	5.1e-07		2	2	9.8	1.37	4.8e-05	23365.2	YEAST	Cytochrome b-c1 complex subunit Rieske, mitochondrial
[597]		P40164	8	8	10.5	2.46	2.3e-07							98053.6	YEAST	Serine/threonine-protein phosphatase 4 regulatory subunit 3
[598]		Q05022	11	11	7.4	1.44	6.7e-05		4	4	2.5	1.04	0.00025	193136	YEAST	rRNA biogenesis protein RRP5
[599]		P40558	4	4	22.5	2.89	8.6e-07		1	1	5.1	3.18	3e-07	31922.1	YEAST	Cytosolic Fe-S cluster assembly factor CFD1
[600]		P31385	8	9	21	1.66	1.1e-05		3	4	9.4	0.78	0.00041	46978.2	YEAST	Transcriptional regulatory protein DEP1
[601]		P35842	3	4	9	4.92	6.3e-10							52758.2	YEAST	Acid phosphatase PHO11
[601-1]	1	P24031	2	2	5.4	2.88	2.2e-07							52777	YEAST	Constitutive acid phosphatase
[602]		P14741	4	4	17.4	3.01	6e-07		1	1	3.9	1.04	0.00011	34025.4	YEAST	Translation initiation factor eIF-2B subunit alpha
[603]		P40348	7	7	22.9	2.38	2.5e-06		4	4	12.2	1.12	0.00035	39741.9	YEAST	Replication factor C subunit 2
[604]		Q04739	5	5	11.5	2.55	1.5e-06							46648.7	YEAST	SNF1 protein kinase subunit beta-3
[604-1]	1	P34164	3	3	9.9	1.89	6.8e-06							46405	YEAST	SNF1 protein kinase subunit beta-2
[605]		Q06103	6	6	14	1.69	0.00016		7	8	15.6	1.74	0.00012	48959	YEAST	26S proteasome regulatory subunit RPN7
[606]		P37303	5	6	17.8	2.79	6.1e-07							42815.4	YEAST	Low specificity L-threonine aldolase
[607]		P06102	3	3	5.7	2.19	4e-06		5	5	9.2	2.39	1.2e-06	94403.9	YEAST	General negative regulator of transcription subunit 3
[608]		P42837	4	4	6.6	2.46	4e-06		1	1	1.6	1.36	7.7e-05	101747	YEAST	Polyphosphoinositide phosphatase
[609]		P40970	6	6	13	2.32	3.8e-06							63111.4	YEAST	Serine palmitoyltransferase 2
[610]		Q04781	8	8	5.4	1.8	1.7e-05		5	5	4.4	0.89	0.00011	180188	YEAST	E3 ubiquitin-protein ligase listerin
[611]		Q12386	6	6	7.2	2.07	2e-05		2	2	2.4	0.39	0.00061	100210	YEAST	Actin-like protein ARP8
[612]		P08417	6	7	18.9	2.21	5.6e-06							53152.3	YEAST	Fumarate hydratase, mitochondrial
[613]		P02400	4	4	53.6	3.14	3.2e-06		3	3	33.6	3.14	7.7e-07	11050.2	YEAST	60S acidic ribosomal protein P2-beta
[614]		Q03010	6	7	21.5	2.35	4.7e-06		2	2	3.9	0.4	0.0018	51022.3	YEAST	Transcriptional regulatory protein UME1
[615]		P47112	6	6	10.4	2.11	2.9e-05		3	3	5.5	1.67	4e-05	68405.8	YEAST	Cell division cycle protein CDT1
[616]		Q04951	4	4	14.4	3.46	1.4e-08		2	2	7.2	2.56	3.5e-07	40469.5	YEAST	Probable family 17 glucosidase SCW10
[617]		P27476	8	8	25.4	1.28	0.00024		5	6	13.3	2.44	9.3e-06	44535.5	YEAST	Nuclear localization sequence-binding protein
[618]		P53096	4	4	11.3	3.24	1.5e-07		4	4	12.4	1.14	0.00053	51455.4	YEAST	Probable histone deacetylase HOS2
[619]		P47116	4	5	7.5	3.35	1.7e-08		4	5	7.2	1.92	6.3e-06	91401.1	YEAST	Serine/threonine-protein kinase PTK2/STK2
[620]		P07277	3	4	8.4	3.8	3.7e-06							48459.9	YEAST	Mevalonate kinase
[621]		P19262	4	4	10.4	2.82	1.3e-05		2	2	6.9	3.53	3.8e-08	50431.1	YEAST	Dihydrolipoyllysine-residue succinyltransferase component of 2-oxoglutarate dehydrogenase complex, mitochondrial
[622]		P32798	3	4	10.3	3.45	9.8e-07							48155.3	YEAST	Cobalt uptake protein COT1
[623]		Q05506	9	9	14.7	1.93	4.5e-06		4	4	6.6	0.58	0.0012	69525.6	YEAST	Arginine--tRNA ligase, cytoplasmic
[624]		P41056	4	4	33.6	3.08	8.4e-08		3	3	32.7	1.23	4.3e-05	12168.2	YEAST	60S ribosomal protein L33-B
[624-1]	1	P05744	4	4	33.6	2.52	1.8e-06		3	3	32.7	2.73	8.3e-07	12154.2	YEAST	60S ribosomal protein L33-A
[625]		Q12250	8	8	14.6	2.1	2.7e-06		3	3	5.8	1.56	2.9e-05	51768.9	YEAST	26S proteasome regulatory subunit RPN5
[626]		P35729	9	10	8.8	1.46	3.8e-05		6	6	5.9	1.21	0.00073	120449	YEAST	Nucleoporin NUP120
[627]		P47047	4	5	4.6	2.64	1.3e-05							122056	YEAST	ATP-dependent RNA helicase DOB1
[628]		P20967	5	6	6.2	2.09	4.6e-06		5	5	5.9	2.44	3e-06	114417	YEAST	2-oxoglutarate dehydrogenase, mitochondrial
[629]		Q99332	4	4	8.5	2.8	3.5e-07		6	6	13.5	1.89	4.7e-06	67293.9	YEAST	Protein HPH1
[630]		Q06554	6	6	4	1.94	8.7e-06							180346	YEAST	Uncharacterized ATP-dependent helicase IRC20
[631]		P38987	4	4	26.5	2.54	1.4e-06		2	2	13.5	1.41	0.00012	27296.7	YEAST	Protein TEM1
[632]		P39743	2	2	6.8	5.16	1.9e-09		2	2	5.8	2.96	1.1e-06	52774.8	YEAST	Reduced viability upon starvation protein 167
[633]		P39730	5	5	6.1	2.06	3.4e-05		3	3	3.3	0.66	0.00055	112269	YEAST	Eukaryotic translation initiation factor 5B
[634]		Q03219	3	3	14.6	3.2	1.4e-06							31145	YEAST	Uncharacterized protein YMR178W
[635]		Q07505	5	6	33.3	2	1.7e-05							30837.4	YEAST	Putative carboxymethylenebutenolidase
[636]		P10823	5	5	15.8	2.52	9.6e-07		3	3	9.1	2.27	6.4e-07	50448.1	YEAST	Guanine nucleotide-binding protein alpha-2 subunit
[637]		P25379	6	6	23.6	1.77	3.2e-06		6	6	19.7	2.32	2.1e-06	39301.7	YEAST	Catabolic L-serine/threonine dehydratase
[638]		P06208	4	4	10	2.64	6.2e-07							68409.5	YEAST	2-isopropylmalate synthase
[639]		P53008	6	6	10	1.8	1.5e-05		5	5	7.6	2.73	2.8e-07	96507.7	YEAST	Mannosyl-oligosaccharide glucosidase
[640]		P09440	6	6	7.9	2.45	3e-06		2	2	3.8	1.75	0.00014	106218	YEAST	C-1-tetrahydrofolate synthase, mitochondrial
[641]		P40485	3	4	6.3	3.72	2.9e-08		5	6	8	1.23	6e-05	77995.8	YEAST	Phosphatidylinositol 4,5-bisphosphate-binding protein SLM1
[642]		Q06214	5	5	11.8	2.38	5e-06							55264.6	YEAST	WD repeat-containing protein JIP5
[643]		P80428	5	5	12.7	2.42	3.3e-06		2	2	4.5	1.51	2.8e-05	54832.4	YEAST	Actin-related protein 4
[644]		P17555	3	4	7.4	2.99	2.8e-06		2	2	3.8	0.38	0.00068	57522	YEAST	Adenylyl cyclase-associated protein
[645]		P42223	11	11	15.9	1.46	1.4e-05		3	3	4.1	0.93	0.00039	98972.3	YEAST	Protein SBE2
[646]		P32838	5	5	15.5	2.16	8.4e-06		3	3	10.6	2.41	6.3e-07	42433.3	YEAST	Serine/threonine-protein phosphatase PP2A-like PPG1
[647]		P53165	3	3	6.5	3.31	1.4e-06		1	1	2.3	2.83	4e-07	72878.4	YEAST	SAGA-associated factor 73
[648]		P40302	5	5	29.9	1.98	9.7e-06							25604.2	YEAST	Proteasome subunit alpha type-6
[649]		P39721	5	5	27.6	2.32	9.7e-07							27089.1	YEAST	Protein AIM2
[650]		P32861	10	10	28.3	1.16	8.6e-05		6	6	15.2	1.2	6.5e-05	55988.4	YEAST	UTP--glucose-1-phosphate uridylyltransferase
[651]		P12689	5	5	6.9	2.48	1.1e-06							112228	YEAST	DNA repair protein REV1
[652]		P02309	5	6	50.5	1.98	2.9e-05		3	3	29.1	1.52	0.00013	11368.4	YEAST	Histone H4
[653]		P23293	8	8	12.9	1.38	8.8e-05		2	2	3.5	0.95	9.5e-05	74239.9	YEAST	Serine/threonine-protein kinase BUR1
[654]		P31384	6	7	8.2	1.81	3.1e-05		5	5	6.6	0.82	0.0002	94670.5	YEAST	Glucose-repressible alcohol dehydrogenase transcriptional effector
[655]		P14242	4	4	5.4	2.74	9.5e-07							99356.1	YEAST	DNA mismatch repair protein PMS1
[656]		P00044	2	4	24.8	4.7	2.7e-09		3	3	32.1	1.8	4.2e-06	12182.1	YEAST	Cytochrome c iso-1
[657]		P27809	4	5	11.1	2.86	3.7e-07		3	5	9.7	2.98	2.1e-07	51387.1	YEAST	Glycolipid 2-alpha-mannosyltransferase
[658]		P38850	4	5	5.6	2.62	2.3e-06							123018	YEAST	Regulator of Ty1 transposition protein 107
[659]		P06105	8	8	7.2	1.62	2.4e-05		2	2	2	0.34	0.0011	134811	YEAST	Protein SCP160
[660]		P53086	3	3	5	2.7	4.3e-06							91091.3	YEAST	Kinesin-like protein KIP3
[661]		P53550	6	6	7.3	1.99	2.9e-05		2	2	2.2	1.53	2.8e-05	108668	YEAST	m7GpppN-mRNA hydrolase
[662]		P38427	5	6	6.6	2.02	7.9e-06		5	5	6.9	0.58	0.00024	123019	YEAST	Trehalose synthase complex regulatory subunit TSL1
[663]		P43621	7	7	15.8	1.7	1.2e-05		6	7	10.6	1.99	1.5e-05	60628.2	YEAST	Coatomer subunit delta
[664]		P39011	5	5	8.1	2.06	4.9e-05							70993.4	YEAST	Bud emergence protein 4
[665]		P22139	3	5	52.9	2.71	1.6e-06		1	2	30	2.99	1.3e-07	8277.8	YEAST	DNA-directed RNA polymerases I, II, and III subunit RPABC5
[666]		P40021	4	4	5.8	2.47	1.2e-06							119351	YEAST	Zinc-regulated protein 8
[667]		P14020	5	5	23.2	2.54	6.7e-07		3	3	13.5	1.79	1.3e-05	30362.5	YEAST	Dolichol-phosphate mannosyltransferase
[668]		P54861	6	6	9.4	1.75	6.5e-05		3	3	5.2	1.68	1.9e-05	84972.7	YEAST	Dynamin-related protein DNM1
[669]		P38138	4	4	7.3	2.79	3.1e-07		3	3	3.9	1.18	9.2e-05	110267	YEAST	Glucosidase 2 subunit alpha
[670]		P14180	6	6	7	2.07	4.6e-06		5	5	7.4	1.67	2.2e-06	109883	YEAST	Chitin synthase 2
[671]		P12683	6	6	6.7	1.88	1.6e-05							115627	YEAST	3-hydroxy-3-methylglutaryl-coenzyme A reductase 1
[672]		P20107	3	4	12.2	2.95	2.1e-07		2	2	6.3	1.71	9.3e-06	48345.3	YEAST	Zinc/cadmium resistance protein
[673]		Q06211	8	8	6.5	1.48	3.3e-05		2	2	1.6	1.46	0.00021	161239	YEAST	E3 ubiquitin-protein ligase linker protein MMS1
[674]		O13563	4	4	27.6	2.07	6.5e-06		4	4	27.6	2.5	1.3e-06	17902.2	YEAST	26S proteasome regulatory subunit RPN13
[675]		Q02336	6	6	19.8	1.51	0.00017		2	2	4.1	0.74	0.00042	50569.7	YEAST	Transcriptional adapter 2
[676]		P32485	5	5	10.1	2.24	5.9e-06							48858.8	YEAST	Mitogen-activated protein kinase HOG1
[677]		P47068	7	7	9.7	1.37	7.3e-05		6	6	6.1	1.83	9.8e-06	128298	YEAST	Myosin tail region-interacting protein MTI1
[678]		Q06632	6	6	5.3	1.88	6.4e-06		1	1	1.1	0.83	0.00021	153406	YEAST	Protein CFT1
[679]		Q02979	5	5	6.1	1.88	1.8e-05		5	5	5.1	1.99	9.2e-06	138015	YEAST	Glycerophosphocholine phosphodiesterase GDE1
[680]		P39714	4	4	10.5	2.73	3.9e-07		2	2	7.1	1.5	4.3e-06	41582.4	YEAST	(R,R)-butanediol dehydrogenase
[681]		P04387	5	5	13.3	1.68	7.5e-05							48323.7	YEAST	Galactose/lactose metabolism regulatory protein GAL80
[682]		P47104	6	6	5.9	1.61	6.8e-05		3	3	2.9	0.5	0.0014	154934	YEAST	Regulator of V-ATPase in vacuolar membrane protein 1
[683]		P41338	3	3	9.8	3.33	7.2e-08							41729	YEAST	Acetyl-CoA acetyltransferase
[684]		P46957	4	4	10.1	2.41	9e-06							55296.5	YEAST	DNA polymerase delta small subunit
[685]		P53115	6	6	4.5	2.08	3.8e-06		2	2	1.5	1.04	3.6e-05	171457	YEAST	Putative DNA helicase INO80
[686]		P19073	3	5	19.9	2.59	2.3e-06		2	2	11	1.24	6.4e-05	21322.9	YEAST	Cell division control protein 42
[687]		P35197	3	3	14.2	3.19	2.6e-07		1	1	5.4	1.31	6.7e-05	39296.6	YEAST	ADP-ribosylation factor GTPase-activating protein GCS1
[688]		Q01519	2	2	20.5	4.39	5.9e-08		1	1	20.5	2.08	4.4e-06	9788	YEAST	Cytochrome c oxidase subunit 6B
[689]		P39998	3	3	7.8	3.31	7.1e-08		1	1	3.4	1.31	1.5e-05	61340.5	YEAST	Enhancer of mRNA-decapping protein 3
[690]		P53114	7	8	7	1.45	4e-05		2	2	1.9	0.48	0.00061	128796	YEAST	Mediator of RNA polymerase II transcription subunit 5
[691]		Q99296	4	5	7.3	1.88	9.5e-05		3	4	4.9	2.98	3.2e-07	82800.1	YEAST	Uncharacterized protein YLR149C
[692]		P47031	4	4	7.7	2.19	6.3e-06		5	5	8.9	1.64	2.8e-05	82536.4	YEAST	Mitochondrial outer membrane protein IML2
[693]		Q08032	6	6	9.7	1.57	8.4e-05							74249.8	YEAST	Cell division control protein 45
[694]		P40319	2	2	10.4	3.75	4.2e-08		3	3	13	3.15	8.9e-07	39465.7	YEAST	Elongation of fatty acids protein 3
[695]		Q04533	7	7	14	1.57	0.00011							74314	YEAST	Putative cystathionine gamma-synthase YML082W
[696]		Q03653	3	3	5.6	3.39	7.3e-07		3	3	4.6	3.1	9.8e-07	89191.3	YEAST	Protein EFR3
[697]		Q06639	5	5	6	2.24	2.5e-05		2	2	2.7	0.63	0.00062	101721	YEAST	Chromatin structure-remodeling complex protein RSC3
[698]		P89102	4	4	4.9	1.84	2.9e-05		5	5	6.1	2.27	4.4e-06	112122	YEAST	Exocyst complex component SEC5
[699]		P52918	6	6	5.6	1.8	6.2e-06		4	4	3.4	0.75	0.00028	142119	YEAST	Protein MSN5
[700]		P0CX49	5	6	26.9	1.94	2.6e-05		3	3	19.9	1.78	5e-05	20563.3	YEAST	60S ribosomal protein L18-A
[701]		P33300	3	4	9.7	1.83	2.4e-05		5	6	15.4	1.98	9.9e-06	44808.4	YEAST	Mannosyl phosphorylinositol ceramide synthase SUR1
[702]		P38968	3	3	3.3	2.96	6.2e-07		2	2	2	2.24	8.7e-06	138718	YEAST	Protein transport protein SEC31
[703]		P36114	4	5	7.2	2.44	9.2e-07		4	6	7	2.19	4.6e-06	81754.3	YEAST	Mitochondrial outer membrane protein YKR018C
[704]		Q04119	3	3	7.4	3.69	3.5e-08		2	2	5.2	1.39	6.9e-05	78345	YEAST	Endopolyphosphatase
[705]		P53095	4	4	12.1	2.06	1.8e-05							47828.3	YEAST	D-serine dehydratase
[706]		P32917	10	10	15.5	1.16	9.9e-05		4	4	5.2	1.01	0.00044	102728	YEAST	Protein STE5
[707]		P52553	3	3	32.5	3.14	9.1e-08							13284	YEAST	Prefoldin subunit 6
[708]		P52920	3	5	15.5	2.51	1.1e-05		3	4	15.5	0.88	0.00011	35253.5	YEAST	Cytosolic Fe-S cluster assembly factor NBP35
[709]		Q03868	10	10	8	1.14	0.00011		8	8	6.7	1.14	0.00025	145182	YEAST	Sporulation-specific protein 71
[710]		P33759	4	4	19.9	2.91	2.3e-07		3	3	16.9	0.86	9.3e-05	34883.3	YEAST	37S ribosomal protein S5, mitochondrial
[711]		Q06116	5	5	2.1	1.91	1.8e-05							285906	YEAST	Uncharacterized protein YPR117W
[712]		P19880	5	5	9.7	1.64	5.2e-05							72533.4	YEAST	AP-1-like transcription factor YAP1
[713]		P39986	4	4	4	2.31	4e-06		2	2	2.6	1.16	8.1e-05	135270	YEAST	Manganese-transporting ATPase 1
[714]		P53731	5	5	20.5	2.45	5.5e-07		1	1	2.9	0.89	0.0017	39566.6	YEAST	Actin-related protein 2/3 complex subunit 2
[715]		P51534	6	6	9	1.62	3e-05		4	4	5.8	2.08	4.4e-06	89553.7	YEAST	SWI5-dependent HO expression protein 4
[716]		P38070	5	5	11.4	2.41	2.6e-07		1	1	3.8	1.6	1.2e-05	59591.9	YEAST	Serine/threonine-protein kinase YPK3
[717]		Q08689	3	3	26.7	3	5.5e-07		1	1	8	2.05	4.3e-06	19726.9	YEAST	N-alpha-acetyltransferase NAT5
[718]		P46669	3	3	10.1	1.85	2.9e-05		3	3	11.3	2.96	2.3e-06	36224.2	YEAST	DNA-directed RNA polymerase I subunit RPA43
[719]		P28006	4	5	5.8	2.38	1.7e-06		5	5	7.1	2.03	9.3e-06	88533.3	YEAST	Serine/threonine-protein phosphatase 1 regulatory subunit GAC1
[720]		P80235	4	4	7.3	2.13	8.9e-06							77766.2	YEAST	Putative mitochondrial carnitine O-acetyltransferase
[721]		P50089	5	5	8	2.17	2.8e-06							89241.8	YEAST	Uncharacterized protein YGR237C
[722]		P41903	7	8	22.9	1.4	3e-05		5	5	14.9	1.38	8.3e-05	40260	YEAST	Peroxisomal acyl-coenzyme A thioester hydrolase 1
[723]		P43636	6	6	13.3	1.69	2e-05		3	3	10.3	2.22	7.6e-06	58047.6	YEAST	Alpha-1,3/1,6-mannosyltransferase ALG2
[724]		Q00055	4	5	14.8	2.69	4.9e-07		2	3	7.2	1.01	0.00013	42869.2	YEAST	Glycerol-3-phosphate dehydrogenase [NAD(+)] 1
[725]		P39717	4	4	4.7	2.39	2.3e-06		2	2	3	2.62	1.6e-06	98656.6	YEAST	Guanine nucleotide-binding protein subunit beta 2
[726]		P53129	3	3	5.9	2.31	6.5e-06							73478.5	YEAST	Vacuolar fusion protein MON1
[727]		P32799	3	3	14	1.1	7.2e-05		4	5	20.9	2.25	3.7e-06	15021.3	YEAST	Cytochrome c oxidase subunit 6A, mitochondrial
[728]		Q06224	6	6	10.8	1.38	6.1e-05		6	6	9.9	1.92	8.4e-07	87674.4	YEAST	Endoribonuclease YSH1
[729]		P53038	5	5	9.6	2.36	2.4e-06							78687.3	YEAST	Telomere length regulation protein TEL2
[730]		P32366	4	4	17.1	2.5	7.1e-07		3	3	11.3	1.23	7.2e-05	39791	YEAST	V-type proton ATPase subunit d
[731]		P43574	2	2	4.7	0.7	0.0061		3	3	6.5	2.62	3.3e-06	56328.1	YEAST	Transcriptional regulatory protein GAT1
[732]		P39875	4	4	7.7	2.26	1.1e-06		1	1	2.1	1.18	6.4e-05	80163	YEAST	Exodeoxyribonuclease 1
[733]		P35997	2	3	29.3	2.81	2e-06		3	4	39	3.01	2.8e-07	8879.5	YEAST	40S ribosomal protein S27-A
[734]		P38624	5	5	32.1	1.58	0.00014		2	2	9.8	0.37	0.00086	23547.8	YEAST	Proteasome subunit beta type-1
[735]		P46673	6	7	10.1	1.43	0.00019							84898.6	YEAST	Nucleoporin NUP85
[736]		P32316	5	5	12.7	1.88	2e-05		3	3	5.9	1.39	3.7e-05	58712.4	YEAST	Acetyl-CoA hydrolase
[737]		Q03750	3	4	6.9	3.06	4.7e-07		1	1	3.1	2.52	3.1e-06	57986.2	YEAST	Transcription initiation factor TFIID subunit 8
[738]		P51601	6	6	21.4	1.27	0.0002		3	3	14	1.22	5.3e-05	27769.3	YEAST	GTP cyclohydrolase 1
[739]		P32331	3	3	17.3	2.08	1.7e-05		3	3	17.3	2.34	5.8e-06	33376	YEAST	Carrier protein YMC1, mitochondrial
[740]		P32608	6	6	10.9	1.93	9.7e-06		5	5	9	1	8e-05	65572.7	YEAST	Retrograde regulation protein 2
[741]		P20447	5	5	12.6	1.65	9.2e-05		1	1	1.9	0.66	0.00096	58827	YEAST	ATP-dependent RNA helicase DBP3
[742]		Q06337	6	6	7.5	1.63	7.3e-05		1	1	1.3	1.98	2.2e-05	112503	YEAST	Chromatin modification-related protein EAF1
[743]		P53598	2	2	8.8	3.32	3.7e-07		4	4	18.2	1.17	7.1e-05	35032.8	YEAST	Succinate--CoA ligase [ADP-forming] subunit alpha, mitochondrial
[744]		P38915	6	6	11.5	1.66	1.7e-05		3	3	5.5	1.1	3.5e-05	66190.4	YEAST	Transcription factor SPT8
[745]		Q01389	3	3	2.6	2.08	2.1e-05		7	7	4.6	0.83	0.00035	164197	YEAST	Serine/threonine-protein kinase BCK1/SLK1/SSP31
[746]		P15705	3	3	6.3	2.67	8.8e-07		3	3	8	2.11	6.9e-06	66265.6	YEAST	Heat shock protein STI1
[747]		P50085	2	3	10.3	3.03	9.2e-07							34406.8	YEAST	Prohibitin-2
[748]		P0CX58	2	2	5.5	3.16	2.3e-07							49072.8	YEAST	Transposon Ty1-PR1 Gag polyprotein
[749]		P32502	3	3	8.4	2.76	1.1e-07		2	2	5.8	2.54	6.7e-07	42569.9	YEAST	Translation initiation factor eIF-2B subunit beta
[750]		P53836	3	3	2.8	0.68	0.00019		5	5	5.3	1.92	4.9e-06	118281	YEAST	CCR4-NOT transcriptional complex subunit CAF120
[751]		P47171	6	6	5.2	1.72	1.8e-05		1	1	0.8	1.38	4.7e-05	191682	YEAST	Histone transcription regulator 3
[752]		Q02796	4	4	14.2	2.42	5e-07		3	3	9.3	1.22	5.8e-05	37309.5	YEAST	Transcriptional regulatory protein LGE1
[753]		P09032	6	6	10.7	1.45	2.3e-05		2	2	4	0.67	0.00024	65700.1	YEAST	Translation initiation factor eIF-2B subunit gamma
[754]		P35845	2	2	2.4	0.85	0.0002		5	5	5.1	1.75	6e-06	135099	YEAST	Oxysterol-binding protein homolog 1
[755]		Q04406	3	3	20.9	2.11	4.9e-06							21071	YEAST	Early meiotic induction protein 1
[756]		P53202	5	5	9.4	1.63	4.2e-05							86116.1	YEAST	Cullin-3
[757]		Q12505	4	4	11.8	1.94	8.6e-06							57844.4	YEAST	Serine/threonine-protein kinase SKS1
[758]		P52488	6	6	11.8	1.43	4.3e-05							71259.5	YEAST	Ubiquitin-activating enzyme E1-like
[759]		P14680	4	4	6.8	2.23	6.6e-07		5	5	8.3	0.87	5.7e-05	91246	YEAST	Dual specificity protein kinase YAK1
[760]		P06839	5	5	6.3	1.95	8.7e-06							89787	YEAST	DNA repair helicase RAD3
[761]		P53732	3	3	31.4	2.79	2.2e-06		1	1	7.2	1.32	0.00028	16916.8	YEAST	37S ribosomal protein S12, mitochondrial
[762]		P00817	4	5	22.6	2.2	1.4e-06		4	4	18.1	1.48	2.2e-05	32299.8	YEAST	Inorganic pyrophosphatase
[763]		P48589	4	4	35	1.74	4.8e-05		4	4	29.4	1.55	6.3e-05	15471.8	YEAST	40S ribosomal protein S12
[764]		P00427	4	4	28.4	2.59	7.8e-07		4	4	33.1	1.02	5.3e-05	17341.7	YEAST	Cytochrome c oxidase subunit 6, mitochondrial
[765]		Q08649	5	5	15.5	1.68	2.2e-05							52613.4	YEAST	Histone acetyltransferase ESA1
[766]		Q04431	4	4	14.3	1.67	3.5e-05		1	1	3.4	1.5	0.00028	44674.9	YEAST	Spindle pole body component KRE28
[767]		Q12221	3	3	3.8	2.76	6.6e-07		1	1	1	1.21	8.6e-05	119509	YEAST	mRNA-binding protein PUF2
[768]		P04806	4	4	9.3	1.65	1.7e-05		2	2	6.4	2.05	1.3e-06	53738.9	YEAST	Hexokinase-1
[769]		P05626	3	3	16	2.58	2.6e-06							26925.3	YEAST	ATP synthase subunit 4, mitochondrial
[770]		P43603	5	5	12.9	1.74	1.5e-05		2	2	4.6	0.83	0.00026	49344.5	YEAST	LAS seventeen-binding protein 3
[771]		Q12348	2	2	3.7	3.72	7.8e-08		1	1	2.5	1.68	1.9e-05	76389.2	YEAST	COP9 signalosome complex subunit 10
[772]		P43132							3	3	7.3	2.91	1.1e-06	58347.9	YEAST	COMPASS component BRE2
[773]		P08153	2	2	3.9	3.1	1.1e-05							79775.8	YEAST	Transcriptional factor SWI5
[774]		P46677	3	3	3.3	2.16	1.1e-05							120697	YEAST	Transcription initiation factor TFIID subunit 1
[775]		P25378	3	3	18.2	2.52	6e-07		4	4	23.4	1.72	9.4e-06	23338	YEAST	Rheb-like protein RHB1
[776]		P14681	3	3	8.7	2.88	5.3e-07		1	1	3.8	1.53	4e-05	42692.7	YEAST	Mitogen-activated protein kinase KSS1
[776-1]	4	P16892	5	5	16.4	1.69	1e-05							40772.4	YEAST	Mitogen-activated protein kinase FUS3
[777]		P25270	5	5	19.9	2.35	5.1e-07							46387.6	YEAST	rRNA methyltransferase 1, mitochondrial
[778]		Q00416	3	3	1.5	2.85	3.8e-07		2	2	1	0.71	0.00012	252499	YEAST	Helicase SEN1
[779]		P40422	2	2	41.4	3.39	5.2e-07		2	2	41.4	1.58	1.9e-05	7716	YEAST	DNA-directed RNA polymerases I, II, and III subunit RPABC4
[780]		P36026	2	2	5.2	2.03	2.3e-06		3	3	5.6	2.22	1.7e-05	82703.8	YEAST	Ubiquitin carboxyl-terminal hydrolase 11
[781]		Q07527	5	5	5.6	1.46	5.2e-05							165050	YEAST	tRNA (guanosine(18)-2'-O)-methyltransferase
[782]		P25364	3	3	7.8	1.68	7.7e-06		2	2	6	2.76	7e-07	63647.7	YEAST	Forkhead transcription factor HCM1
[783]		P25847	6	6	8.2	1.32	6.6e-05							108885	YEAST	DNA mismatch repair protein MSH2
[784]		Q06096	4	4	7.7	2	1.7e-05							98666.3	YEAST	Conserved oligomeric Golgi complex subunit 4
[785]		P46974	5	5	4.5	2.04	2.1e-06		3	3	2.5	2.31	9.8e-07	155064	YEAST	Respiration factor 2
[786]		P28274	5	6	12.3	1.48	2.6e-05							64710.9	YEAST	CTP synthase 1
[787]		P01119	4	4	15.9	2	4.6e-06							34346.9	YEAST	Ras-like protein 1
[788]		P30620	3	3	5.3	2.51	4.3e-06							76399.5	YEAST	DNA cross-link repair protein PSO2/SNM1
[789]		P32332	5	5	15.4	0.5	0.0032		6	6	20.1	1.15	0.0011	35153.3	YEAST	Mitochondrial oxaloacetate transport protein
[790]		P32330	4	4	5.2	1.53	2.9e-05		5	5	7.2	2.07	1.7e-06	96022.5	YEAST	2-deoxy-glucose resistant protein 2
[791]		P25632	3	3	6.8	2.28	5.6e-06		1	1	2.5	1.22	6.6e-05	54165.4	YEAST	Chromatin structure-remodeling complex protein RSC6
[792]		P22768	8	9	26	1.02	0.00011							46928.1	YEAST	Argininosuccinate synthase
[793]		P32337	6	6	8.2	1.55	2.4e-05		4	4	4	1.02	0.00021	121032	YEAST	Importin subunit beta-3
[794]		P33333	3	4	13.2	2.45	5.7e-07		4	4	16.5	0.82	4.4e-05	33887.2	YEAST	Probable 1-acyl-sn-glycerol-3-phosphate acyltransferase
[795]		Q00684	3	3	8.2	1.92	2.1e-05		3	3	6	0.87	0.002	61907.1	YEAST	Tyrosine-protein phosphatase CDC14
[796]		P40350	4	4	14.4	1.71	1.1e-05		4	4	8.1	0.68	0.00038	38347.2	YEAST	Dolichyl-phosphate beta-glucosyltransferase
[797]		P21827	4	4	7.7	1.49	0.00028		2	2	4.1	0.56	0.0015	53014.3	YEAST	Guanine nucleotide exchange factor SRM1
[798]		Q04934	4	4	8.4	1.77	2.2e-05		4	4	9.3	1.48	1.2e-05	49975.9	YEAST	Protein IVY1
[799]		Q03034	4	4	11.9	1.73	4.3e-05							56164.4	YEAST	Ferulic acid decarboxylase 1
[800]		P40017	2	2	3.4	2.67	3.7e-06							103335	YEAST	Carnitine O-acetyltransferase YAT2
[801]		P43589	7	7	16.3	1.13	0.00012							52167.1	YEAST	Pre-mRNA-splicing factor SAD1
[802]		P53120	3	3	2.9	2.69	4.8e-07		2	2	2.2	0.68	0.00042	137477	YEAST	Uncharacterized membrane protein YGL140C
[803]		P22224	6	6	6.6	1.78	2.4e-05		2	2	2.5	0.28	0.004	105065	YEAST	Exocyst complex component SEC15
[804]		P38193	2	2	5.7	3.28	2.1e-06		1	1	3.4	1	0.00023	50655.5	YEAST	Serine/threonine-protein phosphatase 4 regulatory subunit 2
[805]		Q02753	4	4	21.9	1.49	0.00025		3	4	24.4	1.43	0.00023	18242.3	YEAST	60S ribosomal protein L21-A
[806]		P07280	4	5	32.6	2.24	1.9e-06							15917.2	YEAST	40S ribosomal protein S19-A
[807]		P38989	3	3	3	2.17	4.1e-06		3	3	2.9	0.88	0.00025	133929	YEAST	Structural maintenance of chromosomes protein 2
[808]		P40303	3	3	20.9	1.83	7.7e-06		1	1	4.3	0.56	0.0014	28439.3	YEAST	Proteasome subunit alpha type-4
[809]		P36421	2	2	7.6	3.09	3.3e-06							44020.3	YEAST	Tyrosine--tRNA ligase, cytoplasmic
[810]		P39727	2	2	6	2.93	6.9e-07							46235.5	YEAST	ER-derived vesicles protein ERV46
[811]		P43633	2	2	3.4	2.05	9.8e-05		4	4	5.8	1.77	2.1e-05	86087.5	YEAST	Serine/threonine-protein kinase Haspin homolog ALK1
[812]		Q04062	6	7	17.6	0.8	0.00046		5	6	14	1.97	2.3e-06	45782.9	YEAST	26S proteasome regulatory subunit RPN9
[813]		P32345	5	5	18.8	1.64	1.3e-05		3	3	9.1	1.73	1.3e-05	35264.5	YEAST	Serine/threonine-protein phosphatase 4 catalytic subunit
[814]		Q03201	3	3	18.7	2.25	1.7e-06							23424.1	YEAST	37S ribosomal protein S10, mitochondrial
[815]		Q12754	3	3	3	2.03	2e-05		4	4	3.8	1.54	1.5e-05	137510	YEAST	Ribosomal RNA-processing protein 12
[816]		P50946	3	3	15.5	2.3	5.8e-06		2	2	11.8	0.87	0.00022	27205.6	YEAST	Putative tyrosine-protein phosphatase OCA1
[817]		P31380	3	3	5.7	2.65	3.1e-07							128508	YEAST	ATP-dependent helicase FUN30
[818]		P53867	3	3	8.3	2.33	7.7e-07		2	2	5.3	1.05	8.7e-05	55143.2	YEAST	Cysteine protease ATG4
[819]		Q08831	2	2	7.5	3.31	1.7e-07		2	2	8.6	0.26	0.00084	57557.3	YEAST	Protein VTS1
[820]		P20049	7	7	19	1.06	9e-05							50923.8	YEAST	Prephenate dehydrogenase [NADP(+)]
[821]		P87108	2	3	37.6	2.74	3.2e-07		1	1	19.4	1.61	1.2e-05	10304.7	YEAST	Mitochondrial import inner membrane translocase subunit TIM10
[822]		P02293	2	2	19.1	3.04	6.5e-07		2	2	19.1	2.57	2.4e-06	14252.4	YEAST	Histone H2B.1
[823]		Q12321	5	6	9.7	1.46	4.1e-05		3	4	7.6	0.88	0.00027	64251.8	YEAST	Mediator of RNA polymerase II transcription subunit 1
[824]		P27636	5	5	5.6	1.88	3e-06							110243	YEAST	Cell division control protein 15
[825]		P12962	2	3	15.5	3.32	1.9e-07		3	3	35.4	0.57	0.00061	18223.4	YEAST	Cap-associated protein CAF20
[826]		Q12451	3	3	3	1.57	6.2e-05		8	8	9.7	1.12	4.7e-05	145797	YEAST	Oxysterol-binding protein homolog 2
[827]		P38181	4	4	3.1	2.02	1.5e-06		1	1	0.9	1.16	4.7e-05	169476	YEAST	Nucleoporin NUP170
[828]		P06103	7	7	8.5	1.17	8.1e-05		7	7	10	1.03	0.00013	88130.6	YEAST	Eukaryotic translation initiation factor 3 subunit B
[829]		P47818	3	4	11.8	1.97	1e-05		3	3	11.5	2.45	1e-06	34250.2	YEAST	Protein CCC1
[830]		P23638	2	2	8.5	3.39	1e-07							28714.5	YEAST	Proteasome subunit alpha type-3
[831]		P38883	2	2	3.3	2.6	1e-06							86739.7	YEAST	Pre-rRNA-processing protein RIX1
[832]		Q07915	3	3	15.6	2.11	2.2e-05		1	1	5	1	0.00053	23975.7	YEAST	Ribosome biogenesis protein RLP24
[833]		Q03177	5	5	6.8	0.85	0.00023		4	4	5	2.22	1.3e-06	94255.1	YEAST	WD repeat-containing protein YMR102C
[834]		Q01560	1	1	3.4	1.88	1.7e-05		2	2	5.1	3.12	1.2e-06	45407.8	YEAST	Nucleolar protein 3
[835]		P35209	2	2	3.8	2.37	1.6e-05		2	2	3.8	1.93	5.5e-05	84697.8	YEAST	Protein SPT21
[836]		P13185	3	3	3.9	1.67	4.2e-05							120072	YEAST	Serine/threonine protein kinase KIN1
[837]		P21954	3	4	9.1	2.34	1.2e-06		4	4	9.8	1.29	1.7e-05	48190.8	YEAST	Isocitrate dehydrogenase [NADP], mitochondrial
[838]		P40088	2	2	7.4	3.24	7.7e-08		3	3	9.7	2.71	1.7e-07	45722.8	YEAST	Plasma membrane iron permease
[839]		Q05979	4	4	11.7	1.36	0.00022							51032.5	YEAST	Kynureninase
[840]		P09624	5	5	12	1.24	0.00051							54010.5	YEAST	Dihydrolipoyl dehydrogenase, mitochondrial
[841]		P38114	3	3	3.8	1.95	1.2e-05		1	1	1.5	2.02	3.4e-06	126905	YEAST	Uncharacterized transcriptional regulatory protein TBS1
[842]		P00410	3	3	18.7	1.92	1.4e-05		1	1	8	1.04	0.0001	28567.5	YEAST	Cytochrome c oxidase subunit 2
[843]		P53164	5	6	17.4	1.66	1.6e-05		1	1	3.9	2.57	5.3e-06	43516.9	YEAST	NADH pyrophosphatase
[844]		P07263	3	3	5.9	1.76	9.5e-05		3	3	8.4	1.47	0.00015	59953.1	YEAST	Histidine--tRNA ligase, mitochondrial
[845]		P28834	2	2	6.4	1.67	6.6e-05		6	6	18.1	1.61	9.3e-06	39324.4	YEAST	Isocitrate dehydrogenase [NAD] subunit 1, mitochondrial
[846]		P38132	5	5	7.3	1.52	1.7e-05		3	3	4.5	0.71	0.00015	94944	YEAST	DNA replication licensing factor MCM7
[847]		P53312	3	3	7.7	1.42	8.6e-05		3	3	11	1.73	2.2e-05	46901.1	YEAST	Succinate--CoA ligase [ADP-forming] subunit beta, mitochondrial
[848]		Q05549	4	4	4.3	1.58	2.3e-05							123551	YEAST	ATP-dependent helicase HRQ1
[849]		Q05029	4	4	7	1.78	7.4e-06							82049.4	YEAST	Protein BCH1
[850]		P47037	6	6	5.5	1.03	0.00024							141337	YEAST	Structural maintenance of chromosomes protein 3
[851]		Q03677							4	4	25.7	1.93	2.8e-06	20879.5	YEAST	1,2-dihydroxy-3-keto-5-methylthiopentene dioxygenase
[852]		P33302	2	2	1.9	2.28	7.1e-06		1	1	0.8	2.3	1e-05	170440	YEAST	Pleiotropic ABC efflux transporter of multiple drugs
[853]		Q12074	2	2	9.9	2.84	3.8e-07							33324.4	YEAST	Spermidine synthase
[854]		P31412	4	4	15.1	1.42	4.8e-05		1	1	4.1	1.21	6.9e-05	44188.9	YEAST	V-type proton ATPase subunit C
[855]		P12695	3	3	7.1	2.56	4.4e-07							51818.5	YEAST	Dihydrolipoyllysine-residue acetyltransferase component of pyruvate dehydrogenase complex, mitochondrial
[856]		P13393	4	4	20.8	2.06	6.1e-06							27003.5	YEAST	TATA-box-binding protein
[857]		P33204	3	3	25.1	1.67	0.00013		2	2	14	1.08	0.0001	19916	YEAST	Actin-related protein 2/3 complex subunit 4
[858]		P38232	2	2	7.4	2.89	1.7e-06							38747.8	YEAST	Protein REG2
[859]		P36048	4	4	4.6	1.41	4.1e-05							114042	YEAST	Pre-mRNA-splicing factor SNU114
[860]		P38323	1	1	2.3	1.17	3.1e-05		2	2	4.6	2.69	8e-07	57946	YEAST	ATP-dependent clpX-like chaperone, mitochondrial
[861]		P38886	2	2	11.2	2.39	1.1e-06		2	2	11.9	2.5	1.9e-06	29747.4	YEAST	26S proteasome regulatory subunit RPN10
[862]		Q04183	4	4	3.7	1.56	2.8e-05							147663	YEAST	Trafficking protein particle complex II-specific subunit 120
[863]		Q03529	4	4	18.8	1.66	1.1e-05							44881.9	YEAST	Ceramide very long chain fatty acid hydroxylase SCS7
[864]		Q03695	2	2	9.3	2.49	4.3e-07		2	2	9.3	1.62	5.1e-06	35017.8	YEAST	Uncharacterized protein YMR206W
[865]		P47108	6	6	5.7	1.19	8.7e-05							135119	YEAST	Nucleolar pre-ribosomal-associated protein 2
[866]		Q12377	5	5	13.1	1.42	0.00011		2	2	4.8	1	0.00044	49774.4	YEAST	26S proteasome regulatory subunit RPN6
[867]		P53254	3	3	3.2	1.9	3.9e-05		2	2	2.3	1.62	1.2e-05	140486	YEAST	U3 small nucleolar RNA-associated protein 22
[868]		P53973	4	4	8.8	1.42	6.6e-05							80070.7	YEAST	Histone deacetylase HDA1
[869]		P47120	5	5	24.6	1.22	5.7e-05							36165.1	YEAST	Deoxyhypusine hydroxylase
[870]		P42839	3	3	4.4	1	0.00013		5	5	4.8	1.47	3.6e-05	102500	YEAST	Low affinity vacuolar monovalent cation/H(+) antiporter
[871]		P38708	3	3	6.1	1.66	3e-05		4	4	7.7	0.96	8.4e-05	77386.9	YEAST	Putative proline--tRNA ligase YHR020W
[872]		P40317	8	8	10	0.82	0.00072		3	4	4.8	1.92	4.2e-06	101083	YEAST	Protein SOK1
[873]		P32259	3	3	4.7	2.29	1.5e-06							111298	YEAST	Mediator of RNA polymerase II transcription subunit 16
[874]		P53946	2	2	3	2.92	4.9e-07		2	2	3.2	1.19	7.4e-05	87561.1	YEAST	Actin-related protein 5
[875]		P24482	3	3	7.4	2.03	5.6e-06							78340.8	YEAST	DNA polymerase epsilon subunit B
[876]		P14120	1	1	16.2	4.18	3e-09		1	1	16.2	3.1	6.6e-08	11415.5	YEAST	60S ribosomal protein L30
[877]		P53295	6	6	18.5	1.18	4.2e-05		5	6	15.2	1.29	0.00025	41006.3	YEAST	Ribosome-interacting GTPase 2
[878]		P13186	4	4	5.1	1.31	0.0001		2	2	2.2	1.26	1.8e-05	128339	YEAST	Serine/threonine-protein kinase KIN2
[879]		Q01080	2	3	6.7	2.34	2.6e-06		3	4	8.9	1.12	1.9e-05	46651.1	YEAST	DNA-directed RNA polymerase I subunit RPA49
[880]		P20457	2	2	4.2	2.33	1.3e-05		1	2	2.5	0.79	0.00031	62263.2	YEAST	DNA primase large subunit
[881]		Q04225	3	4	8	2.1	2.9e-06		1	1	3.1	1.41	4.3e-05	57261.7	YEAST	Ribosome assembly protein RRB1
[882]		Q02792	4	4	4	1.59	1.3e-05							115935	YEAST	5'-3' exoribonuclease 2
[883]		P57744	1	1	20.7	4.14	4.2e-08							9764	YEAST	Mitochondrial import inner membrane translocase subunit TIM8
[884]		P54860	6	6	7.6	1.17	6.1e-05		2	2	2.3	1.42	1.4e-05	109917	YEAST	E4 ubiquitin-protein ligase UFD2
[885]		P06786	2	3	1.8	2.25	9e-06							164216	YEAST	DNA topoisomerase 2
[886]		Q03218	3	3	7.6	1.59	6.1e-05		3	3	7.6	1.26	0.00021	56209.8	YEAST	Mitochondrial metal transporter 1
[887]		P14064	3	3	6.3	1.67	7.9e-06		3	3	7.8	2.16	2.1e-06	62412.5	YEAST	Transcriptional activator HAP4
[888]		P41821							2	2	4	2.71	7.3e-07	61575.2	YEAST	Stretch-activated cation channel MID1
[889]		P13856	3	3	12.1	1.82	1.3e-05		2	2	8.5	1.87	8.3e-06	30390.8	YEAST	Ras-related protein RSR1
[890]		Q06648	3	3	10.2	1.74	1.9e-05		2	2	7.3	1.96	2.3e-06	42852.7	YEAST	GTPase-interacting component 2
[891]		P32909	5	6	7.2	1.42	4.9e-05		2	2	3.2	0.22	0.0032	81397.6	YEAST	Protein SMY2
[892]		Q12102	6	6	8.4	1.19	5.8e-05							96254.8	YEAST	Cleavage factor two protein 2
[893]		Q03829	2	2	8.7	2.07	9e-06		1	1	4.3	1.03	0.0002	40992.8	YEAST	Uncharacterized mitochondrial carrier YMR166C
[894]		P36000	4	4	8.4	1.44	6.6e-05							81869.5	YEAST	AP-1 complex subunit beta-1
[895]		P32469	2	2	12.3	3	4.3e-08							33847.7	YEAST	Diphthine methyl ester synthase
[896]		P40513							3	3	17.3	1.52	1.4e-05	30132.7	YEAST	Mitochondrial acidic protein MAM33
[897]		P21373	2	3	4.2	2.27	5e-06		1	1	1.9	1.44	3.1e-05	59469.7	YEAST	NAD(+) kinase
[898]		Q12447	2	3	14.7	1.16	5.5e-05		3	3	19.4	1.45	0.0002	21947.6	YEAST	Polyamine N-acetyltransferase 1
[899]		P04911	2	2	24.2	2.48	1e-06							13989.3	YEAST	Histone H2A.1
[900]		P35207	3	3	2.8	1.97	7.9e-06							146060	YEAST	Antiviral helicase SKI2
[901]		P33751	3	3	16.9	1.5	2.6e-05							26733.5	YEAST	Flavin prenyltransferase PAD1, mitochondrial
[902]		P09959	3	3	4.4	1.4	0.0011							90560.6	YEAST	Regulatory protein SWI6
[903]		P47176	2	2	7.2	2.23	2e-06		3	3	9.6	0.98	5.9e-05	41625.1	YEAST	Branched-chain-amino-acid aminotransferase, cytosolic
[903-1]	1	P38891	2	2	6.9	2.23	2e-06		3	3	9.2	1	0.00029	43596.4	YEAST	Branched-chain-amino-acid aminotransferase, mitochondrial
[904]		P38111	5	5	2.2	1.29	0.00012							273344	YEAST	Serine/threonine-protein kinase MEC1
[905]		P34239	3	3	4.6	1.47	2.6e-05		2	2	3	2.51	1.2e-06	93359.4	YEAST	Protein LST4
[906]		P53320	2	2	7.1	2.42	7.5e-07		1	1	3.8	1.05	0.00022	40763.8	YEAST	Mitochondrial carrier protein MTM1
[907]		P54781	4	4	11	1.74	9.5e-06							61335	YEAST	Cytochrome P450 61
[908]		Q12349	2	2	18.5	2.27	1.2e-05							14127.9	YEAST	ATP synthase subunit H, mitochondrial
[909]		P38626	2	2	8.1	2.01	1.2e-05							31494.1	YEAST	NADH-cytochrome b5 reductase 1
[910]		P46969	2	2	19.3	2.28	5.7e-05							25967.4	YEAST	Ribulose-phosphate 3-epimerase
[911]		Q04493	4	4	27	1.5	8e-05							18356.1	YEAST	Prefoldin subunit 5
[912]		P38271	4	4	13.7	1.67	1.1e-05							37740	YEAST	Protein OPY1
[913]		P31755							2	2	5.8	2.06	1.5e-06	55156.1	YEAST	Initiation-specific alpha-1,6-mannosyltransferase
[914]		P25367	1	1	4.9	1.33	9.2e-05		3	4	6.4	1.8	1.9e-06	42579.9	YEAST	[PIN+] prion protein RNQ1
[915]		P47002	4	4	6.9	1.48	7.1e-05							77527.3	YEAST	SPS-sensor serine protease component SSY5
[916]		P53313	4	4	5.7	1.39	5.5e-05							86619.1	YEAST	Protein SDA1
[917]		P15496	2	2	10.8	2.21	4.5e-05							33351.8	YEAST	Isopentenyl-diphosphate Delta-isomerase
[918]		Q12182	3	3	11.9	1.56	2.8e-05							36908	YEAST	Uncharacterized protein YOR342C
[919]		Q08754	2	2	4.3	2.35	2e-06							84830.7	YEAST	Bud site selection protein 7
[920]		P32263	3	3	11.2	1.81	1.8e-05							30132.1	YEAST	Pyrroline-5-carboxylate reductase
[921]		P13587	4	4	6.7	1.45	7.5e-05		3	3	3.2	0.93	0.00058	120358	YEAST	Sodium transport ATPase 1
[922]		P28708	3	3	7.3	1.79	1.8e-05							58956.6	YEAST	Serine/threonine-protein kinase PRR1
[923]		P22204	2	2	4.9	2.14	1.2e-06		2	2	3.8	1.85	2.7e-05	66148.8	YEAST	Cell cycle protein kinase DBF2
[924]		P29539	4	4	2.5	1.3	0.0001							217932	YEAST	Telomere length regulator protein RIF1
[925]		Q12109	2	3	6.7	2.48	5.1e-07							49350.8	YEAST	Tryptophan--tRNA ligase, cytoplasmic
[926]		Q12453	4	4	5.4	1.4	8.5e-05		2	2	3	0.64	0.00027	84769.3	YEAST	Cytoplasmic export protein 1
[927]		P40061	5	5	3.8	1.13	0.00012		4	4	3.4	0.91	0.00015	164370	YEAST	Target of rapamycin complex 2 subunit TSC11
[928]		P53290	3	4	10.9	1.21	4.3e-05		3	3	8.2	1.38	0.00016	38600.4	YEAST	GTP-binding protein GTR2
[929]		P39938	5	6	42	1.48	7.6e-06		2	2	13.4	0.65	0.0011	13504.9	YEAST	40S ribosomal protein S26-A
[930]		P38217	3	3	3.7	1.74	4.1e-05		3	3	3.5	1.17	0.00025	103682	YEAST	Importin subunit beta-2
[931]		Q04924	3	3	7.1	1.79	1.2e-05							79908.2	YEAST	Glucosidase 2 subunit beta
[932]		P43570	3	3	7.4	1.67	2.4e-05		2	2	5.4	1.69	7.6e-06	57619.3	YEAST	GTPase-activating protein GYP8
[933]		Q99220	1	1	2.8	3.55	1.6e-07							61258.1	YEAST	Protein OS-9 homolog
[934]		P33760	5	5	6.6	1.02	0.00074							115572	YEAST	Peroxisomal ATPase PEX6
[935]		P0CX84	2	2	19.2	2.19	4.2e-05							13909.7	YEAST	60S ribosomal protein L35-A
[936]		Q04336	3	3	4	1.31	2.7e-05		4	4	4.2	1.72	2.8e-06	126625	YEAST	Uncharacterized protein YMR196W
[937]		P46988	2	2	25.7	1.91	1.8e-05							12781.8	YEAST	Prefoldin subunit 1
[938]		Q04371	7	7	14.9	0.84	0.0003							54129.2	YEAST	Protein-glutamate O-methyltransferase
[939]		P21304	3	3	7.3	1.4	0.00024		1	1	2.3	0.76	0.001	63803.9	YEAST	Periodic tryptophan protein 1
[940]		P40510	3	3	9.8	1.75	1e-05							51188.7	YEAST	D-3-phosphoglycerate dehydrogenase 2
[941]		P00890	3	3	8.1	0.71	0.00021		3	3	9.2	1.78	8.1e-06	53360.5	YEAST	Citrate synthase, mitochondrial
[942]		P32623	2	2	4.3	2.39	1.4e-06							49906.8	YEAST	Probable glycosidase CRH2
[943]		P13574	4	5	6	1.17	0.0001		2	2	2.9	1.3	4.2e-05	77867.4	YEAST	Protein STE12
[944]		P36519	2	2	9.9	2.31	6e-07							33099.3	YEAST	54S ribosomal protein L7, mitochondrial
[945]		P53924	4	4	8.6	1.59	9.2e-06							57584.7	YEAST	E3 ubiquitin-protein ligase DMA2
[946]		P53145	5	5	11.9	1.21	4.4e-05		1	1	1.9	1.98	1.9e-05	72728.1	YEAST	Large subunit GTPase 1
[947]		P37298	2	2	14.9	2	3.2e-05		2	2	14.9	0.82	0.00051	20248.8	YEAST	Succinate dehydrogenase [ubiquinone] cytochrome b small subunit, mitochondrial
[948]		P41940	3	3	12.5	1.74	7.8e-06		1	1	3	0.49	0.0033	39566.2	YEAST	Mannose-1-phosphate guanyltransferase
[949]		P29056	3	3	5.7	1.54	4.8e-05							66907	YEAST	Transcription factor IIIB 70 kDa subunit
[950]		Q05934	2	2	2.6	1.32	0.00016		2	2	2.6	2.15	3.9e-06	102500	YEAST	Vacuolar import and degradation protein 22
[951]		Q03957	4	5	8.1	1.35	2.5e-05							60501.6	YEAST	CTD kinase subunit alpha
[952]		Q02821	3	3	7.2	1.4	7.3e-05							60441.9	YEAST	Importin subunit alpha
[953]		P24583	4	4	3.1	1.24	0.00027							131478	YEAST	Protein kinase C-like 1
[954]		P40368	3	3	5.5	1.44	4.5e-05		2	2	2.9	0.65	0.00051	82086.1	YEAST	Nucleoporin NUP82
[955]		Q99288	1	2	5.1	2.51	1.4e-06		2	2	8.1	1.88	3.3e-05	39172.4	YEAST	Broad-range acid phosphatase DET1
[956]		Q03921	4	5	2.4	1.33	0.00012		6	6	4.6	0.61	0.00046	194689	YEAST	Protein dopey
[957]		P36101	3	3	8.1	1.33	0.00019		1	1	3.1	1.47	7.9e-05	50266.2	YEAST	tRNA threonylcarbamoyladenosine dehydratase 2
[958]		O13547	1	1	6.7	3.35	1e-07							23268.3	YEAST	Covalently-linked cell wall protein 14
[959]		P18851	2	2	6.9	2.04	8.3e-06		1	1	2.4	1.44	6.7e-05	46581.5	YEAST	Guanine nucleotide-binding protein subunit beta
[960]		P32789	6	6	9.6	1.16	5.2e-05							76373.1	YEAST	Serine/threonine-protein kinase Haspin homolog ALK2
[961]		Q12176	4	4	4.8	1.08	0.00012							116677	YEAST	Ribosome biogenesis protein MAK21
[962]		P35192	4	4	15.1	1.47	9e-06							46516.9	YEAST	Metal-binding activator 1
[963]		P40856	3	3	3.3	1.7	1.5e-05		3	3	3.8	1.55	4.8e-06	121404	YEAST	SIT4-associating protein SAP185
[964]		Q12010	2	2	9.4	1.72	2.1e-05							34872.9	YEAST	Probable vacuolar amino acid transporter YPQ1
[965]		P32901	2	2	3.3	0.96	0.00024		2	2	3.5	2.09	3.2e-05	68044.2	YEAST	Peptide transporter PTR2
[966]		Q12743	2	2	8.8	2.04	2.3e-06		2	2	8.8	2.3	3.5e-06	38131	YEAST	DER1-like family member protein 1
[967]		P07276	4	4	3.5	1.21	0.00011							117839	YEAST	DNA repair protein RAD2
[968]		Q12157	2	2	15.2	1.88	1.4e-05							18865.3	YEAST	Anaphase-promoting complex subunit 11
[969]		P45818	3	3	8.9	1.54	2.8e-05							63653.2	YEAST	ATP-dependent RNA helicase ROK1
[970]		Q06623	4	4	8.9	1.33	7.6e-05							75463.4	YEAST	HDA1 complex subunit 3
[971]		Q12020	2	2	5.6	1.62	0.00026							45140.5	YEAST	Protein SRL2
[972]		P39008	2	2	5.5	1.93	2.7e-05		1	1	3	2.06	1.4e-05	49682.5	YEAST	Poly(A) ribonuclease POP2
[973]		P38314	2	2	6.8	2.01	4.4e-06							57187.7	YEAST	Protein SDS24
[974]		P38086	4	4	4.7	1.16	7.6e-05							107947	YEAST	DNA repair and recombination protein RDH54
[975]		P53148	3	3	4.5	1.91	1.2e-05							104826	YEAST	Spindle pole body component SPC105
[976]		Q04697	2	2	6	0.25	0.0018		2	3	5	1.6	0.00035	45870	YEAST	Glucose-signaling factor 2
[977]		P40015	2	2	4	1.76	2.2e-05							53941	YEAST	Inositol phosphosphingolipids phospholipase C
[978]		Q12502	3	3	4.2	1.25	0.00016							89826.5	YEAST	Protein LDB19
[979]		P26798	1	1	5.3	2.85	3.5e-06		1	1	5.3	3.12	4.8e-07	34234.4	YEAST	Protein INO2
[980]		P38116	3	3	18	1.32	0.00012							20434.6	YEAST	ADP-ribosylation factor-like protein 1
[981]		Q08959	3	3	10	1.41	0.0001		2	2	6.5	0.73	0.00041	37070.1	YEAST	Phosphatidylglycerol phospholipase C
[982]		P42826	2	2	4	2.22	4.4e-06		1	1	2.5	2.07	1.9e-06	68321.5	YEAST	Xylulose kinase
[983]		P33400	3	3	5.3	1.47	1.4e-05							68232.9	YEAST	pH-response transcription factor pacC/RIM101
[984]		P53070	3	3	5.8	1.81	5.1e-06							74216	YEAST	Mitochondrial translation optimization protein 1
[985]		P37291							2	2	5.1	1.74	3.4e-05	52218.9	YEAST	Serine hydroxymethyltransferase, cytosolic
[986]		P50896	2	2	2.5	2	1.9e-05							95348.3	YEAST	Protein PSP1
[987]		P53088	1	1	4.7	3.05	2.6e-07							39987.6	YEAST	Cytoplasmic tRNA 2-thiolation protein 1
[988]		P43590	2	2	6	1.76	9.5e-06							61754.1	YEAST	Uncharacterized peptidase YFR006W
[989]		P53221	5	5	26.8	0.54	0.0027		5	5	29.1	0.82	0.0011	14234.8	YEAST	60S ribosomal protein L26-B
[989-1]	1	P05743	6	6	34.6	0.57	0.0022		3	3	20.5	0.81	0.0011	14233.8	YEAST	60S ribosomal protein L26-A
[990]		P49167	2	3	32.1	1.66	1.8e-05		3	4	33.3	0.41	0.00082	8826.6	YEAST	60S ribosomal protein L38
[991]		P47029	4	4	4.2	1.32	7.4e-05		2	2	2.1	0.27	0.0014	117217	YEAST	Arrestin-related trafficking adapter 3
[992]		P38719	3	3	10.7	1.35	0.0003							47878.9	YEAST	ATP-dependent RNA helicase DBP8
[993]		P36084	2	2	5.5	2.06	4.3e-06							60460	YEAST	Splicing factor MUD2
[994]		P53378	1	1	3.4	3.01	1.2e-06							52627.9	YEAST	Tubulin gamma chain
[995]		Q08229	1	1	3	2.99	6.2e-08		2	2	4.8	1.57	1.9e-05	55923.7	YEAST	Protein NBA1
[996]		P32477	3	3	6.8	1.29	3.7e-05							78254.3	YEAST	Glutamate--cysteine ligase
[997]		Q08686	4	4	13.8	1.24	8.3e-05							34219.3	YEAST	Thiosulfate sulfurtransferase TUM1
[998]		Q03503	4	4	23.9	1.1	0.00018							20457	YEAST	N-alpha-acetyltransferase 30
[999]		P32828	2	2	3.9	1.52	8.2e-05							71071.7	YEAST	E3 ubiquitin-protein ligase complex SLX5-SLX8 subunit SLX5
[1000]		P38993	4	4	9.7	0.96	0.00017							72360.7	YEAST	Iron transport multicopper oxidase FET3
[1001]		P53337	3	3	11.9	1.59	8.7e-05		2	2	8.4	1.13	0.00029	35013.2	YEAST	ER-derived vesicles protein ERV29
[1002]		P0CX27	2	2	9.4	1.57	0.00038		1	1	7.5	0.59	0.0024	12211.6	YEAST	60S ribosomal protein L42-A
[1003]		P38248	2	3	5.8	1.69	1.4e-05		1	1	2.3	1.09	0.00012	43768.9	YEAST	Cell wall protein ECM33
[1004]		P40064	2	2	1.8	1.71	4.5e-06		2	2	1.7	0.22	0.00091	156651	YEAST	Nucleoporin NUP157
[1005]		Q03735	4	4	4.3	0.9	0.00086		3	3	3.3	1.84	3.7e-06	126140	YEAST	RNA-binding protein NAB6
[1006]		P23615	4	4	2.8	0.71	0.0022		1	1	1.3	2.92	1.4e-07	168293	YEAST	Transcription elongation factor SPT6
[1007]		Q03012	3	3	8.8	1.53	9.1e-05							41468.6	YEAST	COMPASS component SPP1
[1008]		P32908	2	2	2.2	1.74	1.8e-05							141281	YEAST	Structural maintenance of chromosomes protein 1
[1009]		Q08909	1	1	4.8	2.87	7.7e-08		3	3	10.3	0.65	0.00021	34064	YEAST	Uncharacterized protein YOR385W
[1010]		P47057	3	4	8.3	0.8	0.00017		2	2	5.7	1.52	3.1e-05	49002.7	YEAST	Sorting nexin-4
[1011]		P40098	1	1	4.9	2.86	1.1e-06		1	1	9	1.06	0.00011	27698.2	YEAST	Uncharacterized mitochondrial membrane protein FMP10
[1012]		Q12523	5	6	17.6	1.09	0.00012		3	3	7.5	0.3	0.0035	57324.3	YEAST	WD repeat-containing protein YPL247C
[1013]		P40525							2	2	20.7	2.02	2.4e-06	13641.2	YEAST	60S ribosomal protein L34-B
[1014]		P53131	5	5	7.2	0.95	0.0002		2	2	3.5	1.58	3.6e-05	87562.6	YEAST	Pre-mRNA-splicing factor ATP-dependent RNA helicase PRP43
[1015]		Q12267	4	4	3.9	1.11	0.00046							162190	YEAST	Structural maintenance of chromosomes protein 4
[1016]		P07347	2	2	10.1	1.8	2e-05							27603.4	YEAST	N-terminal acetyltransferase A complex catalytic subunit ARD1
[1017]		P53734	1	1	2.2	2.8	2e-06							70362.4	YEAST	ATP-dependent RNA helicase DBP6
[1018]		Q06216	3	3	5.2	1.52	3.1e-05		2	2	4.6	1.65	7.2e-06	74146.9	YEAST	Serine/threonine-protein phosphatase 1 regulatory subunit PIG1
[1019]		P38759	3	3	12.8	1.39	8.4e-05							31012.8	YEAST	Vacuolar protein sorting-associated protein 29
[1020]		P20795	4	4	7.2	1.34	1.1e-05							79272	YEAST	Vacuolar protein sorting-associated protein 33
[1021]		P14832	1	1	10.5	2.76	1.2e-06							17390.8	YEAST	Peptidyl-prolyl cis-trans isomerase
[1022]		Q06508	1	1	5	2.75	3.8e-06							33816.2	YEAST	Lysophosphatidic acid:oleoyl-CoA acyltransferase 1
[1023]		P08466	3	3	10.9	1.21	6.7e-05							37209.8	YEAST	Mitochondrial nuclease
[1024]		P40345	2	2	4.1	0.24	0.0013		6	7	10.9	1.05	4.6e-05	75393.8	YEAST	Phospholipid:diacylglycerol acyltransferase
[1025]		Q03787	2	2	7.8	1.38	3.9e-05							43790	YEAST	Uncharacterized protein YDR249C
[1026]		P53169	3	3	4.2	1.45	4.4e-05							73102.8	YEAST	YAP1-binding protein 2
[1027]		P09457	2	3	13.7	1.39	2.8e-05		1	1	8.5	2.74	1.1e-06	22814.6	YEAST	ATP synthase subunit 5, mitochondrial
[1028]		P53276	2	2	3.6	1.89	1e-05							80191.8	YEAST	U3 small nucleolar RNA-associated protein 8
[1029]		Q12154	3	3	10.2	1.34	7.1e-05							39354.1	YEAST	ATPase GET3
[1030]		P20433	2	2	6.8	1.58	6.9e-05							25414.4	YEAST	DNA-directed RNA polymerase II subunit RPB4
[1031]		Q03323	2	2	14.9	1.66	2.5e-05							19446.4	YEAST	COMPASS component SDC1
[1032]		Q12532							2	2	2.2	1.72	8.4e-06	119070	YEAST	Ribosome quality control complex subunit 2
[1033]		P23748	2	2	3.1	1.36	3.1e-05		3	3	6.3	1.6	1.9e-05	63358.6	YEAST	M-phase inducer phosphatase
[1034]		P32529	1	1	12	2.71	8.1e-07							13660.7	YEAST	DNA-directed RNA polymerase I subunit RPA12
[1035]		Q01329	3	3	3.4	1.64	5.3e-05							88473.8	YEAST	Pre-tRNA-processing protein PTA1
[1036]		P32599							4	4	7.5	0.87	0.00022	71773.3	YEAST	Fimbrin
[1037]		Q03691							1	1	6.6	2.67	2.7e-07	28908.7	YEAST	Protein ROT1
[1038]		P30902	2	2	17.8	1.01	0.00024		1	1	7.5	2.67	5.9e-07	19809.8	YEAST	ATP synthase subunit d, mitochondrial
[1039]		P06778							2	2	4.5	2.04	1.8e-06	52404	YEAST	DNA repair and recombination protein RAD52
[1040]		P54003	2	2	6.3	1.71	0.00011		2	2	6.3	1.54	0.00013	33830.2	YEAST	Protein SUR7
[1041]		P18562	3	3	14.8	1.34	3.1e-05							24594.7	YEAST	Uracil phosphoribosyltransferase
[1042]		P23301	1	1	11.5	2.32	1.7e-06		1	1	11.5	2.65	8e-07	17114.4	YEAST	Eukaryotic translation initiation factor 5A-1
[1043]		Q03899	2	2	4.7	1.81	5.3e-06		2	2	3.4	0.62	0.00032	65243.7	YEAST	F-box protein YDR131C
[1044]		P53248							2	2	4.4	1.48	9.2e-05	68165.9	YEAST	Peroxisomal biogenesis factor 8
[1045]		Q08193	2	2	5.8	1.78	1.6e-05							51870.2	YEAST	1,3-beta-glucanosyltransferase GAS5
[1046]		P39985	5	5	5.1	0.96	7.3e-05		3	3	3.6	1.05	0.00022	115895	YEAST	DNA polymerase V
[1047]		P38109	1	1	4.3	2.61	1e-06							57639.5	YEAST	Putative serine carboxypeptidase YBR139W
[1048]		P21243	2	2	9.1	1.77	2.7e-05							28001.1	YEAST	Proteasome subunit alpha type-1
[1049]		Q12415	3	4	8.5	1.25	7.2e-05							49146.5	YEAST	Transcription factor tau 55 kDa subunit
[1050]		Q07821	2	2	8.4	1.7	2.8e-05							27675.2	YEAST	Iron-sulfur assembly protein 1
[1051]		P53067	2	2	2.9	0.68	0.00037		3	3	2.7	1.19	0.00048	113922	YEAST	Importin subunit beta-5
[1052]		P41057	1	2	17.9	2.58	1.5e-06							6660.7	YEAST	40S ribosomal protein S29-A
[1053]		P32863	2	2	3.1	1.54	0.00014							101755	YEAST	DNA repair and recombination protein RAD54
[1054]		P33895	2	2	4.2	1.56	8.8e-05		3	3	9.1	0.96	0.00053	52973.7	YEAST	Kinetochore protein NUF2
[1055]		P41921	2	3	5.4	1.35	0.0001							53441.4	YEAST	Glutathione reductase
[1056]		P39107	2	2	8.1	1.62	0.00023		2	2	5.1	0.35	0.0029	45954.9	YEAST	Mannan polymerase complexes subunit MNN9
[1057]		P29703	2	2	6.3	1.6	0.00023		1	1	3.5	1.25	0.00036	37508.1	YEAST	Protein farnesyltransferase/geranylgeranyltransferase type-1 subunit alpha
[1058]		Q06629	2	2	3.7	1.35	8e-05							77060	YEAST	HDA1 complex subunit 2
[1059]		Q00578	3	3	3.7	0.91	0.0035							95341.6	YEAST	DNA repair helicase RAD25
[1060]		Q04461	3	4	8.2	1.01	0.0002							52370.6	YEAST	Uncharacterized protein YMR111C
[1061]		P38213	4	4	8.7	0.94	0.00025							82336.7	YEAST	Protein DSF2
[1062]		P36125							1	1	7	2.51	3.2e-07	31993.6	YEAST	Protein GMH1
[1063]		P38064	1	1	6.5	2.51	9.6e-07							26518.1	YEAST	54S ribosomal protein L16, mitochondrial
[1064]		Q12344							3	3	4.8	1.29	5.8e-05	101801	YEAST	GTPase-activating protein GYP5
[1065]		P38149	3	3	4.2	1.31	5.7e-05							98071.6	YEAST	Probable di- and tripeptidase DUG2
[1066]		P40495	3	3	8.9	1.03	0.00036							40069.3	YEAST	Homoisocitrate dehydrogenase, mitochondrial
[1067]		P17505							3	3	13.5	1.31	5e-05	35650.3	YEAST	Malate dehydrogenase, mitochondrial
[1068]		Q05958	2	2	2.5	1.6	2.2e-05							89286.7	YEAST	Sterol regulatory element-binding protein ECM22
[1069]		P51402	1	1	12.5	2.47	1.1e-06		2	2	18.2	0.92	0.00011	9868.4	YEAST	60S ribosomal protein L37-B
[1070]		Q99189	3	3	4.5	0.94	0.00036							110746	YEAST	mRNA transport regulator MTR10
[1071]		P40956	1	1	4	2.46	2.3e-06		1	1	4	2.18	3.3e-06	44407.1	YEAST	Protein GTS1
[1072]		P20436	3	3	21.2	0.94	0.00031		2	2	14.4	0.55	0.00051	16511.6	YEAST	DNA-directed RNA polymerases I, II, and III subunit RPABC3
[1073]		P06197	2	2	13.2	1.36	8.1e-05		2	2	13.2	1.09	0.00012	24823.9	YEAST	CDP-diacylglycerol--inositol 3-phosphatidyltransferase
[1074]		P24813	2	2	9	1.56	2e-05							45752.1	YEAST	AP-1-like transcription factor YAP2
[1075]		P53224							1	1	8.6	2.43	3.5e-07	25245	YEAST	Protein ORM1
[1076]		P53877	3	3	7.6	1.03	0.00016							61773.5	YEAST	Pre-rRNA-processing protein IPI3
[1077]		P22213	1	1	2.4	1.58	4.2e-05		2	2	4.7	1.43	2.8e-05	74679.2	YEAST	Protein SLY1
[1078]		Q03799	2	2	15.5	2	2.1e-06							17470.7	YEAST	37S ribosomal protein S8, mitochondrial
[1079]		P06704	1	1	8.7	2.41	5e-06							18751.2	YEAST	Cell division control protein 31
[1080]		Q06625	5	5	4.6	0.91	0.00011		2	2	2.1	0.46	0.00043	174973	YEAST	Glycogen debranching enzyme
[1081]		P47049	2	2	6.3	1.28	0.00019							45016.7	YEAST	UBX domain-containing protein 6
[1082]		P34077	3	3	4.5	1.1	0.00031							96174.6	YEAST	Nucleoporin NIC96
[1083]		P53199	4	4	14.3	0.81	0.00026		2	2	4.6	0.83	0.00052	38706.7	YEAST	Sterol-4-alpha-carboxylate 3-dehydrogenase, decarboxylating
[1084]		Q02256	1	1	4.4	2.38	1e-06							41185.5	YEAST	Tyrosine-protein phosphatase YVH1
[1085]		P38129	3	3	4	0.49	0.0012		3	3	4.4	1.39	7.5e-05	88968.4	YEAST	Transcription initiation factor TFIID subunit 5
[1086]		P34240	2	2	5.8	1.37	0.00016		1	1	1.8	0.69	0.00074	55403	YEAST	Zinc-regulated transporter 3
[1087]		P12611	2	2	4.7	1.31	7.4e-05							55346.5	YEAST	Growth regulation protein
[1088]		Q02887	2	2	4.8	1.3	0.00018							55188.6	YEAST	Autophagy-related protein 21
[1089]		Q06151	3	3	10.6	0.97	0.00049		2	3	7.7	1.22	8.5e-05	40770	YEAST	m7GpppX diphosphatase
[1090]		P46682	1	1	1.7	2.31	1.4e-06							91608	YEAST	AP-3 complex subunit beta
[1091]		O74700	1	1	16.1	2.31	5.6e-05		1	1	16.1	1.58	6.5e-05	10201.7	YEAST	Mitochondrial import inner membrane translocase subunit TIM9
[1092]		P53010	1	1	1.4	2.3	4.2e-06							127040	YEAST	PAN2-PAN3 deadenylation complex catalytic subunit PAN2
[1093]		P35180	1	1	9.3	2.3	4.3e-06							20317.3	YEAST	Mitochondrial import receptor subunit TOM20
[1094]		P40032	2	2	5.9	1.56	2.3e-05							74042	YEAST	Prolyl 3,4-dihydroxylase TPA1
[1095]		P36168	3	3	3.2	0.94	0.00037							137492	YEAST	EST/SMG-like protein 2
[1096]		Q06147	2	2	4.1	1.6	1.4e-05							77566.2	YEAST	Sphingoid long chain base kinase 5
[1097]		P29029	2	2	3.2	1.16	0.00016							59015.3	YEAST	Endochitinase
[1098]		P00958	6	6	8.3	0.74	0.00027		3	3	5.9	1.19	4.8e-05	85678.8	YEAST	Methionine--tRNA ligase, cytoplasmic
[1099]		P38879	1	1	7.5	1	0.00016		1	1	7.5	2.27	1.6e-06	18709.1	YEAST	Nascent polypeptide-associated complex subunit alpha
[1100]		P33894	2	2	3	0.22	0.00082		6	7	8.5	0.91	0.00019	107201	YEAST	Dipeptidyl aminopeptidase A
[1101]		P47075	3	3	3.7	0.92	0.00054		3	3	4.2	0.9	0.00055	83155.5	YEAST	Vacuolar transporter chaperone 4
[1102]		P23180	1	1	2.8	1.08	0.00052		1	1	2.8	2.25	2.9e-06	53135.3	YEAST	Probable oxidoreductase AIM17
[1103]		Q03018	2	2	1.8	1.74	2.1e-05							187448	YEAST	Separin
[1104]		Q12429	3	3	4.5	1.09	0.00012							77941.4	YEAST	Diphthine--ammonia ligase
[1105]		A5Z2X5	1	1	22.2	2.23	1.7e-06							7902.3	YEAST	UPF0495 protein YPR010C-A
[1106]		P22516	3	3	3.8	1.29	0.00011							98806.7	YEAST	ATP-dependent DNA helicase CHL1
[1107]		Q99383							1	1	2.8	2.23	1.7e-06	59650.2	YEAST	Nuclear polyadenylated RNA-binding protein 4
[1108]		Q2V2P9	1	1	16.7	2.22	3.4e-05							7451.8	YEAST	Uncharacterized protein YDR119W-A
[1109]		P38787	4	4	15	0.74	0.00022							42821.7	YEAST	2-dehydropantoate 2-reductase
[1110]		P36104	2	2	6.1	1.46	3.6e-05		3	3	9.7	0.42	0.0011	37122.4	YEAST	COMPASS component SWD2
[1111]		P25302	3	3	3.8	0.97	0.00027							123807	YEAST	Regulatory protein SWI4
[1112]		P32806	2	2	5.5	1.21	0.00034							53815.3	YEAST	GTPase-activating protein GYP6
[1113]		P40462							1	1	2.1	2.19	9.9e-06	107724	YEAST	Protein TMA108
[1114]		P25348	1	2	6	2.19	7.8e-06		1	1	6	1.48	3.8e-05	21437.1	YEAST	54S ribosomal protein L32, mitochondrial
[1115]		P05453	2	2	3.4	1.25	8.6e-06		1	1	1.5	1.71	6e-06	76551.5	YEAST	Eukaryotic peptide chain release factor GTP-binding subunit
[1116]		P53170	2	2	4.3	1.49	0.00011							57294.4	YEAST	[Pyruvate dehydrogenase (acetyl-transferring)] kinase 2, mitochondrial
[1117]		P25365	1	1	1.5	2.18	6.4e-06							114080	YEAST	Putative guanine nucleotide-exchange factor SED4
[1118]		Q06078							3	3	3.1	0.85	0.00043	104792	YEAST	U3 small nucleolar RNA-associated protein 21
[1119]		P53045	2	2	7.1	1.24	7.4e-05							36479.5	YEAST	Methylsterol monooxygenase
[1120]		P53256	3	3	11.7	1.15	5.5e-05							24407.5	YEAST	Exosome complex component RRP46
[1121]		P32562	2	2	3.8	1.47	6e-05							81031.8	YEAST	Cell cycle serine/threonine-protein kinase CDC5/MSD2
[1122]		Q12271	2	2	2.5	1.14	0.0004							124578	YEAST	Polyphosphatidylinositol phosphatase INP53
[1123]		P54113	3	3	9.5	0.92	0.00016		1	1	3.2	1.09	5.3e-05	65283	YEAST	Bifunctional purine biosynthesis protein ADE16
[1124]		P07866							4	4	3	1.3	1.7e-05	163152	YEAST	Guanine nucleotide exchange factor LTE1
[1125]		P05749	1	1	23.1	2.13	5.9e-06							13693.5	YEAST	60S ribosomal protein L22-A
[1126]		P32939	3	3	27.4	0.8	0.00037							23043	YEAST	GTP-binding protein YPT7
[1127]		P38148	3	3	5.6	0.84	0.0002		3	3	4.1	1.11	0.00018	91685.8	YEAST	Dual specificity protein phosphatase PPS1
[1128]		P25374							2	2	5.8	1.09	5.1e-05	54467.5	YEAST	Cysteine desulfurase, mitochondrial
[1129]		P47154							1	1	2.4	2.11	2.1e-06	52324.6	YEAST	CAAX prenyl protease 1
[1130]		P03872	3	3	15.2	1.05	5.7e-05							33196.3	YEAST	Partitioning protein REP2
[1131]		P26755	1	1	12.3	0.93	0.00037		1	1	12.3	2.1	1.8e-05	13815.9	YEAST	Replication factor A protein 3
[1132]		P53246							1	1	1.9	2.1	1e-06	98109.8	YEAST	Late endosome and vacuole interface protein 11
[1133]		Q12311	1	1	1.7	2.09	9.8e-06							86030.1	YEAST	NuA3 HAT complex component NTO1
[1134]		P35202	1	1	4.7	2.09	2.3e-05		1	1	4.7	1.28	5.2e-05	36616.4	YEAST	Thiamine pyrophosphokinase
[1135]		P38144	2	2	2.1	1.32	0.00021							131103	YEAST	ISWI chromatin-remodeling complex ATPase ISW1
[1136]		P47822	1	1	12.1	2.08	5.1e-06							16071.5	YEAST	Mediator of RNA polymerase II transcription subunit 21
[1137]		P07264	3	3	4.7	1.26	3.7e-05							85795.2	YEAST	3-isopropylmalate dehydratase
[1138]		Q06488	5	5	7.5	0.8	0.00021		2	2	3.6	1.04	0.0001	102300	YEAST	Chromatin structure-remodeling complex subunit RSC2
[1139]		P40559							3	3	3.9	1.32	2.3e-05	108430	YEAST	Phosphatidylinositol 4,5-bisphosphate 5-phosphatase INP51
[1140]		P07245							2	2	7.7	1.55	8.9e-06	102206	YEAST	C-1-tetrahydrofolate synthase, cytoplasmic
[1141]		O13585	2	2	2.4	1.25	0.00055							102579	YEAST	Dilute domain-containing protein YPR089W
[1142]		P36018	2	2	9.4	0.56	0.00035		2	2	10.7	1.02	0.0002	26132.3	YEAST	GTP-binding protein YPT52
[1143]		P38712	2	2	4.8	1.1	0.00023							55969.2	YEAST	ATP-dependent rRNA helicase RRP3
[1144]		P53959	1	1	1.5	2.03	5.6e-06							96976.7	YEAST	Conserved oligomeric Golgi complex subunit 6
[1145]		P16522	1	1	2.1	2.02	2.3e-06							73114.8	YEAST	Anaphase-promoting complex subunit CDC23
[1146]		P36064	1	1	8.1	2.02	2.5e-05							13007.2	YEAST	COX assembly mitochondrial protein
[1147]		Q03497	1	1	1.9	2.01	9.3e-06							102363	YEAST	Serine/threonine-protein kinase STE20
[1148]		P47064	1	1	6.7	2.01	2.6e-05							21938	YEAST	AP-3 complex subunit sigma
[1149]		P53083							2	2	4.8	1.36	3.6e-05	51990.8	YEAST	Mitochondrial distribution and morphology protein 34
[1150]		P49095	2	2	2.3	1.3	0.00011							114452	YEAST	Glycine dehydrogenase (decarboxylating), mitochondrial
[1151]		Q06218	5	5	8.6	0.54	0.0011		2	2	3.5	1.43	5.7e-05	68060.1	YEAST	ATP-dependent RNA helicase DBP9
[1152]		P43565	2	2	1.2	1.25	0.00016		2	2	1.4	1.31	6.5e-05	196533	YEAST	Serine/threonine-protein kinase RIM15
[1153]		Q12030	1	1	12.6	1.99	2.5e-06		1	1	6.8	1.44	0.00017	23019.4	YEAST	Transcription initiation factor TFIID subunit 10
[1154]		P38342	4	4	22.2	0.65	0.00036							35972.9	YEAST	3-ketodihydrosphingosine reductase TSC10
[1155]		P32458	2	2	6.3	1.12	4.6e-05							47648.9	YEAST	Cell division control protein 11
[1156]		P05085	2	2	2.4	1.32	0.00019							100283	YEAST	Arginine metabolism regulation protein II
[1157]		Q08269	3	4	3.7	0.93	0.00021							95870.1	YEAST	Magnesium transporter ALR1
[1158]		P53983	2	2	3.1	1.51	2e-05							77650	YEAST	Protein ASI3
[1159]		P40453	4	4	4.9	0.72	0.00049		3	3	3.6	0.84	4e-05	123135	YEAST	Ubiquitin carboxyl-terminal hydrolase 7
[1160]		Q12211	1	1	3.3	1.94	1.5e-06							62143.1	YEAST	tRNA pseudouridine synthase 1
[1161]		P53327	3	3	1.6	0.9	0.00034							224852	YEAST	Antiviral helicase SLH1
[1162]		P53185	2	3	2.6	0.78	0.00012		3	3	4.1	1.24	1.4e-05	102372	YEAST	Uncharacterized protein YGL036W
[1163]		P25087	3	3	8.6	0.88	0.0004		1	1	3.4	1.56	1.1e-05	43431.2	YEAST	Sterol 24-C-methyltransferase
[1164]		Q04217	3	3	3.4	0.94	0.00024							144956	YEAST	Probable ATP-dependent RNA helicase DHR1
[1165]		P53741	1	1	3.1	1.91	6.1e-06							57674.4	YEAST	UBP3-associated protein BRE5
[1166]		P05319							1	1	10.4	1.91	3.9e-05	10745.9	YEAST	60S acidic ribosomal protein P2-alpha
[1167]		P39935	1	1	1.3	1.9	1.9e-06		1	1	1.3	1.23	2e-05	107102	YEAST	Eukaryotic initiation factor 4F subunit p150
[1168]		P48353							1	1	8.9	1.9	1e-06	25008.4	YEAST	Protein HLJ1
[1169]		Q08951	3	3	3.6	1.61	2.1e-06							106925	YEAST	AP-3 complex subunit delta
[1170]		P53128	1	1	3.5	1.89	9e-06							68560.8	YEAST	Methylenetetrahydrofolate reductase 2
[1171]		Q06630	2	2	10.6	1.17	0.00022							26894.9	YEAST	Mitochondrial homologous recombination protein 1
[1172]		Q07622	2	2	3.7	1.22	2.5e-05		3	3	5.1	1	0.00034	69371.1	YEAST	Activator of C kinase protein 1
[1173]		P43539							1	1	12.7	1.87	1.1e-05	11785	YEAST	Uncharacterized protein YFL065C
[1174]		P10622							1	1	15.1	1.86	1e-05	10667.7	YEAST	60S acidic ribosomal protein P1-beta
[1175]		P02992	1	1	3.2	1.86	2.7e-05							47972.5	YEAST	Elongation factor Tu, mitochondrial
[1176]		P38325							1	1	13.4	1.84	2.6e-06	14609.8	YEAST	Mitochondrial outer membrane protein OM14
[1177]		Q03088	3	3	4.8	1.06	0.0001		1	1	1.2	0.87	0.00041	92145	YEAST	Styryl dye vacuolar localization protein 3
[1178]		P40960	1	1	2.8	1.84	5.2e-06							60074.6	YEAST	WD repeat-containing protein PAC11
[1179]		Q08226	3	3	4.7	0.9	0.00012		2	2	2.9	0.66	0.00022	109716	YEAST	Protein CRT10
[1180]		P33419	1	1	5.9	1.82	2e-05							29280.7	YEAST	Spindle pole component 29
[1181]		Q08471	1	2	3.7	1.82	6.9e-06							68691.8	YEAST	G1-specific transcription factors activator MSA1
[1182]		P37254	3	3	3.8	0.94	0.00025		2	2	2.4	1.24	0.00014	88544.9	YEAST	Aminodeoxychorismate synthase
[1183]		P40053							1	1	2.2	1.82	4.9e-05	72414.7	YEAST	Altered inheritance of mitochondria protein 9, mitochondrial
[1184]		Q03862	2	2	4.7	0.94	0.0012							65213.1	YEAST	Probable metalloprotease ARX1
[1185]		Q12375	2	2	7.9	1.31	0.0001							31519.9	YEAST	Mitochondrial ornithine transporter 1
[1186]		P19454	1	2	2.9	1.8	6.8e-05							39404	YEAST	Casein kinase II subunit alpha'
[1187]		P33200	5	5	5.9	1.03	4.5e-05							112572	YEAST	Transcription factor PDR3
[1188]		Q03208	2	2	7.3	1.21	0.00013							40060.2	YEAST	Uncharacterized protein YML119W
[1189]		P38127	1	1	3.4	1.79	4.3e-06							42102	YEAST	Mitochondrial carrier protein RIM2
[1190]		Q00381	1	1	6.8	1.47	6.1e-05		1	1	6.8	1.79	8e-05	17373.2	YEAST	AP-2 complex subunit sigma
[1191]		P25358							1	1	4.3	1.78	1.3e-05	40002.5	YEAST	Elongation of fatty acids protein 2
[1192]		P38829	2	2	15.2	0.94	0.00019							25675.2	YEAST	MIP18 family protein YHR122W
[1193]		P43639	2	2	9.7	0.99	0.00073		2	2	9.7	0.57	0.00038	32265.1	YEAST	Casein kinase II subunit beta
[1194]		P22515	2	2	2	1.16	0.00011							114267	YEAST	Ubiquitin-activating enzyme E1 1
[1195]		Q04429	2	2	6.1	0.95	0.00011							47578.6	YEAST	Protein HLR1
[1196]		Q05359	1	1	5.5	1.76	2.8e-05		1	1	5.5	1.19	0.00012	24723.7	YEAST	Protein ERP1
[1197]		P48363	3	3	10.6	0.71	0.00041							23115.4	YEAST	Prefoldin subunit 3
[1198]		Q03246							1	1	5.1	1.76	4.9e-06	27635.1	YEAST	37S ribosomal protein S17, mitochondrial
[1199]		P54791	5	5	12.3	0.55	0.0014							60705.9	YEAST	Origin recognition complex subunit 4
[1200]		P38741							2	2	2.8	1.16	0.00046	80109.3	YEAST	Meiotic activator RIM4
[1201]		P89105	2	2	2.3	1.14	0.00013							124710	YEAST	RNA polymerase-associated protein CTR9
[1202]		Q12165	1	1	17.5	1.73	2.7e-05							17020.5	YEAST	ATP synthase subunit delta, mitochondrial
[1203]		P53262							2	2	7.2	1.22	2.3e-05	29678.3	YEAST	V0 assembly protein 1
[1204]		P20424	1	1	2.6	1.51	1.3e-05		1	1	3.3	1.72	1.4e-05	59624.9	YEAST	Signal recognition particle subunit SRP54
[1205]		P50875	3	3	5.3	0.86	0.00052							67797	YEAST	Transcription factor SPT20
[1206]		Q01589	1	1	4.1	1.72	4e-05							34431.6	YEAST	Cell wall protein SED1
[1207]		P0C2J2	2	2	4.3	1.23	0.00023		2	2	5.5	1.07	0.0001	49772.9	YEAST	Transposon Ty2-GR1 Gag polyprotein
[1208]		Q02772	4	4	39.8	0.84	5.4e-05							12394.5	YEAST	Mitochondrial protein PET191
[1209]		P15731							1	1	7.4	1.7	4e-05	16455.9	YEAST	Ubiquitin-conjugating enzyme E2 4
[1210]		P30605	1	1	2.1	1.69	1.7e-05							63570.3	YEAST	Myo-inositol transporter 1
[1211]		P06633	2	2	10.5	1.2	5.1e-05							23833.4	YEAST	Imidazoleglycerol-phosphate dehydratase
[1212]		Q04089	1	1	2.1	1.68	2.1e-05							66201.9	YEAST	Histone-lysine N-methyltransferase, H3 lysine-79 specific
[1213]		P00950	3	3	14.6	0.89	0.0012							27608.8	YEAST	Phosphoglycerate mutase 1
[1214]		P50105	1	1	2.8	1.68	6.5e-05							42336.8	YEAST	Transcription initiation factor TFIID subunit 4
[1215]		Q06709	1	1	3	1.67	4.5e-05							49690.2	YEAST	Cytoplasmic 60S subunit biogenesis factor REH1
[1216]		P20485	2	2	4.1	0.43	0.0013		2	2	3.4	1.19	0.00021	66317.2	YEAST	Choline kinase
[1217]		P41815							1	1	2.2	1.67	2.8e-05	67365.6	YEAST	Valine amino-acid permease
[1218]		P41911	2	2	11.1	1.06	0.00019							49422.1	YEAST	Glycerol-3-phosphate dehydrogenase [NAD(+)] 2, mitochondrial
[1219]		P38620	1	1	3.8	1.65	9.2e-05		2	2	6.6	0.88	0.00034	34765.3	YEAST	Ribose-phosphate pyrophosphokinase 2
[1220]		Q03761	2	2	3	0.75	0.0003		1	1	1.9	1.66	2.5e-05	61073.1	YEAST	Transcription initiation factor TFIID subunit 12
[1221]		P32582	3	3	7.7	0.69	0.0003							56022.3	YEAST	Cystathionine beta-synthase
[1222]		P53965	1	1	3.6	1.65	0.00011							32755.5	YEAST	Tyrosine-protein phosphatase SIW14
[1223]		Q04233	2	3	3.5	0.92	0.0002							87140.2	YEAST	Protein GIS4
[1224]		P53172	3	3	9.5	0.67	0.00073		1	1	3.8	1.07	0.00039	58098.2	YEAST	Protein SDS23
[1225]		P38703	2	2	5.4	0.89	0.0006							48454.9	YEAST	Sphingosine N-acyltransferase LAG1
[1226]		P09620							1	1	1.8	1.63	3.8e-06	82245.7	YEAST	Pheromone-processing carboxypeptidase KEX1
[1227]		P47150	1	1	4	1.63	9e-05							27816.3	YEAST	37S ribosomal protein S7, mitochondrial
[1228]		P41814	3	3	8.6	0.66	0.0014							54389.8	YEAST	tRNA (adenine(58)-N(1))-methyltransferase non-catalytic subunit TRM6
[1229]		P32264	2	2	4.4	0.98	0.00024							47162.5	YEAST	Glutamate 5-kinase
[1230]		P06844	1	1	3.6	1.62	5.1e-05							38800.3	YEAST	Protein SPT3
[1231]		P32773	1	1	4.9	1.62	1.4e-05							32201.2	YEAST	Transcription initiation factor IIA large subunit
[1232]		P26309	2	2	3.6	0.85	0.0002							67360.3	YEAST	APC/C activator protein CDC20
[1233]		Q06479	2	2	3.5	0.83	0.00037		1	1	2	1.61	2e-05	93123.5	YEAST	F-box protein YLR352W
[1234]		Q12487	1	1	7.4	1.6	0.0002							18463.6	YEAST	54S ribosomal protein L23, mitochondrial
[1235]		Q9URQ5	1	1	19.2	1.6	1.9e-05							9179.6	YEAST	High temperature lethal protein 1
[1236]		Q12403							1	1	7.6	1.6	1.2e-05	26511.2	YEAST	Protein ERP3
[1237]		P38959	1	1	1.1	1.58	7.5e-05							113413	YEAST	Vacuolar protein sorting-associated protein 41
[1238]		P49723	2	2	10.4	1.1	0.00012		1	1	3.5	0.94	0.00021	40055	YEAST	Ribonucleoside-diphosphate reductase small chain 2
[1239]		P24279							2	2	2.8	1.22	2.7e-05	107518	YEAST	DNA replication licensing factor MCM3
[1240]		Q01766	1	1	6.1	1.55	1.3e-05							32994.2	YEAST	Halotolerance protein HAL1
[1241]		P38700	2	2	3.8	0.96	0.00073							69990.5	YEAST	Adaptin medium chain homolog APM2
[1242]		P21269	2	2	5.1	1.4	2e-06							62485.5	YEAST	CCA tRNA nucleotidyltransferase, mitochondrial
[1243]		P25846	2	2	2.2	1.07	0.00076							109409	YEAST	DNA mismatch repair protein MSH1, mitochondrial
[1244]		Q03373	1	1	4.3	1.54	5.8e-05							36879.6	YEAST	Down-regulator of invasive growth 2
[1245]		P47001	2	2	7.9	0.85	0.00098		1	1	3.5	0.56	0.0024	23241.8	YEAST	Cell wall mannoprotein CIS3
[1246]		P47135	1	1	1.8	1.54	9e-06							120375	YEAST	Protein JSN1
[1247]		P46983	1	1	4.1	1.54	4.9e-05							33740.4	YEAST	Autophagy-related protein 36
[1248]		P39720	5	5	5.3	0.55	0.00071							118892	YEAST	Oleate-activated transcription factor 1
[1249]		Q03798	2	2	10.6	1.15	0.00016							29077	YEAST	Altered inheritance of mitochondria protein 36, mitochondrial
[1250]		P11491	1	1	2.3	1.4	9.8e-05		2	2	7.2	0.97	0.00028	63004.6	YEAST	Repressible alkaline phosphatase
[1251]		P21657	1	1	1.8	1.5	1.3e-05							109175	YEAST	Transcriptional activator protein DAL81
[1252]		P53941	2	2	6.2	1.03	0.00025							33482.4	YEAST	U3 small nucleolar ribonucleoprotein protein IMP4
[1253]		P33748	1	1	1.8	1.48	7.7e-05		1	1	2.3	1.36	3e-05	77861.7	YEAST	Zinc finger protein MSN2
[1254]		Q03103	2	2	4.4	1.02	6.1e-05							65033.1	YEAST	Endoplasmic oxidoreductin-1
[1255]		P32468							2	2	8.4	1.03	5.2e-05	46668.4	YEAST	Cell division control protein 12
[1256]		P40210	2	2	9	0.94	0.00028		1	1	2.5	1.33	4.8e-05	55859.8	YEAST	Protein SIP5
[1257]		Q03660	1	1	0.9	0.5	0.003		1	1	0.9	1.47	2.6e-05	128132	YEAST	Trafficking protein particle complex II-specific subunit 130
[1258]		P38042	3	3	5.8	0.79	0.00018							85396.4	YEAST	Anaphase-promoting complex subunit CDC27
[1259]		P06168	2	2	5.3	0.79	0.00052							44368.8	YEAST	Ketol-acid reductoisomerase, mitochondrial
[1260]		Q12480	2	2	8.1	1.28	3.6e-05							36803	YEAST	Probable electron transfer flavoprotein subunit alpha, mitochondrial
[1261]		P46985	1	1	2.8	1.45	4.7e-05							47859.2	YEAST	Probable alpha-1,6-mannosyltransferase MNN11
[1262]		P38234	2	2	10.5	0.98	0.00019		2	2	11.9	0.82	0.00013	22921.2	YEAST	Protein RFS1
[1263]		P22936	1	1	3.3	1.45	0.0001							41439.4	YEAST	DNA-(apurinic or apyrimidinic site) lyase 1
[1264]		Q12043	7	7	10.7	0.48	0.002		2	2	3.3	0.24	0.0019	84716.6	YEAST	Lipase 5
[1265]		Q12418	2	2	8.4	1.07	0.00019							56357	YEAST	Protein GIS3
[1266]		P40985	1	1	1.2	1.43	2.8e-05							103458	YEAST	Probable E3 ubiquitin-protein ligase HUL4
[1267]		P42940	1	1	6.1	1.43	3.4e-05							28758.9	YEAST	Probable electron transfer flavoprotein subunit beta
[1268]		P34167	3	3	6.9	0.85	0.00023		2	2	4.8	0.65	0.00018	48522.4	YEAST	Eukaryotic translation initiation factor 4B
[1269]		P13902	1	1	12.6	1.42	3.6e-05							17378	YEAST	Protein INO4
[1270]		P50091	1	1	3.5	1.41	4.2e-05							33049.9	YEAST	Peroxisomal membrane protein PEX21
[1271]		Q03330	2	2	5	0.71	0.0016							51069.8	YEAST	Histone acetyltransferase GCN5
[1272]		Q03362							1	1	6.2	1.41	5.9e-05	25265.8	YEAST	Uncharacterized protein YDR476C
[1273]		P32642	1	1	3.3	1.4	1.7e-05							27493.1	YEAST	Monothiol glutaredoxin-4
[1274]		P53243	2	2	2.5	0.9	0.00063							92250.5	YEAST	Zinc finger protein YGR067C
[1275]		P35193	2	2	5.3	0.73	0.00059		1	1	2.7	1.39	8.8e-05	47599.6	YEAST	Autophagy-related protein 19
[1276]		P46997	4	4	8.2	0.47	0.0017		3	3	5.1	0.37	0.004	67390	YEAST	J protein JJJ2
[1277]		P42847							1	1	5.5	1.39	2.1e-05	24563.6	YEAST	37S ribosomal protein S18, mitochondrial
[1278]		Q99321	1	1	6.4	0.77	0.00055		1	1	6.4	1.39	7.6e-05	21572.6	YEAST	Diphosphoinositol polyphosphate phosphohydrolase DDP1
[1279]		P06115							2	2	5.2	1.14	6.1e-05	64583.9	YEAST	Catalase T
[1280]		P40531	1	1	3.7	1.38	3.6e-05							36670.4	YEAST	Protein GVP36
[1281]		P32364	1	1	1.8	1.38	7.5e-05							73799.8	YEAST	Kinesin-related protein SMY1
[1282]		P00175							1	1	3.6	1.37	2.9e-05	65540	YEAST	Cytochrome b2, mitochondrial
[1283]		P48510	1	1	3.2	1.37	1.1e-05							39346	YEAST	Ubiquitin domain-containing protein DSK2
[1284]		Q12527	1	1	1.2	1.36	0.00011							135026	YEAST	Autophagy-related protein 11
[1285]		P25638	1	2	9.9	1.36	1e-05							12511.3	YEAST	TPR repeat-containing protein associated with Hsp90
[1286]		P28795	2	2	6.1	0.8	0.00032		1	1	2.5	1.35	6.5e-05	50676	YEAST	Peroxisomal biogenesis factor 3
[1287]		Q07653							1	1	1	1.33	6.9e-05	113617	YEAST	Protein HBT1
[1288]		Q08949	2	2	3.9	1	0.00039							69694.2	YEAST	DNA damage checkpoint protein 1
[1289]		Q12504	2	2	4.7	0.84	0.00056							57289.3	YEAST	Ribosomal lysine N-methyltransferase 4
[1290]		P40961							2	2	7.7	0.75	0.00057	31427.3	YEAST	Prohibitin-1
[1291]		P40208	2	2	4.2	1	0.00019							51729.8	YEAST	Glucose-induced degradation protein 8
[1292]		P23254	2	2	3.5	0.57	0.00078		1	1	1.8	1.3	4.4e-05	73806.2	YEAST	Transketolase 1
[1293]		Q02961							1	1	4.3	1.29	5.1e-05	45014.1	YEAST	Putative 2-hydroxyacid dehydrogenase YPL113C
[1294]		P53332	2	2	8.5	0.67	0.00051							34306.8	YEAST	Phosphopantetheine adenylyltransferase
[1295]		P47030							2	2	3.5	0.91	0.00036	68768.5	YEAST	Protein TAX4
[1296]		Q12114	1	1	2.2	1.29	8.6e-05							73639.2	YEAST	Chitin biosynthesis protein CHS5
[1297]		P53851	2	2	5.5	1.03	0.00017							47167.1	YEAST	Protein TEX1
[1298]		Q12125	2	2	7.7	0.8	0.00036							36280.6	YEAST	Golgi to ER traffic protein 4
[1299]		P21375	1	1	2.8	1.26	3.5e-05							55065.6	YEAST	Fumarate reductase 2
[1300]		P29478							1	1	4.4	1.26	5.4e-05	31170.1	YEAST	Signal recognition particle subunit SEC65
[1301]		P38990	3	3	3.8	0.95	0.00011							126873	YEAST	SNF1-activating kinase 1
[1302]		P22148							1	1	3.9	1.25	3.9e-05	43060.8	YEAST	Protein MSN1
[1303]		Q00362							3	3	5.5	0.9	3.2e-05	59662.7	YEAST	Protein phosphatase PP2A regulatory subunit B
[1304]		P40530	1	1	3.3	1.24	3.2e-05							45444.2	YEAST	[Pyruvate dehydrogenase (acetyl-transferring)] kinase 1, mitochondrial
[1305]		P39106	3	3	4.9	0.73	0.00017							88530	YEAST	Alpha-1,3-mannosyltransferase MNN1
[1306]		P33327	2	2	2.8	1.15	4.6e-05		2	2	3.3	0.16	0.0015	124333	YEAST	NAD-specific glutamate dehydrogenase
[1307]		Q07963	3	3	1.7	0.79	0.00023							216780	YEAST	E3 ubiquitin-protein ligase UBR2
[1308]		P40202	2	2	10	0.7	0.00042							27330.1	YEAST	Superoxide dismutase 1 copper chaperone
[1309]		P48415							2	2	1	0.78	0.00021	241698	YEAST	COPII coat assembly protein SEC16
[1310]		P38986	1	1	3.1	1.22	6.9e-05							41395.6	YEAST	L-asparaginase 1
[1311]		P48564							1	1	2.3	1.21	0.00012	61228.6	YEAST	MIOREX complex component 6
[1312]		Q6Q560							2	2	21.3	0.87	0.0001	11266.1	YEAST	Protein ISD11
[1313]		P18900	1	1	2.7	1.21	9.6e-05							52560	YEAST	Hexaprenyl pyrophosphate synthase, mitochondrial
[1314]		Q08285	1	1	5	1.21	0.00026							26556.6	YEAST	Exosome complex component RRP40
[1315]		P53197	1	1	2.1	1.2	0.00011							62822	YEAST	APC/C activator protein CDH1
[1316]		P33306							1	1	1.5	1.19	0.00011	93738.4	YEAST	Protein BCK2
[1317]		P47168	2	2	4.8	1.15	5.2e-05							48649.1	YEAST	TEL2-interacting protein 2
[1318]		Q12004	2	2	6.8	0.77	0.0005							37457.8	YEAST	RNA polymerase II transcription factor B subunit 4
[1319]		Q08601	1	1	2.8	1.17	4.7e-05							47982.8	YEAST	Metacaspase-1
[1320]		Q12496							2	2	2	0.82	0.00021	118394	YEAST	Uncharacterized protein YOL098C
[1321]		P39705							1	1	2	1.17	0.00011	59039.8	YEAST	Nucleoporin NUP60
[1322]		P29704	1	1	3.4	1.17	0.00014							51720.4	YEAST	Squalene synthase
[1323]		Q06678	1	1	4.6	1.16	0.00012							42825.5	YEAST	54S ribosomal protein L35, mitochondrial
[1324]		P32448	1	1	2.3	1.16	8.4e-05							59347.8	YEAST	Anti-silencing protein 2
[1325]		Q12417	2	2	5.3	0.68	0.0011							50700.8	YEAST	Pre-mRNA-splicing factor PRP46
[1326]		P25451	1	2	8.8	1.15	0.00015							22605.1	YEAST	Proteasome subunit beta type-3
[1327]		P38717							3	3	2.6	0.77	0.00015	142821	YEAST	Membrane-anchored lipid-binding protein SIP3
[1328]		P40099	1	1	10.4	1.14	0.0001							24059	YEAST	5-formyltetrahydrofolate cyclo-ligase
[1329]		P53108	1	1	4.5	1.14	0.00023							34843.5	YEAST	Protein YIP5
[1330]		P53133	2	2	11.7	0.97	6e-05							30755.6	YEAST	Uncharacterized protein YGL117W
[1331]		Q03266	1	1	3.5	1.13	0.00011							42640.2	YEAST	Aminodeoxychorismate lyase
[1332]		P28495	2	2	7.8	0.67	0.0008							30699.6	YEAST	F-actin-capping protein subunit alpha
[1333]		P54839	2	2	6.9	0.89	7.7e-05							55014	YEAST	Hydroxymethylglutaryl-CoA synthase
[1334]		P38859	2	2	1.2	0.79	0.00018							171696	YEAST	DNA replication ATP-dependent helicase/nuclease DNA2
[1335]		P40035							1	1	3.3	1.12	0.00016	33528.7	YEAST	Mitochondrial phosphate carrier protein 2
[1336]		Q99190							2	2	7.4	0.56	0.00078	36768.2	YEAST	Very-long-chain enoyl-CoA reductase
[1337]		Q05533	2	2	8.6	0.84	0.00017							32092.9	YEAST	Inositol monophosphatase 2
[1338]		P53144	2	2	14.9	0.76	0.00048							25297.2	YEAST	HD domain-containing protein YGL101W
[1339]		P38994	1	1	1.5	1.1	0.00017		1	1	1.5	1.01	0.00058	89321.2	YEAST	Probable phosphatidylinositol 4-phosphate 5-kinase MSS4
[1340]		P26364	1	1	7.6	1.1	4.3e-05							25194.2	YEAST	GTP:AMP phosphotransferase, mitochondrial
[1341]		P53063	1	1	4.1	1.1	7.1e-05							44509.9	YEAST	Decapping nuclease RAI1
[1342]		Q06595							1	1	2.6	1.09	9.3e-05	55077.3	YEAST	Maltose fermentation regulatory protein YPR196W
[1343]		P38180							1	1	3.8	1.09	9.9e-05	40767.1	YEAST	Uncharacterized protein YBL081W
[1344]		P53920	1	1	1.7	1.09	0.00014							110882	YEAST	Pro-apoptotic serine protease NMA111
[1345]		Q03430	1	1	2.8	1.08	0.00021							41216.3	YEAST	37S ribosomal protein RSM28, mitochondrial
[1346]		Q12287	1	1	18.8	1.08	0.00017							8056.1	YEAST	Cytochrome c oxidase copper chaperone
[1347]		P25040	1	1	3.4	1.08	0.00028							45994.2	YEAST	20S rRNA accumulation protein 4
[1348]		P29465	1	1	0.7	1.08	6e-05		1	1	0.7	0.81	0.0003	131602	YEAST	Chitin synthase 3
[1349]		P06776	1	1	2.7	1.07	0.00012							61000.3	YEAST	3',5'-cyclic-nucleotide phosphodiesterase 2
[1350]		Q12476	2	2	7.8	0.78	0.00038							39343.9	YEAST	Protein AIR2
[1351]		P14772							1	1	0.8	1.07	6.6e-05	176876	YEAST	Bile pigment transporter 1
[1352]		P53628	2	2	4.8	0.57	0.00069							63871.4	YEAST	Transcription regulatory protein SNF12
[1353]		P32569	1	1	2.8	1.06	0.00014							78476.6	YEAST	Mediator of RNA polymerase II transcription subunit 17
[1354]		P39102	1	1	2	0.61	0.0011		2	2	5.2	0.67	0.00047	51347	YEAST	DnaJ protein homolog XDJ1
[1355]		P38147	2	3	4	0.58	0.00056		1	1	2.1	0.95	0.00031	60017.3	YEAST	Serine/threonine-protein kinase CHK1
[1356]		P32629							1	1	2.6	1.05	9.5e-05	58182.5	YEAST	Mannan polymerase II complex ANP1 subunit
[1357]		P53330	1	1	6.4	1.04	0.00027							17794.8	YEAST	Regulator of Ty1 transposition protein 102
[1358]		Q08162	3	3	2.8	0.62	0.0005							113708	YEAST	Exosome complex exonuclease DIS3
[1359]		P12868	3	3	3.3	0.62	0.0014							117478	YEAST	E3 ubiquitin-protein ligase PEP5
[1360]		P07273	1	1	4.2	1.03	0.00076							34843.8	YEAST	Transcription elongation factor S-II
[1361]		P38835							2	2	2.1	0.75	0.00058	96100.3	YEAST	PH domain-containing protein YHR131C
[1362]		P54784	1	1	1.6	1.02	0.00018							104401	YEAST	Origin recognition complex subunit 1
[1363]		Q12363	2	2	5	0.73	0.00048							48383.1	YEAST	Transcriptional modulator WTM1
[1364]		P36091	1	1	2.9	1.01	0.00035							49565.8	YEAST	Mannan endo-1,6-alpha-mannosidase DCW1
[1365]		P13517	2	2	8.4	0.78	0.0005		1	1	4.5	0.54	0.0016	32629.4	YEAST	F-actin-capping protein subunit beta
[1366]		P38429	1	1	5	1	0.00054							23026.3	YEAST	Transcriptional regulatory protein SAP30
[1367]		Q04458	2	2	3.8	0.55	0.0019							59979.5	YEAST	Fatty aldehyde dehydrogenase HFD1
[1368]		P32775	2	2	2.6	0.86	8e-05							81116.2	YEAST	1,4-alpha-glucan-branching enzyme
[1369]		P25298	1	1	1.9	1	0.00011		1	1	1.9	0.73	0.00052	79961.1	YEAST	mRNA 3'-end-processing protein RNA14
[1370]		P32915	1	1	2.3	0.67	0.0017		2	2	4	0.77	0.00052	52937	YEAST	Protein transport protein SEC61
[1371]		Q03919							1	1	11.7	0.99	0.00067	8693.2	YEAST	NEDD8-like protein RUB1
[1372]		Q04922	1	1	2.6	0.98	0.00045		2	2	5.8	0.19	0.0007	53168.5	YEAST	Mitochondrial F-box protein MFB1
[1373]		P34162	2	2	8.6	0.59	0.00054							22894.3	YEAST	Mediator of RNA polymerase II transcription subunit 20
[1374]		P32835	3	3	20.1	0.54	0.00079		2	2	8.2	0.22	0.0029	24810.6	YEAST	GTP-binding nuclear protein GSP1/CNR1
[1375]		P53076	1	1	1	0.98	0.00027		2	2	2.3	0.27	0.0016	108180	YEAST	Vacuolar import and degradation protein 30
[1376]		P10363	3	3	16.4	0.74	0.0004							47690.8	YEAST	DNA primase small subunit
[1377]		P32457	1	1	4.8	0.97	0.00015							60054.8	YEAST	Cell division control protein 3
[1378]		P21264							2	2	3.7	0.67	0.00035	62339.9	YEAST	Phosphoribosylaminoimidazole carboxylase
[1379]		P46973	2	2	20.1	0.7	0.00043							18376.3	YEAST	Protein HIT1
[1380]		Q12296	1	1	1.8	0.96	0.00019							77712.5	YEAST	Protein MAM3
[1381]		Q12199	2	2	7.9	0.5	0.00087							41019.9	YEAST	Type 2A phosphatase activator TIP41
[1382]		P25642	1	1	8.2	0.95	0.00057							16380.3	YEAST	54S ribosomal protein IMG2, mitochondrial
[1383]		P38206	1	1	1.9	0.95	0.00077							66211.5	YEAST	Oligosaccharide translocation protein RFT1
[1384]		P10962	1	1	3.6	0.95	0.00046							35695.8	YEAST	Protein MAK16
[1385]		D6W196	2	2	3.6	0.74	0.00021							55715.2	YEAST	Truncated non-functional calcium-binding mitochondrial carrier SAL1-1
[1386]		P21192	2	2	4.2	0.82	0.00024		2	2	2.6	0.61	0.00026	86634.7	YEAST	Metallothionein expression activator
[1387]		P47136							2	2	1.7	0.52	0.00031	164488	YEAST	Bud site selection protein 4
[1388]		Q05471	3	3	1.9	0.5	0.0008							174532	YEAST	Helicase SWR1
[1389]		P39523							2	2	2.2	0.55	0.0012	105915	YEAST	Uncharacterized protein YMR124W
[1390]		P39945							1	1	2.6	0.91	0.00014	48371.1	YEAST	Protein AST2
[1391]		P38962							1	1	5	0.89	0.00015	23148.1	YEAST	Golgi apparatus membrane protein TVP23
[1392]		P36160	1	1	2.6	0.89	0.00034							39599.1	YEAST	Ribosome biogenesis protein RPF2
[1393]		Q04049	1	1	1.9	0.88	0.00031							71515.6	YEAST	DNA polymerase eta
[1394]		P21957	1	1	2.2	0.88	0.001							46065.3	YEAST	Transcriptional repressor OPI1
[1395]		P38874	1	2	3.2	0.88	0.00059							35220	YEAST	Elongator complex protein 5
[1396]		P18888	2	2	6.3	0.51	0.00065							37607	YEAST	Transcription regulatory protein SNF6
[1397]		Q12314	1	1	7.5	0.87	0.00018							24743.7	YEAST	Protein arginine N-methyltransferase SFM1
[1398]		P50276	2	2	3.3	0.47	0.00099							63221.8	YEAST	High-affinity methionine permease
[1399]		P36148	1	1	1.5	0.86	0.00027							83645.6	YEAST	Glycerol-3-phosphate O-acyltransferase 2
[1400]		Q12406	3	3	6.9	0.39	0.00067							53810.7	YEAST	Actin-related protein 7
[1401]		Q08971	1	1	6.8	0.86	0.00035							17444.9	YEAST	Protein PBDC1 homolog
[1402]		Q12158	1	1	2.3	0.86	0.00071							63290.7	YEAST	Sister chromatid cohesion protein 1
[1403]		P38749	3	3	12.1	0.45	0.00055							37955.4	YEAST	AP-1-like transcription factor YAP3
[1404]		P0CX33							1	1	15.9	0.85	0.00039	7118.5	YEAST	40S ribosomal protein S30-A
[1405]		P36157	2	2	9.1	0.45	0.00053							39862.3	YEAST	Putative transcriptional activator MSA2
[1406]		P00899							1	1	1.8	0.84	0.00024	56768	YEAST	Anthranilate synthase component 1
[1407]		Q08235	1	1	5.5	0.84	0.00025							33531.6	YEAST	Ribosome biogenesis protein BRX1
[1408]		P36036	1	1	5.4	0.82	0.00086		1	1	5.4	0.81	0.00037	23777.8	YEAST	RNA annealing protein YRA2
[1409]		P48837	1	1	2.2	0.81	0.00029		1	1	2.2	0.78	0.00043	57498.9	YEAST	Nucleoporin NUP57
[1410]		P27515	2	2	4.2	0.45	0.0021							56296.6	YEAST	Uridine kinase
[1411]		P25626	2	2	12.4	0.45	0.003							19393.9	YEAST	54S ribosomal protein IMG1, mitochondrial
[1412]		Q92325	1	1	1.4	0.8	0.00062							75639.9	YEAST	Cullin-associated NEDD8-dissociated protein 1 homolog
[1413]		P40487	2	2	5.4	0.78	0.00025							48311.2	YEAST	2-(3-amino-3-carboxypropyl)histidine synthase subunit 1
[1414]		P53037	2	2	1.7	0.42	0.0012							130066	YEAST	Phosphatidylserine decarboxylase proenzyme 2
[1415]		Q3E7A3	1	1	21.6	0.78	0.00064							7740.9	YEAST	Uncharacterized protein YJL133C-A
[1416]		P21306							1	1	17.7	0.78	0.0006	6742.6	YEAST	ATP synthase subunit epsilon, mitochondrial
[1417]		P53930	2	2	9.7	0.47	0.00033							25981.5	YEAST	Protein AF-9 homolog
[1418]		P29952	2	2	4.4	0.57	0.0013							48189.1	YEAST	Mannose-6-phosphate isomerase
[1419]		P32461	2	2	5.2	0.61	0.00027							59775.9	YEAST	2-(3-amino-3-carboxypropyl)histidine synthase subunit 2
[1420]		decoy	1	1	2.3	0.77	0.00088							58969.4	YEAS7	Autophagy-related protein 32
[1421]		P36124	1	1	1.3	0.77	0.00052							85480.8	YEAST	SET domain-containing protein 3
[1422]		Q04632	1	1	2.5	0.77	0.00049							69829.6	YEAST	Conserved oligomeric Golgi complex subunit 8
[1423]		P19881	1	1	5.1	0.77	0.00032							34624.9	YEAST	4-nitrophenylphosphatase
[1424]		P11745	1	1	3.7	0.77	0.00081							45816.2	YEAST	Ran GTPase-activating protein 1
[1425]		P89886	1	1	6.1	0.76	0.00088							20277.8	YEAST	Translation machinery-associated protein 20
[1426]		Q08446							1	1	3	0.75	0.00047	44859.9	YEAST	Protein SGT1
[1427]		P36002	2	2	2.9	0.7	7e-05							73503	YEAST	Serine/threonine-protein kinase PTK1/STK1
[1428]		P38755	1	1	2.3	0.74	0.0012							49805.1	YEAST	Oxysterol-binding protein homolog 7
[1429]		Q00772	2	2	4.8	0.53	0.00078							55636.4	YEAST	Mitogen-activated protein kinase SLT2/MPK1
[1430]		P08539	1	1	2.1	0.73	0.00089							54076	YEAST	Guanine nucleotide-binding protein alpha-1 subunit
[1431]		P22219	3	3	2	0.43	0.002							166374	YEAST	Serine/threonine-protein kinase VPS15
[1432]		P40090	2	2	4.8	0.48	0.0033							72141.5	YEAST	MAU2 chromatid cohesion factor homolog
[1433]		P27344	1	1	6	0.71	0.00048							22665.2	YEAST	DNA polymerase epsilon subunit C
[1434]		P28777	2	2	7.4	0.57	0.00052							40838.7	YEAST	Chorismate synthase
[1435]		P40013							1	1	2.9	0.71	0.00054	38361.9	YEAST	Protein BIM1
[1436]		Q05946	1	1	1.3	0.7	0.0017							91032.7	YEAST	U3 small nucleolar RNA-associated protein 13
[1437]		P38988	2	2	6.3	0.59	0.00043							33215.8	YEAST	Mitochondrial GTP/GDP carrier protein 1
[1438]		P23287	3	3	7.4	0.39	0.00049							63002.7	YEAST	Serine/threonine-protein phosphatase 2B catalytic subunit A1
[1439]		Q04491	2	2	7.1	0.41	0.0014							33043.3	YEAST	Protein transport protein SEC13
[1440]		P00812	2	2	4.5	0.4	0.0027							35662.3	YEAST	Arginase
[1441]		Q06245	2	2	3.7	0.56	0.00083							100343	YEAST	Exocyst complex component SEC10
[1442]		Q03016	1	1	0.8	0.67	0.0011							140892	YEAST	GLC7-interacting protein 3
[1443]		P38523							1	1	4.4	0.67	0.0011	26066.7	YEAST	GrpE protein homolog, mitochondrial
[1444]		Q06567	1	1	1.8	0.67	0.0006							65917.7	YEAST	ABC1 family protein MCP2
[1445]		P38889	2	2	3.4	0.65	0.00026							69202.7	YEAST	Transcription factor SKN7
[1446]		Q03944	2	2	4.5	0.55	0.00081							67284.1	YEAST	Vacuolar protein sorting-associated protein 64
[1447]		Q05021	2	2	3.7	0.5	0.00062							67555.9	YEAST	Transcription initiation factor TFIID subunit 7
[1448]		Q06631	2	2	3.6	0.46	0.0009							61203.6	YEAST	Protein BFR2
[1449]		P38352	2	2	5	0.35	0.0033							70496.1	YEAST	SCF-associated factor 1
[1450]		P15873	1	1	5.4	0.65	0.0015							28916.4	YEAST	Proliferating cell nuclear antigen
[1451]		P38187							2	2	2.5	0.48	0.00062	83856.5	YEAST	Ubiquitin carboxyl-terminal hydrolase 13
[1452]		P40020	2	2	3.1	0.37	0.00069							98812.7	YEAST	Factor interacting with REF2
[1453]		Q08965	3	3	3.6	0.4	0.0022		1	1	1.1	0.62	0.0016	135573	YEAST	Ribosome biogenesis protein BMS1
[1454]		P32368							1	1	2.1	0.61	0.001	71125.2	YEAST	Phosphoinositide phosphatase SAC1
[1455]		decoy							1	1	5.8	0.6	0.0017	44733.2	YEAST	Repressor of RNA polymerase III transcription MAF1
[1456]		P27614	2	2	4.3	0.41	0.00071							64597.5	YEAST	Carboxypeptidase S
[1457]		P53886	1	1	0.7	0.59	0.0012							196164	YEAST	Anaphase-promoting complex subunit 1
[1458]		P32830	2	2	16.5	0.45	0.00076							12284.1	YEAST	Mitochondrial import inner membrane translocase subunit TIM12
[1459]		P54837	3	3	19.4	0.54	0.0002							24106.5	YEAST	Endoplasmic reticulum vesicle protein 25
[1460]		Q99186	1	1	2	0.58	0.0022							55387.7	YEAST	AP-2 complex subunit mu
[1461]		Q12275	1	1	0.8	0.54	0.0013							186909	YEAST	Uncharacterized protein YOR093C
[1462]		P46956							2	2	6.8	0.49	0.00062	34882	YEAST	Inorganic phosphate transporter PHO86
[1463]		P25037	1	1	1.5	0.54	0.0021							92769.8	YEAST	Ubiquitin carboxyl-terminal hydrolase 1
[1464]		P49334							2	2	23.7	0.33	0.00078	16790.6	YEAST	Mitochondrial import receptor subunit TOM22
[1465]		P40481	2	2	6.4	0.43	0.0011							42515.2	YEAST	Histidine protein methyltransferase 1
[1466]		Q03661							1	1	0.7	0.51	0.002	187139	YEAST	Silent chromatin protein ESC1
[1467]		Q12343							1	1	3.5	0.5	0.0044	32205.2	YEAST	Mediator of RNA polymerase II transcription subunit 4
[1468]		Q04545	3	3	2.1	0.23	0.0028							141466	YEAST	Probable transcription factor TDA9
[1469]		P38860	1	1	2.5	0.49	0.0018							57847.7	YEAST	GTPase MTG2, mitochondrial
[1470]		P06243	2	2	4.7	0.29	0.0014							58320.8	YEAST	Cell division control protein 7
[1471]		P53893	1	1	1	0.47	0.003							124465	YEAST	Ribosome assembly protein 1
[1472]		P17629	2	2	2.4	0.25	0.002		2	2	2.8	0.37	0.00078	87829.4	YEAST	THO complex subunit HPR1
[1473]		P06780	1	1	4.8	0.47	0.0024							23152.7	YEAST	GTP-binding protein RHO1
[1474]		P40505	2	2	9.8	0.27	0.001							37625.6	YEAST	Transcriptional regulatory protein SDS3
[1475]		P05374	4	4	3.8	0.4	0.00054		1	1	0.9	0.33	0.008	101204	YEAST	Phosphatidylethanolamine N-methyltransferase
[1476]		P40038	2	2	4.8	0.25	0.0036							47007.3	YEAST	PHO85 cyclin-6
[1477]		P53907							2	2	2.3	0.31	0.0011	84203.1	YEAST	Uncharacterized protein YNL144C
[1478]		P38929							2	2	2.4	0.24	0.0019	130862	YEAST	Calcium-transporting ATPase 2
[1479]		Q03233	2	2	11.6	0.32	0.0019							22109.7	YEAST	Alpha1-proteinase inhibitor-degradation deficient protein 37
[1480]		decoy	1	1	6.4	0.41	0.0042							83345.2	YEAST	Flocculation suppression protein
[1481]		decoy	1	2	2.3	0.41	0.0032							55289.9	YEAST	Origin recognition complex subunit 5
[1482]		Q03705	2	2	12.2	0.29	0.0034							20662	YEAST	EKC/KEOPS complex subunit CGI121
[1483]		Q06834	2	2	5.2	0.36	0.0027							33347.1	YEAST	Alcohol-sensitive RING finger protein 1
[1484]		P11938	2	2	2.4	0.31	0.0011							92414.1	YEAST	DNA-binding protein RAP1
[1485]		P49018	2	2	8.3	0.22	0.0032							47402.8	YEAST	GPI-anchor transamidase
[1486]		Q03900	2	2	5.9	0.33	0.0012							57194.8	YEAST	Uncharacterized protein YDR132C
[1487]		P14065	2	2	6.1	0.28	0.0049							35079.4	YEAST	Glycerol 2-dehydrogenase (NADP(+))
[1488]		P0CY08	1	1	3.8	0.36	0.0047							24282.2	YEAST	Mating-type protein ALPHA2
[1489]		P37292							2	2	3.7	0.2	0.0024	53686.9	YEAST	Serine hydroxymethyltransferase, mitochondrial
[1490]		Q12027	2	2	2.8	0.27	0.0024							81465.5	YEAST	Uncharacterized protein YDL176W
[1491]		P32447	1	1	3.6	0.31	0.0056							31603.6	YEAST	Histone chaperone ASF1
[1492]		P40560	2	2	4.5	0.15	0.0046							59732.3	YEAST	Ankyrin repeat-containing protein YIL001W
[1493]		P36009	2	2	2.6	0.16	0.0027							82714.2	YEAST	Probable ATP-dependent RNA helicase DHR2
[1494]		P26793	2	2	5	0.08	0.0092							43279.5	YEAST	Flap endonuclease 1
[1495]		Q07896	2	2	3.9	0.04	0.003							75582.7	YEAST	Nucleolar complex-associated protein 3

## Sheet: Set I Inter&Intra Links
Subunit Names	Linkage Info	Sum	Count	CADMIUM	CONTROL
				DSSO 14N - 14N	DSSO 14N - 14N
Redundant Counts
Intersubunit Interlinks
FAA1-HSP82	FAA1:K555-HSP82:K390	1	1		1
GAL1-P13045	GAL1:K406-P13045:K387	1	1	1
P16474-SSA1	P16474:K205-SSA1:K509	1	1	1
RPB8-RPC40	RPB8:K22-RPC40:K290	1	1		1
RPT4-RPT5	RPT4:K120-RPT5:K120	1	1	1
SSA1-SSA2	SSA1:K245;K247;K248-SSA2:K243	4	1		4
SSA1-SSB1	SSA1:K342-SSB1:K314	1	1		1
SSA1-SSA2	SSA1:K497-SSA2:K420	1	1		1
SSA1-SSE1	SSA1:K54-SSE1:K273	1	1	1
SSB1-SSB2	SSB1:K608-SSB2:K603	1	1	1
Total Sum	13			5	8
Total Counts	10			5	5
Total Interactions	10			5	4
Intrasubunit Interlinks
ACC1	ACC1:K2034-ACC1:K2039	1	1	1
ATP1	ATP1:K155-ATP1:K169	1	1		1
CDC48	CDC48:K246-CDC48:K346	1	1	1
EFT1	EFT1:K410-EFT1:K429	2	1	2
GAL10	GAL10:K229-GAL10:K306	2	2	1	1
GAL10	GAL10:K74-GAL10:K81	2	1		2
GAL1	GAL1:K395-GAL1:K406	1	1	1
GAL7	GAL7:K102-GAL7:K107	1	1	1
GLC7	GLC7:K40-GLC7:K47	1	1	1
HSP42	HSP42:K320-HSP42:K336	1	1	1
HSP82	HSP82:K390-HSP82:K394	1	1		1
HSP82	HSP82:K44-HSP82:K98	2	2	1	1
MDJ1	MDJ1:K207-MDJ1:K351	1	1	1
MET30	MET30:K128-MET30:K150	2	1		2	Met30
MET30	MET30:K143-MET30:K143	1	1		1
MET30	MET30:K143-MET30:K143;K150	1	1		1
MET30	MET30:K150-MET30:K290	1	1		1
MET30	MET30:K283-MET30:K290	5	1		5
MET30	MET30:K290-MET30:K346	1	1	1
MET30	MET30:K290-MET30:K354	4	1		4
MET30	MET30:K290-MET30:K402	1	1		1
MET30	MET30:K354-MET30:K393	1	1		1
MET30	MET30:K362-MET30:K468	1	1		1
MET30	MET30:K457-MET30:K540	2	1		2
MET30	MET30:K457-MET30:K543	4	1		4
MET30	MET30:K58-MET30:K60	9	1		9
MET30	MET30:K58;K59;K60-MET30:K58;K59;K60	1	1	1
P05744	P05744:K57-P05744:K92	1	1	1
P05750	P05750:K75-P05750:K78	1	1	1
P0CH08	P0CH08:K11-P0CH08:K33	1	1	1
P0CX35	P0CX35:K174-P0CX35:K198	1	1	1
P19097	P19097:K248-P19097:K284	1	1	1
P47079	P47079:K359-P47079:K372	1	1	1
PBP1	PBP1:K158-PBP1:K170	1	1	1
Q01855	Q01855:K8;K9-Q01855:K13	1	1	1
Q02753	Q02753:K115-Q02753:K120	2	1	2
RPL20A	RPL20A:K125-RPL20A:K136	1	1	1
RPL28	RPL28:K115-RPL28:K126	1	1	1
RPL28	RPL28:K19-RPL28:K27	1	1	1
RPL31A	RPL31A:K26-RPL31A:K65	1	1	1
RPL32	RPL32:K103-RPL32:K123	1	1	1
RPL32	RPL32:K61-RPL32:K64	1	1	1
RPL32	RPL32:K80-RPL32:K103	1	1		1
RPS13	RPS13:K39-RPS13:K43	3	2	1	2
RPS18A	RPS18A:K48-RPS18A:K56	1	1	1
RPS31	RPS31:K48-RPS31:K48	2	1		2
RPS31	RPS31:K48-RPS31:K63	1	1		1
SRO9	SRO9:K290-SRO9:K342	1	1		1
SRO9	SRO9:K301-SRO9:K352	2	2	1	1
SSA1	SSA1:K157-SSA1:K509	1	1	1
SSA1	SSA1:K243-SSA1:K245;K247;K248	4	1		4
SSA1	SSA1:K420-SSA1:K497	1	1		1
SSB1	SSB1:K314-SSB1:K348	1	1		1
SSB1	SSB1:K603-SSB1:K608	1	1	1
SSC1	SSC1:K337-SSC1:K371	1	1	1
SSC1	SSC1:K587-SSC1:K626	1	1	1
SSE1	SSE1:K250-SSE1:K254	1	1	1
TDH3	TDH3:K63-TDH3:K71	2	2	1	1
TEF1	TEF1:K242-TEF1:K253	1	1		1
TEF1	TEF1:K384-TEF1:K393	1	1	1
TEF1	TEF1:K437-TEF1:K444	1	1	1
YDJ1	YDJ1:K134-YDJ1:K214	1	1	1
Total Sum	95			41	54
Total Counts	67			39	28
Total Interactions	62			34	12

## Sheet: Set I Sheet4
Search Filename	Search Name	Subunit A	XL A	Subunit B	XL B	Subunit Name A	Subunit Name B	Common/Gene Name A	Common/Gene Name B	XL Scan	XL RT	XL m/z	XL Charge	XL PPM	Corr. XL PPM	Corr. XL Isotope	m/z A	Charge A	Sequence A	Protein Mods A	PPM A	Score A	EV A	m/z B	Charge B	Sequence B	Protein Mods B	PPM B	Score B	EV B	Ambiguous	Redundant	Subunit Names	Linkage Info	CLMS-CSV
Intersubunit Interlinks
Met30 DSSO v2	Met30 DSSO v2	P30624	K555	P02829	K390	Long-chain-fatty-acid--CoA ligase 1	ATP-dependent molecular chaperone HSP82	FAA1	HSP82	7851	37.6961	384.226	4	-1.51179	-1.51179	0	328.21	2	KNLVK	XL:A-Alkene@555	2.15374	16.3	0.024	431.237	2	IMKVIR	Oxidation@389;XL:A-Thiol(Unsaturated)@390	1.81831	18.4	0.047	TRUE	FALSE	FAA1-HSP82	FAA1:K555-HSP82:K390	17.35,sp|P30624|FAA1,sp|P02829|HSP82,555,390
Met30 DSSO v2	Met30 DSSO v2	P10591	K243	P10592	K245;K247;K248	Heat shock protein SSA1	Heat shock protein SSA2	SSA1	SSA2	17161	75.0059	770.139	4	1.39733	1.39733	0	742.903	2	LVNHFIQEFKR	XL:A-Alkene@243	1.97611	26.2	5.3e-06	779.36	2	KNKKDLSTNQR	XL:A-Alkene@245;XL:A-Thiol(Unsaturated)@247;XL:A-Thiol(Unsaturated)@248	1.73196	28.6	1.7e-05	TRUE	FALSE	SSA1-SSA2	SSA1:K243-SSA2:K245;K247;K248	27.40,sp|P10591|SSA1,sp|P10592|SSA2,243,245;247;248
Met30 CD2+ DSSO v2	Met30 CD2+ DSSO v2	P04385	K406	P13045	K387	Galactokinase	Protein GAL3	GAL1	P13045	10591	34.2585	502.03	4	500.432	-0.472161	1	356.241	2	VLKAVK	XL:A-Alkene@406	2.26534	21	0.0032	638.309	2	AKHVYSESLR	XL:A-Thiol(Unsaturated)@387	2.90548	30.7	1.8e-05	TRUE	FALSE	GAL1-P13045	GAL1:K406-P13045:K387	25.85,sp|P04385|GAL1,sp|P13045|P13045,406,387
Met30 CD2+ DSSO v2	Met30 CD2+ DSSO v2	P53549	K120	P33297	K120	26S proteasome subunit RPT4	26S proteasome regulatory subunit 6A	RPT4	RPT5	10315	33.5682	539.04	4	-0.78824	-0.78824	0	566.311	2	YIVKASSGPR	XL:A-Alkene@120	1.55488	29	1.1e-05	486.776	2	AAVVKTSSR	XL:A-Alkene@120	1.5892	30.6	3.9e-05	FALSE	FALSE	RPT4-RPT5	RPT4:K120-RPT5:K120	29.80,sp|P53549|RPT4,sp|P33297|RPT5,120,120
Met30 CD2+ DSSO v2	Met30 CD2+ DSSO v2	P10591	K509	P10592	K157	Heat shock protein SSA1	Heat shock protein SSA2	SSA1	SSA2	28924	77.9305	687.362	4	-1.7034	-1.7034	0	524.254	2	LSKEDIEK	XL:A-Thiol(Unsaturated)@509	2.25537	19.7	0.0082	857.448	2	QATKDAGTIAGLNVLR	XL:A-Thiol(Unsaturated)@157	3.67769	32	8.9e-05	TRUE	FALSE	SSA1-SSA2	SSA1:K509-SSA2:K157	25.85,sp|P10591|SSA1,sp|P10592|SSA2,509,157
Met30 CD2+ DSSO v2	Met30 CD2+ DSSO v2	P10591	K54	P32589	K273	Heat shock protein SSA1	Heat shock protein homolog SSE1	SSA1	SSE1	28314	76.2237	859.693	4	-0.260852	-0.260852	0	1189.56	2	LIGDAAKNQAAMNPSNTVFDAK	XL:A-Thiol(Unsaturated)@54;Oxidation@59	2.43102	39.6	1.1e-08	520.819	2	ILTAAEKLK	XL:A-Alkene@273	4.12768	23.5	0.00069	FALSE	FALSE	SSA1-SSE1	SSA1:K54-SSE1:K273	31.55,sp|P10591|SSA1,sp|P32589|SSE1,54,273
Met30 CD2+ DSSO v2	Met30 CD2+ DSSO v2	P11484	K608	P40150	K603	Ribosome-associated molecular chaperone SSB1	Ribosome-associated molecular chaperone SSB2	SSB1	SSB2	7941	28.3129	509.78	4	-0.575105	-0.575105	0	516.778	2	VVTKAMSSR	XL:A-Alkene@608	2.24274	22.9	0.00018	493.776	2	KAEVGLKR	XL:A-Thiol(Unsaturated)@603	1.05177	15.7	0.049	TRUE	FALSE	SSB1-SSB2	SSB1:K608-SSB2:K603	19.30,sp|P11484|SSB1,sp|P40150|SSB2,608,603
Met30 DSSO v2	Met30 DSSO v2	P10591	K497	P10592	K420	Heat shock protein SSA1	Heat shock protein SSA2	SSA1	SSA2	8561	40.8449	545.535	4	-4.321	-4.321	0	594.316	2	SNKITITNDK	XL:A-Alkene@497	1.78335	26.8	1.6e-05	487.75	2	NSTIPTKK	XL:A-Thiol(Unsaturated)@420	4.5308	13.9	0.081	TRUE	FALSE	SSA1-SSA2	SSA1:K497-SSA2:K420	20.35,sp|P10591|SSA1,sp|P10592|SSA2,497,420
Met30 DSSO v2	Met30 DSSO v2	P20436	K22	P07703	K290	DNA-directed RNA polymerases I, II, and III subunit RPABC3	DNA-directed RNA polymerases I and III subunit RPAC1	RPB8	RPC40	5039	27.1546	392.956	4	-0.836402	-0.836402	0	463.203	2	YNKVCR	XL:A-Thiol(Unsaturated)@22;Carbamidomethyl@24	2.53156	21	0.0011	313.703	2	VKLGR	XL:A-Alkene@290	0.475026	12.9	0.02	FALSE	FALSE	RPB8-RPC40	RPB8:K22-RPC40:K290	16.95,sp|P20436|RPB8,sp|P07703|RPC40,22,290
Met30 DSSO v2	Met30 DSSO v2	P10591	K342	P11484	K314	Heat shock protein SSA1	Ribosome-associated molecular chaperone SSB1	SSA1	SSB1	26323	106.347	815.942	4	-0.824179	-0.824179	0	383.744	2	IPKVQK	XL:A-Alkene@342	0.817835	16.6	0.032	1239.14	2	FEDLNAALFKSTLEPVEQVLK	XL:A-Thiol(Unsaturated)@314	-0.356498	35.1	1.9e-06	TRUE	FALSE	SSA1-SSB1	SSA1:K342-SSB1:K314	25.85,sp|P10591|SSA1,sp|P11484|SSB1,342,314
Intrasubunit Interlinks
Met30 DSSO v2	Met30 DSSO v2	P02829	K390	P02829	K394	ATP-dependent molecular chaperone HSP82	ATP-dependent molecular chaperone HSP82	HSP82	HSP82	7851	37.6961	384.226	4	-1.51179	-1.51179	0	431.237	2	IMKVIR	Oxidation@389;XL:A-Thiol(Unsaturated)@390	1.81831	18.4	0.047	328.21	2	KNIVK	XL:A-Alkene@394	2.15374	16.3	0.024	TRUE	FALSE	HSP82	HSP82:K390-HSP82:K394	17.35,sp|P02829|HSP82,sp|P02829|HSP82,390,394
Met30 DSSO v2	Met30 DSSO v2	P39014	K58	P39014	K60	F-box protein MET30	F-box protein MET30	MET30	MET30	12736	57.8094	698.346	4	720.294	0.35808	2	931.961	2	LLITGSSDDLAQGSSGKK	XL:A-Thiol(Unsaturated)@58	0.480628	55	3e-10	454.719	2	KMTMATR	XL:A-Alkene@60;Oxidation@61|Oxidation@63	1.4416	26.4	0.0058	FALSE	FALSE	MET30	MET30:K58-MET30:K60	40.70,sp|P39014|MET30,sp|P39014|MET30,58,60;|
Met30 DSSO v2	Met30 DSSO v2	P05759	K48	P05759	K48	Ubiquitin-40S ribosomal protein S31	Ubiquitin-40S ribosomal protein S31	RPS31	RPS31	22031	92.028	713.627	4	352.995	0.875913	1	700.88	2	LIFAGKQLEDGR	XL:A-Alkene@48	0.511671	43.9	3.6e-06	716.866	2	LIFAGKQLEDGR	XL:A-Thiol(Unsaturated)@48	-0.00841126	25.8	0.00057	FALSE	FALSE	RPS31	RPS31:K48-RPS31:K48	34.85,sp|P05759|RPS31,sp|P05759|RPS31,48,48
Met30 DSSO v2	Met30 DSSO v2	P39014	K58	P39014	K60	F-box protein MET30	F-box protein MET30	MET30	MET30	10829	49.8245	701.842	4	-0.748651	-0.748651	0	931.96	2	LLITGSSDDLAQGSSGKK	XL:A-Thiol(Unsaturated)@58	2.30474	54.2	1.1e-10	462.716	2	KMTMATR	XL:A-Alkene@60;Oxidation@61;Oxidation@63	2.83724	26.2	0.00034	FALSE	FALSE	MET30	MET30:K58-MET30:K60	40.20,sp|P39014|MET30,sp|P39014|MET30,58,60
Met30 DSSO v2	Met30 DSSO v2	P25567	K290	P25567	K342	RNA-binding protein SRO9	RNA-binding protein SRO9	SRO9	SRO9	25591	103.528	1152.09	4	217.021	-0.941542	1	781.418	2	LSKDGFAPLSLISK	XL:A-Thiol(Unsaturated)@290	0.203909	36.6	2.1e-06	1513.24	2	EIVANEAATVNVAEGTLAAKEGDNVTGEAK	XL:A-Alkene@342	4.72704	35.9	5.1e-08	FALSE	FALSE	SRO9	SRO9:K290-SRO9:K342	36.25,sp|P25567|SRO9,sp|P25567|SRO9,290,342
Met30 DSSO v2	Met30 DSSO v2	P39014	K58	P39014	K60	F-box protein MET30	F-box protein MET30	MET30	MET30	12464	56.5168	698.093	4	357.413	-2.55383	1	931.961	2	LLITGSSDDLAQGSSGKK	XL:A-Thiol(Unsaturated)@58	0.80253	49.9	8.9e-10	470.706	2	KMTMATR	XL:A-Thiol(Unsaturated)@60;Oxidation@63	0.617948	11.7	0.018	FALSE	FALSE	MET30	MET30:K58-MET30:K60	30.80,sp|P39014|MET30,sp|P39014|MET30,58,60
Met30 DSSO v2	Met30 DSSO v2	P10591	K243	P10591	K245;K247;K248	Heat shock protein SSA1	Heat shock protein SSA1	SSA1	SSA1	17161	75.0059	770.139	4	1.39733	1.39733	0	742.903	2	LVNHFIQEFKR	XL:A-Alkene@243	1.97611	26.2	5.3e-06	779.36	2	KNKKDLSTNQR	XL:A-Alkene@245;XL:A-Thiol(Unsaturated)@247;XL:A-Thiol(Unsaturated)@248	1.73196	28.6	1.7e-05	TRUE	FALSE	SSA1	SSA1:K243-SSA1:K245;K247;K248	27.40,sp|P10591|SSA1,sp|P10591|SSA1,243,245;247;248
Met30 DSSO v2	Met30 DSSO v2	P39014	K143	P39014	K143;K150	F-box protein MET30	F-box protein MET30	MET30	MET30	23051	95.1675	956.961	6	341.242	-8.73619	2	884.761	3	LPLQEQSDIHHIISKYSNSNDK	XL:A-Thiol(Unsaturated)@143	1.65565	38.4	8.6e-07	1003.15	3	LPLQEQSDIHHIISKYSNSNDKIR	XL:A-Thiol(Unsaturated)@143;XL:A-Thiol(Unsaturated)@150	2.32766	27.9	0.00023	FALSE	FALSE	MET30	MET30:K143-MET30:K143;K150	33.15,sp|P39014|MET30,sp|P39014|MET30,143,143;150
Met30 DSSO v2	Met30 DSSO v2	P05759	K48	P05759	K63	Ubiquitin-40S ribosomal protein S31	Ubiquitin-40S ribosomal protein S31	RPS31	RPS31	23512	96.8112	909.483	4	279.744	3.55653	1	700.879	2	LIFAGKQLEDGR	XL:A-Alkene@48	2.08113	44	1.7e-05	1092.58	2	TLSDYNIQKESTLHLVLR	XL:A-Alkene@63	1.82397	43	4.3e-08	FALSE	FALSE	RPS31	RPS31:K48-RPS31:K63	43.50,sp|P05759|RPS31,sp|P05759|RPS31,48,63
Met30 DSSO v2	Met30 DSSO v2	P39014	K150	P39014	K290	F-box protein MET30	F-box protein MET30	MET30	MET30	2334	14.2386	478.97	4	1046.84	-3.86626	2	591.763	2	YSNSNDKIR	XL:A-Thiol(Unsaturated)@150	2.09076	31.1	7.1e-05	356.171	2	KGHCR	XL:A-Alkene@290;Carbamidomethyl@293	1.65682	13.6	0.013	FALSE	FALSE	MET30	MET30:K150-MET30:K290	22.35,sp|P39014|MET30,sp|P39014|MET30,150,290
Met30 DSSO v2	Met30 DSSO v2	P39014	K362	P39014	K468	F-box protein MET30	F-box protein MET30	MET30	MET30	21522	90.1999	751.949	4	16.601	16.601	0	635.872	2	LITGSLDKTIR	XL:A-Alkene@362	-0.310962	26	0.00044	843.01	2	GHVGQVQKIIPLTIK	XL:A-Alkene@468	-1.34701	25.9	0.00084	FALSE	FALSE	MET30	MET30:K362-MET30:K468	25.95,sp|P39014|MET30,sp|P39014|MET30,362,468
Met30 DSSO v2	Met30 DSSO v2	P39014	K290	P39014	K402	F-box protein MET30	F-box protein MET30	MET30	MET30	3516	20.2694	505.258	4	-1.80968	-1.80968	0	356.171	2	KGHCR	XL:A-Alkene@290;Carbamidomethyl@293	1.65682	16.1	0.00027	645.339	2	VIVSGSADKTVK	XL:A-Thiol(Unsaturated)@402	4.99022	28.5	0.0002	FALSE	FALSE	MET30	MET30:K290-MET30:K402	22.30,sp|P39014|MET30,sp|P39014|MET30,290,402
Met30 DSSO v2	Met30 DSSO v2	P39014	K283	P39014	K290	F-box protein MET30	F-box protein MET30	MET30	MET30	7152	35.1846	470.722	4	-1.29551	-1.29551	0	560.281	2	FKVESNWR	XL:A-Alkene@283	2.71846	22	0.0024	372.157	2	KGHCR	XL:A-Thiol(Unsaturated)@290;Carbamidomethyl@293	1.41193	16.3	0.026	FALSE	FALSE	MET30	MET30:K283-MET30:K290	19.15,sp|P39014|MET30,sp|P39014|MET30,283,290
Met30 DSSO v2	Met30 DSSO v2	P25567	K301	P25567	K352	RNA-binding protein SRO9	RNA-binding protein SRO9	SRO9	SRO9	27004	108.469	890.183	4	280.283	-1.89749	1	834.442	2	DGFAPLSLISKFYR	XL:A-Alkene@301	2.06488	32	2.9e-05	936.419	2	EGDNVTGEAKEPSPLDK	XL:A-Thiol(Unsaturated)@352	1.50884	39.2	4.2e-06	FALSE	FALSE	SRO9	SRO9:K301-SRO9:K352	35.60,sp|P25567|SRO9,sp|P25567|SRO9,301,352
Met30 DSSO v2	Met30 DSSO v2	P04397	K74	P04397	K81	Bifunctional protein GAL10	Bifunctional protein GAL10	GAL10	GAL10	6705	33.4401	387.206	4	648.139	-1.78662	1	314.687	2	KGLEK	XL:A-Alkene@74	1.15864	17.3	0.023	450.219	2	VFKEYK	XL:A-Thiol(Unsaturated)@81	2.2529	26.9	0.0024	FALSE	FALSE	GAL10	GAL10:K74-GAL10:K81	22.10,sp|P04397|GAL10,sp|P04397|GAL10,74,81
Met30 DSSO v2	Met30 DSSO v2	P39014	K457	P39014	K540	F-box protein MET30	F-box protein MET30	MET30	MET30	17381	75.8632	557.787	4	2.86772	2.86772	0	605.789	2	TNSCLKVFR	Carbamidomethyl@455;XL:A-Thiol(Unsaturated)@457	-0.163809	17.8	0.0008	500.776	2	LWDVKTGK	XL:A-Alkene@540	1.28254	28.6	0.0014	FALSE	FALSE	MET30	MET30:K457-MET30:K540	23.20,sp|P39014|MET30,sp|P39014|MET30,457,540
Met30 CD2+ DSSO v2	Met30 CD2+ DSSO v2	P32598	K40	P32598	K47	Serine/threonine-protein phosphatase PP1-2	Serine/threonine-protein phosphatase PP1-2	GLC7	GLC7	36842	102.146	752.413	4	-4.02181	-4.02181	0	492.225	2	YLCSKAR	Carbamidomethyl@38;XL:A-Thiol(Unsaturated)@40	1.83867	19.6	0.0075	1019.59	2	SIFIKQPILLELEAPIK	XL:A-Thiol(Unsaturated)@47	1.36067	28.8	1e-06	FALSE	FALSE	GLC7	GLC7:K40-GLC7:K47	24.20,sp|P32598|GLC7,sp|P32598|GLC7,40,47
Met30 CD2+ DSSO v2	Met30 CD2+ DSSO v2	Q02753	K115	Q02753	K120	60S ribosomal protein L21-A	60S ribosomal protein L21-A	Q02753	Q02753	9787	32.3376	526.036	4	476.599	-1.38997	1	342.692	2	ANAAKR	XL:A-Alkene@115	2.37128	23.4	0.025	699.872	2	AEAKAQGVAVQLK	XL:A-Thiol(Unsaturated)@120	3.17058	43.2	0.00019	FALSE	FALSE	Q02753	Q02753:K115-Q02753:K120	33.30,sp|Q02753|Q02753,sp|Q02753|Q02753,115,120
Met30 CD2+ DSSO v2	Met30 CD2+ DSSO v2	P47079	K359	P47079	K372	T-complex protein 1 subunit theta	T-complex protein 1 subunit theta	P47079	P47079	37707	104.945	1048.78	4	475.73	-3.30071	2	1299.64	2	LGAPTPEELGLVETVKTMEIGGDR	XL:A-Thiol(Unsaturated)@359	2.17097	37.1	1.1e-06	787.912	2	VTVFKQEQGEISR	XL:A-Alkene@372	0.998901	42.6	2.3e-05	FALSE	FALSE	P47079	P47079:K359-P47079:K372	39.85,sp|P47079|P47079,sp|P47079|P47079,359,372
Met30 CD2+ DSSO v2	Met30 CD2+ DSSO v2	P04385	K395	P04385	K406	Galactokinase	Galactokinase	GAL1	GAL1	10591	34.2585	502.03	4	500.432	-0.472161	1	638.309	2	AKHVYSESLR	XL:A-Thiol(Unsaturated)@395	2.90548	30.7	1.8e-05	356.241	2	VLKAVK	XL:A-Alkene@406	2.26534	21	0.0032	TRUE	FALSE	GAL1	GAL1:K395-GAL1:K406	25.85,sp|P04385|GAL1,sp|P04385|GAL1,395,406
Met30 CD2+ DSSO v2	Met30 CD2+ DSSO v2	P25491	K134	P25491	K214	Mitochondrial protein import protein MAS5	Mitochondrial protein import protein MAS5	YDJ1	YDJ1	22547	61.9385	599.581	4	-1.94298	-1.94298	0	456.779	2	TAKLALNK	XL:A-Alkene@134	1.71845	33.9	0.00044	733.38	2	KILEVHVEPGMK	XL:A-Thiol(Unsaturated)@214	0.985321	34.5	4.9e-06	FALSE	FALSE	YDJ1	YDJ1:K134-YDJ1:K214	34.20,sp|P25491|YDJ1,sp|P25491|YDJ1,134,214
Met30 CD2+ DSSO v2	Met30 CD2+ DSSO v2	P39014	K290	P39014	K346	F-box protein MET30	F-box protein MET30	MET30	MET30	12280	38.4729	657.055	4	381.816	-0.678119	1	372.156	2	KGHCR	XL:A-Thiol(Unsaturated)@290;Carbamidomethyl@293	3.02416	13.3	0.0026	948.431	2	LSGHSDGVKTLYFDDR	XL:A-Thiol(Unsaturated)@346	2.16954	53.2	2.3e-12	FALSE	FALSE	MET30	MET30:K290-MET30:K346	33.25,sp|P39014|MET30,sp|P39014|MET30,290,346
Met30 CD2+ DSSO v2	Met30 CD2+ DSSO v2	Q01855	K8;K9	Q01855	K13	40S ribosomal protein S15	40S ribosomal protein S15	Q01855	Q01855	12387	38.7058	604.294	4	-2.54887	-2.54887	0	576.312	2	MSQAVNAKKR	Acetyl+Met-loss@1;XL:A-Alkene@8;XL:A-Alkene@9	0.367627	28.1	0.00033	546.284	2	VFKTHSYR	XL:A-Alkene@13	1.40181	25.8	8e-05	FALSE	FALSE	Q01855	Q01855:K8;K9-Q01855:K13	26.95,sp|Q01855|Q01855,sp|Q01855|Q01855,8;9,13
Met30 CD2+ DSSO v2	Met30 CD2+ DSSO v2	Q12329	K320	Q12329	K336	Heat shock protein 42	Heat shock protein 42	HSP42	HSP42	27210	73.311	648.351	4	0.987318	0.987318	0	464.752	2	IKDEEIK	XL:A-Alkene@320	0.931304	24	0.012	822.942	2	ATYNNGLLQIKVPK	XL:A-Thiol(Unsaturated)@336	0.769102	23.2	0.0042	FALSE	FALSE	HSP42	HSP42:K320-HSP42:K336	23.60,sp|Q12329|HSP42,sp|Q12329|HSP42,320,336
Met30 CD2+ DSSO v2	Met30 CD2+ DSSO v2	P53297	K158	P53297	K170	PAB1-binding protein 1	PAB1-binding protein 1	PBP1	PBP1	13162	40.3832	607.296	4	0.559351	0.559351	0	472.245	2	TNIEKER	XL:A-Alkene@158	1.70735	25.5	0.037	717.353	2	VNGESNEVTKFR	XL:A-Alkene@170	2.09797	20.4	0.00079	FALSE	FALSE	PBP1	PBP1:K158-PBP1:K170	22.95,sp|P53297|PBP1,sp|P53297|PBP1,158,170
Met30 CD2+ DSSO v2	Met30 CD2+ DSSO v2	P38061	K103	P38061	K123	60S ribosomal protein L32	60S ribosomal protein L32	RPL32	RPL32	16554	47.8475	647.58	4	-2.06058	-2.06058	0	872.924	2	TYAAEIAHNISAKNR	XL:A-Thiol(Unsaturated)@103	2.06526	31.6	1.7e-05	413.232	2	VTNPKGR	XL:A-Alkene@123	2.18262	15.4	0.051	FALSE	FALSE	RPL32	RPL32:K103-RPL32:K123	23.50,sp|P38061|RPL32,sp|P38061|RPL32,103,123
Met30 CD2+ DSSO v2	Met30 CD2+ DSSO v2	P0C2H8	K26	P0C2H8	K65	60S ribosomal protein L31-A	60S ribosomal protein L31-A	RPL31A	RPL31A	14311	42.8543	396.813	5	-1.20069	-1.20069	0	485.279	2	LHGVSFKK	XL:A-Alkene@26	1.13774	14.8	0.011	331.831	3	GVKGVEYR	XL:A-Thiol(Unsaturated)@65	3.79766	16	0.056	FALSE	FALSE	RPL31A	RPL31A:K26-RPL31A:K65	15.40,sp|P0C2H8|RPL31A,sp|P0C2H8|RPL31A,26,65
Met30 CD2+ DSSO v2	Met30 CD2+ DSSO v2	P0CS90	K587	P0CS90	K626	Heat shock protein SSC1, mitochondrial	Heat shock protein SSC1, mitochondrial	SSC1	SSC1	33049	90.847	759.119	4	-11.4746	-11.4746	0	428.238	2	AEAQKVR	XL:A-Alkene@587	0.663829	22.1	0.041	1065.03	2	TEELQTSSMKLFEQLYK	XL:A-Alkene@626	0.270271	13	0.026	FALSE	FALSE	SSC1	SSC1:K587-SSC1:K626	17.55,sp|P0CS90|SSC1,sp|P0CS90|SSC1,587,626
Met30 CD2+ DSSO v2	Met30 CD2+ DSSO v2	P00359	K63	P00359	K71	Glyceraldehyde-3-phosphate dehydrogenase 3	Glyceraldehyde-3-phosphate dehydrogenase 3	TDH3	TDH3	15135	44.5679	763.124	4	328.114	-1.12762	1	984.958	2	YAGEVSHDDKHIIVDGK	XL:A-Thiol(Unsaturated)@63	1.36004	50.6	1.7e-08	531.782	2	KIATYQER	XL:A-Alkene@71	1.7976	29.3	0.00015	FALSE	FALSE	TDH3	TDH3:K63-TDH3:K71	39.95,sp|P00359|TDH3,sp|P00359|TDH3,63,71
Met30 CD2+ DSSO v2	Met30 CD2+ DSSO v2	P25694	K246	P25694	K346	Cell division control protein 48	Cell division control protein 48	CDC48	CDC48	35698	98.8944	668.367	4	-1.55759	-1.55759	0	469.267	2	AIGIKPPR	XL:A-Thiol(Unsaturated)@246	2.19525	18.5	0.0012	874.447	2	VVSQLLTLMDGMKAR	XL:A-Thiol(Unsaturated)@346	2.07055	36.7	4.1e-06	FALSE	FALSE	CDC48	CDC48:K246-CDC48:K346	27.60,sp|P25694|CDC48,sp|P25694|CDC48,246,346
Met30 CD2+ DSSO v2	Met30 CD2+ DSSO v2	P04397	K229	P04397	K306	Bifunctional protein GAL10	Bifunctional protein GAL10	GAL10	GAL10	34923	96.7407	789.63	4	315.111	-3.06068	1	837.883	2	EKLYIFGDDYDSR	XL:A-Alkene@229	3.14474	29.4	0.00012	715.884	2	ASGIDLPYKVTGR	XL:A-Alkene@306	2.29223	33.3	1.9e-05	FALSE	FALSE	GAL10	GAL10:K229-GAL10:K306	31.35,sp|P04397|GAL10,sp|P04397|GAL10,229,306
Met30 CD2+ DSSO v2	Met30 CD2+ DSSO v2	P0CH08	K11	P0CH08	K33	Ubiquitin-60S ribosomal protein L40	Ubiquitin-60S ribosomal protein L40	P0CH08	P0CH08	31282	85.0378	987.245	4	251.943	-2.45945	1	1175.58	2	TLTGKTITLEVESSDTIDNVK	XL:A-Thiol(Unsaturated)@11	3.68996	35.3	1.1e-06	789.398	2	IQDKEGIPPDQQR	XL:A-Alkene@33	1.57565	29.6	0.00016	FALSE	FALSE	P0CH08	P0CH08:K11-P0CH08:K33	32.45,sp|P0CH08|P0CH08,sp|P0CH08|P0CH08,11,33
Met30 CD2+ DSSO v2	Met30 CD2+ DSSO v2	P0CS90	K337	P0CS90	K371	Heat shock protein SSC1, mitochondrial	Heat shock protein SSC1, mitochondrial	SSC1	SSC1	30361	81.9874	666.114	4	-1.17852	-1.17852	0	780.413	2	AQFETLTAPLVKR	XL:A-Thiol(Unsaturated)@337	3.52505	27.2	3.3e-05	542.806	2	MPKVVETVK	XL:A-Alkene@371	3.10447	27.7	0.00013	FALSE	FALSE	SSC1	SSC1:K337-SSC1:K371	27.45,sp|P0CS90|SSC1,sp|P0CS90|SSC1,337,371
Met30 CD2+ DSSO v2	Met30 CD2+ DSSO v2	P32589	K250	P32589	K254	Heat shock protein homolog SSE1	Heat shock protein homolog SSE1	SSE1	SSE1	36529	101.296	748.615	4	-2.27682	-2.27682	0	1056.98	2	DFDLAITEHFADEFKTK	XL:A-Thiol(Unsaturated)@250	2.34663	57.4	8.1e-10	447.23	2	YKIDIR	XL:A-Thiol(Unsaturated)@254	2.26581	18	0.043	FALSE	FALSE	SSE1	SSE1:K250-SSE1:K254	37.70,sp|P32589|SSE1,sp|P32589|SSE1,250,254
Met30 CD2+ DSSO v2	Met30 CD2+ DSSO v2	P19097	K248	P19097	K284	Fatty acid synthase subunit alpha	Fatty acid synthase subunit alpha	P19097	P19097	32335	88.6739	687.84	4	363.912	-1.43112	1	431.742	2	KYLQTR	XL:A-Alkene@248	1.85869	22.7	0.055	934.431	2	LGSEADAKAFLDSMAQK	XL:A-Thiol(Unsaturated)@284	0.930047	43	5.7e-07	FALSE	FALSE	P19097	P19097:K248-P19097:K284	32.85,sp|P19097|P19097,sp|P19097|P19097,248,284
Met30 CD2+ DSSO v2	Met30 CD2+ DSSO v2	P10591	K157	P10591	K509	Heat shock protein SSA1	Heat shock protein SSA1	SSA1	SSA1	28924	77.9305	687.362	4	-1.7034	-1.7034	0	857.448	2	QATKDAGTIAGLNVLR	XL:A-Thiol(Unsaturated)@157	3.67769	32	8.9e-05	524.254	2	LSKEDIEK	XL:A-Thiol(Unsaturated)@509	2.25537	19.7	0.0082	TRUE	FALSE	SSA1	SSA1:K157-SSA1:K509	25.85,sp|P10591|SSA1,sp|P10591|SSA1,157,509
Met30 CD2+ DSSO v2	Met30 CD2+ DSSO v2	P02994	K437	P02994	K444	Elongation factor 1-alpha	Elongation factor 1-alpha	TEF1	TEF1	15543	45.5953	537.794	4	-1.67968	-1.67968	0	715.39	2	QTVAVGVIKSVDK	XL:A-Thiol(Unsaturated)@437	-0.975838	29.3	1.8e-05	351.195	2	TEKAAK	XL:A-Alkene@444	1.57688	18.2	0.016	FALSE	FALSE	TEF1	TEF1:K437-TEF1:K444	23.75,sp|P02994|TEF1,sp|P02994|TEF1,437,444
Met30 CD2+ DSSO v2	Met30 CD2+ DSSO v2	P02406	K115	P02406	K126	60S ribosomal protein L28	60S ribosomal protein L28	RPL28	RPL28	25859	70.1784	502.3	4	-8.9878	-8.9878	0	349.221	2	ILGKGR	XL:A-Alkene@115	1.73505	18.1	0.004	646.38	2	IPNVPVIVKAR	XL:A-Thiol(Unsaturated)@126	1.83005	36	8.2e-07	FALSE	FALSE	RPL28	RPL28:K115-RPL28:K126	27.05,sp|P02406|RPL28,sp|P02406|RPL28,115,126
Met30 CD2+ DSSO v2	Met30 CD2+ DSSO v2	P08431	K102	P08431	K107	Galactose-1-phosphate uridylyltransferase	Galactose-1-phosphate uridylyltransferase	GAL7	GAL7	26486	71.6659	831.679	4	297.736	-4.32395	1	1155.04	2	LDQPILPQNDSNEDNLKNR	XL:A-Thiol(Unsaturated)@102	0.141285	41.8	3e-08	498.812	2	LLKVQSVR	XL:A-Alkene@107	2.32369	23.8	0.00027	FALSE	FALSE	GAL7	GAL7:K102-GAL7:K107	32.80,sp|P08431|GAL7,sp|P08431|GAL7,102,107
Met30 CD2+ DSSO v2	Met30 CD2+ DSSO v2	Q00955	K2034	Q00955	K2039	Acetyl-CoA carboxylase	Acetyl-CoA carboxylase	ACC1	ACC1	33829	93.3608	720.37	4	-1.71983	-1.71983	0	844.434	2	AGVLEPQGMVGIKFR	XL:A-Thiol(Unsaturated)@2034	3.03218	36.4	1.1e-06	587.299	2	EKLLDTMNR	XL:A-Alkene@2039	2.81894	22.5	0.00032	FALSE	FALSE	ACC1	ACC1:K2034-ACC1:K2039	29.45,sp|Q00955|ACC1,sp|Q00955|ACC1,2034,2039
Met30 CD2+ DSSO v2	Met30 CD2+ DSSO v2	P0CX55	K48	P0CX55	K56	40S ribosomal protein S18-A	40S ribosomal protein S18-A	RPS18A	RPS18A	12355	38.6424	531.516	4	471.085	-1.96367	1	549.259	2	YSNLVCKK	Carbamidomethyl@47;XL:A-Thiol(Unsaturated)@48	1.174	27.3	0.00013	504.266	2	ADVDLHKR	XL:A-Alkene@56	1.33469	34.8	0.0012	FALSE	FALSE	RPS18A	RPS18A:K48-RPS18A:K56	31.05,sp|P0CX55|RPS18A,sp|P0CX55|RPS18A,48,56
Met30 CD2+ DSSO v2	Met30 CD2+ DSSO v2	P02994	K384	P02994	K393	Elongation factor 1-alpha	Elongation factor 1-alpha	TEF1	TEF1	14149	42.5434	543.79	4	-0.250354	-0.250354	0	460.745	2	KLEDHPK	XL:A-Alkene@384	1.82777	22.9	0.0004	617.828	2	FLKSGDAALVK	XL:A-Thiol(Unsaturated)@393	1.37393	28.8	0.0013	FALSE	FALSE	TEF1	TEF1:K384-TEF1:K393	25.85,sp|P02994|TEF1,sp|P02994|TEF1,384,393
Met30 CD2+ DSSO v2	Met30 CD2+ DSSO v2	P35191	K207	P35191	K351	DnaJ homolog 1, mitochondrial	DnaJ homolog 1, mitochondrial	MDJ1	MDJ1	31077	84.3804	697.858	4	-4.58598	-4.58598	0	777.901	2	GDPIEIVHKVSFK	XL:A-Thiol(Unsaturated)@207	2.79785	30.6	3.2e-06	624.8	2	VDKDPNFSIK	XL:A-Thiol(Unsaturated)@351	0.141466	23.4	0.0024	FALSE	FALSE	MDJ1	MDJ1:K207-MDJ1:K351	27.00,sp|P35191|MDJ1,sp|P35191|MDJ1,207,351
Met30 CD2+ DSSO v2	Met30 CD2+ DSSO v2	P0CX35	K174	P0CX35	K198	40S ribosomal protein S4-A	40S ribosomal protein S4-A	P0CX35	P0CX35	24845	67.3925	616.829	4	1.47394	1.47394	0	670.831	2	ITDFIKFDAGK	XL:A-Thiol(Unsaturated)@174	1.17543	32.1	1.2e-05	569.805	2	IGTIVHKER	XL:A-Thiol(Unsaturated)@198	0.540713	27	0.00072	FALSE	FALSE	P0CX35	P0CX35:K174-P0CX35:K198	29.55,sp|P0CX35|P0CX35,sp|P0CX35|P0CX35,174,198
Met30 CD2+ DSSO v2	Met30 CD2+ DSSO v2	P02406	K19	P02406	K27	60S ribosomal protein L28	60S ribosomal protein L28	RPL28	RPL28	2520	15.1964	419.965	4	-0.0957034	-0.0957034	0	461.745	2	GHVSAGKGR	XL:A-Alkene@19	1.96602	24.9	2e-05	353.193	2	KHPGGR	XL:A-Alkene@27	1.35844	10.7	0.0088	FALSE	FALSE	RPL28	RPL28:K19-RPL28:K27	17.80,sp|P02406|RPL28,sp|P02406|RPL28,19,27
Met30 CD2+ DSSO v2	Met30 CD2+ DSSO v2	P39014	K58;K59;K60	P39014	K58;K59;K60	F-box protein MET30	F-box protein MET30	MET30	MET30	33143	91.1264	977.791	6	339.883	-2.63384	2	930.787	3	LLITGSSDDLAQGSSGKKKMTMATR	XL:A-Alkene@58&XL:A-Alkene@59&XL:A-Thiol(Unsaturated)@60|XL:A-Alkene@58&XL:A-Thiol(Unsaturated)@59&XL:A-Alkene@60|XL:A-Thiol(Unsaturated)@58&XL:A-Alkene@59&XL:A-Alkene@60	0.650274	29.6	0.0003	936.789	3	LLITGSSDDLAQGSSGKKKMTMATR	XL:A-Alkene@58&XL:A-Alkene@59&XL:A-Sulfenic@60|XL:A-Alkene@58&XL:A-Sulfenic@59&XL:A-Alkene@60|XL:A-Sulfenic@58&XL:A-Alkene@59&XL:A-Alkene@60	1.62986	21.2	0.01	FALSE	FALSE	MET30	MET30:K58;K59;K60-MET30:K58;K59;K60	25.40,sp|P39014|MET30,sp|P39014|MET30,;58&59&60|58&59&60|58&59&60,;58&59&60|58&59&60|58&59&60
Met30 CD2+ DSSO v2	Met30 CD2+ DSSO v2	P05750	K75	P05750	K78	40S ribosomal protein S3	40S ribosomal protein S3	P05750	P05750	36547	101.338	778.674	4	-4.95859	-4.95859	0	690.912	2	INELTLLVQKR	XL:A-Alkene@75	2.46259	36.1	2.4e-05	841.448	2	FKYAPGTIVLYAER	XL:A-Alkene@78	3.26587	27.6	1.7e-05	FALSE	FALSE	P05750	P05750:K75-P05750:K78	31.85,sp|P05750|P05750,sp|P05750|P05750,75,78
Met30 CD2+ DSSO v2	Met30 CD2+ DSSO v2	P32324	K410	P32324	K429	Elongation factor 2	Elongation factor 2	EFT1	EFT1	18123	51.5947	545.299	4	1.28697	1.28697	0	364.705	2	SGQKVR	XL:A-Alkene@410	1.7	24.7	0.0013	716.884	2	KDDLFIKAIQR	XL:A-Thiol(Unsaturated)@429	1.3764	40.8	0.00023	FALSE	FALSE	EFT1	EFT1:K410-EFT1:K429	32.75,sp|P32324|EFT1,sp|P32324|EFT1,410,429
Met30 CD2+ DSSO v2	Met30 CD2+ DSSO v2	P38061	K61	P38061	K64	60S ribosomal protein L32	60S ribosomal protein L32	RPL32	RPL32	9843	32.4446	532.276	4	473.532	1.15729	1	460.744	2	IGYGSNKK	XL:A-Alkene@61	2.26185	23.3	0.00037	594.297	2	TKFLSPSGHK	XL:A-Thiol(Unsaturated)@64	1.20461	28.5	8.7e-05	FALSE	FALSE	RPL32	RPL32:K61-RPL32:K64	25.90,sp|P38061|RPL32,sp|P38061|RPL32,61,64
Met30 CD2+ DSSO v2	Met30 CD2+ DSSO v2	P05744	K57	P05744	K92	60S ribosomal protein L33-A	60S ribosomal protein L33-A	P05744	P05744	15865	46.2899	556.04	4	-1.3527	-1.3527	0	372.205	2	ASKEVR	XL:A-Alkene@57	1.48528	23.6	0.076	714.881	2	NNLPAKTFGASVR	XL:A-Alkene@92	2.56354	16.2	0.003	FALSE	FALSE	P05744	P05744:K57-P05744:K92	19.90,sp|P05744|P05744,sp|P05744|P05744,57,92
Met30 CD2+ DSSO v2	Met30 CD2+ DSSO v2	P11484	K603	P11484	K608	Ribosome-associated molecular chaperone SSB1	Ribosome-associated molecular chaperone SSB1	SSB1	SSB1	7941	28.3129	509.78	4	-0.575105	-0.575105	0	493.776	2	KAEVGLKR	XL:A-Thiol(Unsaturated)@603	1.05177	15.7	0.049	516.778	2	VVTKAMSSR	XL:A-Alkene@608	2.24274	22.9	0.00018	TRUE	FALSE	SSB1	SSB1:K603-SSB1:K608	19.30,sp|P11484|SSB1,sp|P11484|SSB1,603,608
Met30 CD2+ DSSO v2	Met30 CD2+ DSSO v2	P0CX23	K125	P0CX23	K136	60S ribosomal protein L20-A	60S ribosomal protein L20-A	RPL20A	RPL20A	20829	57.9696	557.31	4	0.428739	0.428739	0	733.406	2	SIHILKVAEIEK	XL:A-Thiol(Unsaturated)@125	2.58335	39	5.8e-07	372.205	2	TADVKR	XL:A-Alkene@136	2.29128	16.6	0.092	FALSE	FALSE	RPL20A	RPL20A:K125-RPL20A:K136	27.80,sp|P0CX23|RPL20A,sp|P0CX23|RPL20A,125,136
Met30 DSSO v2	Met30 DSSO v2	P10591	K420	P10591	K497	Heat shock protein SSA1	Heat shock protein SSA1	SSA1	SSA1	8561	40.8449	545.535	4	-4.321	-4.321	0	487.75	2	NSTIPTKK	XL:A-Thiol(Unsaturated)@420	4.5308	13.9	0.081	594.316	2	SNKITITNDK	XL:A-Alkene@497	1.78335	26.8	1.6e-05	TRUE	FALSE	SSA1	SSA1:K420-SSA1:K497	20.35,sp|P10591|SSA1,sp|P10591|SSA1,420,497
Met30 DSSO v2	Met30 DSSO v2	P39014	K143	P39014	K143	F-box protein MET30	F-box protein MET30	MET30	MET30	22455	93.3524	882.606	6	193.699	3.97701	1	874.102	3	LPLQEQSDIHHIISKYSNSNDK	XL:A-Alkene@143	3.32679	36.1	5.8e-06	884.76	3	LPLQEQSDIHHIISKYSNSNDK	XL:A-Thiol(Unsaturated)@143	2.89893	32.2	6.2e-06	FALSE	FALSE	MET30	MET30:K143-MET30:K143	34.15,sp|P39014|MET30,sp|P39014|MET30,143,143
Met30 DSSO v2	Met30 DSSO v2	P39014	K58	P39014	K60	F-box protein MET30	F-box protein MET30	MET30	MET30	14430	64.5593	693.592	4	-364.91	-2.86537	-1	931.96	2	LLITGSSDDLAQGSSGKK	XL:A-Thiol(Unsaturated)@58	2.51934	54.5	2.1e-10	446.722	2	KMTMATR	XL:A-Alkene@60	1.78681	23.9	0.00046	FALSE	FALSE	MET30	MET30:K58-MET30:K60	39.20,sp|P39014|MET30,sp|P39014|MET30,58,60
Met30 DSSO v2	Met30 DSSO v2	P39014	K290	P39014	K354	F-box protein MET30	F-box protein MET30	MET30	MET30	5330	28.4333	448.234	4	562.015	0.823256	1	372.157	2	KGHCR	XL:A-Thiol(Unsaturated)@290;Carbamidomethyl@293	1.68063	18.8	0.023	530.788	2	KLITGSLDK	XL:A-Thiol(Unsaturated)@354	1.11603	18.9	0.00071	FALSE	FALSE	MET30	MET30:K290-MET30:K354	18.85,sp|P39014|MET30,sp|P39014|MET30,290,354
Met30 DSSO v2	Met30 DSSO v2	P05756	K39	P05756	K43	40S ribosomal protein S13	40S ribosomal protein S13	RPS13	RPS13	27775	110.523	816.204	4	306.95	-0.847217	1	904.465	2	LSSESVIEQIVKYAR	XL:A-Thiol(Unsaturated)@39	1.73489	37.4	6.1e-07	718.435	2	KGLTPSQIGVLLR	XL:A-Alkene@43	0.836564	46.6	1.2e-06	FALSE	FALSE	RPS13	RPS13:K39-RPS13:K43	42.00,sp|P05756|RPS13,sp|P05756|RPS13,39,43
Met30 DSSO v2	Met30 DSSO v2	P39014	K457	P39014	K543	F-box protein MET30	F-box protein MET30	MET30	MET30	12264	55.6196	505.251	4	993.403	-2.49251	2	605.788	2	TNSCLKVFR	Carbamidomethyl@455;XL:A-Thiol(Unsaturated)@457	1.65201	33.1	0.00011	394.707	2	TGKCIR	XL:A-Alkene@543;Carbamidomethyl@544	1.78718	25.3	0.017	FALSE	FALSE	MET30	MET30:K457-MET30:K543	29.20,sp|P39014|MET30,sp|P39014|MET30,457,543
Met30 DSSO v2	Met30 DSSO v2	P39014	K354	P39014	K393	F-box protein MET30	F-box protein MET30	MET30	MET30	19711	83.8253	878.198	4	1.04214	1.04214	0	514.803	2	KLITGSLDK	XL:A-Alkene@354	0.305017	22.8	0.0009	1216.6	2	GHSDSVLSVDSYQKVIVSGSADK	XL:A-Alkene@393	1.66488	51.7	3.1e-09	FALSE	FALSE	MET30	MET30:K354-MET30:K393	37.25,sp|P39014|MET30,sp|P39014|MET30,354,393
Met30 DSSO v2	Met30 DSSO v2	P07251	K155	P07251	K169	ATP synthase subunit alpha, mitochondrial	ATP synthase subunit alpha, mitochondrial	ATP1	ATP1	21269	89.3826	811.442	4	311.683	2.07434	1	1011.01	2	VVDALGNPIDGKGPIDAAGR	XL:A-Thiol(Unsaturated)@155	3.6239	37.1	2.9e-07	602.364	2	AQVKAPGILPR	XL:A-Alkene@169	-0.0872723	31.9	6.6e-06	FALSE	FALSE	ATP1	ATP1:K155-ATP1:K169	34.50,sp|P07251|ATP1,sp|P07251|ATP1,155,169
Met30 DSSO v2	Met30 DSSO v2	P11484	K314	P11484	K348	Ribosome-associated molecular chaperone SSB1	Ribosome-associated molecular chaperone SSB1	SSB1	SSB1	26323	106.347	815.942	4	-0.824179	-0.824179	0	1239.14	2	FEDLNAALFKSTLEPVEQVLK	XL:A-Thiol(Unsaturated)@314	-0.356498	35.1	1.9e-06	383.744	2	IPKVQK	XL:A-Alkene@348	0.817835	16.6	0.032	TRUE	FALSE	SSB1	SSB1:K314-SSB1:K348	25.85,sp|P11484|SSB1,sp|P11484|SSB1,314,348
Met30 DSSO v2	Met30 DSSO v2	P02994	K242	P02994	K253	Elongation factor 1-alpha	Elongation factor 1-alpha	TEF1	TEF1	26590	107.174	1126.61	4	222.054	-0.842852	1	1209.15	2	TLLEAIDAIEQPSRPTDKPLR	XL:A-Alkene@242	2.20891	21.9	0.00067	1034.56	2	LPLQDVYKIGGIGTVPVGR	XL:A-Thiol(Unsaturated)@253	2.33678	52.2	2.6e-08	FALSE	FALSE	TEF1	TEF1:K242-TEF1:K253	37.05,sp|P02994|TEF1,sp|P02994|TEF1,242,253
Met30 DSSO v2	Met30 DSSO v2	P38061	K80	P38061	K103	60S ribosomal protein L32	60S ribosomal protein L32	RPL32	RPL32	23705	97.3532	970.503	4	523.19	5.45464	2	1074.05	2	TFLVANVKDLETLTMHTK	XL:A-Thiol(Unsaturated)@80	-3.07215	31.6	9.4e-06	856.938	2	TYAAEIAHNISAKNR	XL:A-Alkene@103	1.59576	26.6	8.4e-06	FALSE	FALSE	RPL32	RPL32:K80-RPL32:K103	29.10,sp|P38061|RPL32,sp|P38061|RPL32,80,103
Met30 DSSO v2	Met30 DSSO v2	P02829	K44	P02829	K98	ATP-dependent molecular chaperone HSP82	ATP-dependent molecular chaperone HSP82	HSP82	HSP82	22969	94.9263	833.435	4	-307.2	-5.96043	-1	799.922	2	ELISNASDALDKIR	XL:A-Alkene@44	1.3148	36.2	2.6e-05	842.465	2	AELINNLGTIAKSGTK	XL:A-Alkene@98	2.64274	46.2	1.7e-08	FALSE	FALSE	HSP82	HSP82:K44-HSP82:K98	41.20,sp|P02829|HSP82,sp|P02829|HSP82,44,98
Met30 DSSO v2	Met30 DSSO v2	P39014	K128	P39014	K150	F-box protein MET30	F-box protein MET30	MET30	MET30	20569	86.9615	819.416	5	-246.724	-1.58872	-1	976.175	3	TQEINANIAKLPLQEQSDIHHIISK	XL:A-Thiol(Unsaturated)@128	-0.351438	22.5	0.0038	575.776	2	YSNSNDKIR	XL:A-Alkene@150	2.78213	24.6	0.00067	FALSE	FALSE	MET30	MET30:K128-MET30:K150	23.55,sp|P39014|MET30,sp|P39014|MET30,128,150
Greylist Intersubunit Interlinks
Greylist Intrasubunit Interlinks

## Sheet: Set I Sheet5
Search Filename	Search Name	Common/Gene Name A	Common/Gene Name B	XL Scan	XL RT	Interlink	Intersubunit	Intrasubunit	Deadend	Intralink	m/z A	Charge A	Sequence A	Protein Mods A	PPM A	Score A	EV A	Subunit A	Subunit Name A	m/z B	Charge B	Sequence B	Protein Mods B	PPM B	Score B	EV B	Subunit B	Subunit Name B
Intersubunit Interlinks
Met30 CD2+ DSSO v2	Met30 CD2+ DSSO v2	SSB1	SSB2	7941	28.3129	TRUE	TRUE	FALSE	FALSE	FALSE	516.778	2	VVTKAMSSR	XL:A-Alkene@608	2.24274	22.9	0.00018	P11484	Ribosome-associated molecular chaperone SSB1	493.776	2	KAEVGLKR	XL:A-Thiol(Unsaturated)@603	1.05177	15.7	0.049	P40150	Ribosome-associated molecular chaperone SSB2
Met30 CD2+ DSSO v2	Met30 CD2+ DSSO v2	SSB1	SSB2	7941	28.3129	TRUE	TRUE	FALSE	FALSE	FALSE	493.776	2	KAEVGLKR	XL:A-Thiol(Unsaturated)@603	1.05177	15.7	0.049	P11484	Ribosome-associated molecular chaperone SSB1	516.778	2	VVTKAMSSR	XL:A-Alkene@608	2.24274	22.9	0.00018	P40150	Ribosome-associated molecular chaperone SSB2
Met30 CD2+ DSSO v2	Met30 CD2+ DSSO v2	RPT4	RPT5	10315	33.5682	TRUE	TRUE	FALSE	FALSE	FALSE	566.311	2	YIVKASSGPR	XL:A-Alkene@120	1.55488	29	1.1e-05	P53549	26S proteasome subunit RPT4	486.776	2	AAVVKTSSR	XL:A-Alkene@120	1.5892	30.6	3.9e-05	P33297	26S proteasome regulatory subunit 6A
Met30 CD2+ DSSO v2	Met30 CD2+ DSSO v2	GAL1	P13045	10591	34.2585	TRUE	TRUE	FALSE	FALSE	FALSE	356.241	2	VLKAVK	XL:A-Alkene@406	2.26534	21	0.0032	P04385	Galactokinase	638.309	2	AKHVYSESLR	XL:A-Thiol(Unsaturated)@387	2.90548	30.7	1.8e-05	P13045	Protein GAL3
Met30 CD2+ DSSO v2	Met30 CD2+ DSSO v2	P22202	SSA1	12328	38.5838	TRUE	TRUE	FALSE	FALSE	FALSE	487.752	2	NSTIPTKK	XL:A-Thiol(Unsaturated)@421	1.45545	14.3	0.085	P22202	Heat shock protein SSA4	610.302	2	SNKITITNDK	XL:A-Thiol(Unsaturated)@497	1.6307	33.3	1.8e-05	P10591	Heat shock protein SSA1
Met30 CD2+ DSSO v2	Met30 CD2+ DSSO v2	SSA1	SSA2	12328	38.5838	TRUE	TRUE	FALSE	FALSE	FALSE	610.302	2	SNKITITNDK	XL:A-Thiol(Unsaturated)@497	1.6307	33.3	1.8e-05	P10591	Heat shock protein SSA1	487.752	2	NSTIPTKK	XL:A-Thiol(Unsaturated)@420	1.45545	14.3	0.085	P10592	Heat shock protein SSA2
Met30 CD2+ DSSO v2	Met30 CD2+ DSSO v2	SSA1	SSA2	12328	38.5838	TRUE	TRUE	FALSE	FALSE	FALSE	487.752	2	NSTIPTKK	XL:A-Thiol(Unsaturated)@420	1.45545	14.3	0.085	P10591	Heat shock protein SSA1	610.302	2	SNKITITNDK	XL:A-Thiol(Unsaturated)@497	1.6307	33.3	1.8e-05	P10592	Heat shock protein SSA2
Met30 CD2+ DSSO v2	Met30 CD2+ DSSO v2	SSA1	SSE1	28314	76.2237	TRUE	TRUE	FALSE	FALSE	FALSE	1189.56	2	LIGDAAKNQAAMNPSNTVFDAK	XL:A-Thiol(Unsaturated)@54;Oxidation@59	2.43102	39.6	1.1e-08	P10591	Heat shock protein SSA1	520.819	2	ILTAAEKLK	XL:A-Alkene@273	4.12768	23.5	0.00069	P32589	Heat shock protein homolog SSE1
Met30 CD2+ DSSO v2	Met30 CD2+ DSSO v2	P16474	SSA1	28924	77.9305	TRUE	TRUE	FALSE	FALSE	FALSE	857.448	2	QATKDAGTIAGLNVLR	XL:A-Thiol(Unsaturated)@205	3.67769	32	8.9e-05	P16474	78 kDa glucose-regulated protein homolog	524.254	2	LSKEDIEK	XL:A-Thiol(Unsaturated)@509	2.25537	19.7	0.0082	P10591	Heat shock protein SSA1
Met30 CD2+ DSSO v2	Met30 CD2+ DSSO v2	P22202	SSA1	28924	77.9305	TRUE	TRUE	FALSE	FALSE	FALSE	857.448	2	QATKDAGTIAGLNVLR	XL:A-Thiol(Unsaturated)@157	3.67769	32	8.9e-05	P22202	Heat shock protein SSA4	524.254	2	LSKEDIEK	XL:A-Thiol(Unsaturated)@509	2.25537	19.7	0.0082	P10591	Heat shock protein SSA1
Met30 CD2+ DSSO v2	Met30 CD2+ DSSO v2	SSA1	SSA2	28924	77.9305	TRUE	TRUE	FALSE	FALSE	FALSE	524.254	2	LSKEDIEK	XL:A-Thiol(Unsaturated)@509	2.25537	19.7	0.0082	P10591	Heat shock protein SSA1	857.448	2	QATKDAGTIAGLNVLR	XL:A-Thiol(Unsaturated)@157	3.67769	32	8.9e-05	P10592	Heat shock protein SSA2
Met30 CD2+ DSSO v2	Met30 CD2+ DSSO v2	SSA1	SSA2	28924	77.9305	TRUE	TRUE	FALSE	FALSE	FALSE	857.448	2	QATKDAGTIAGLNVLR	XL:A-Thiol(Unsaturated)@157	3.67769	32	8.9e-05	P10591	Heat shock protein SSA1	524.254	2	LSKEDIEK	XL:A-Thiol(Unsaturated)@509	2.25537	19.7	0.0082	P10592	Heat shock protein SSA2
Met30 DSSO v2	Met30 DSSO v2	RPB8	RPC40	5039	27.1546	TRUE	TRUE	FALSE	FALSE	FALSE	463.203	2	YNKVCR	XL:A-Thiol(Unsaturated)@22;Carbamidomethyl@24	2.53156	21	0.0011	P20436	DNA-directed RNA polymerases I, II, and III subunit RPABC3	313.703	2	VKLGR	XL:A-Alkene@290	0.475026	12.9	0.02	P07703	DNA-directed RNA polymerases I and III subunit RPAC1
Met30 DSSO v2	Met30 DSSO v2	FAA1	HSP82	7851	37.6961	TRUE	TRUE	FALSE	FALSE	FALSE	328.21	2	KNLVK	XL:A-Alkene@555	2.15374	16.3	0.024	P30624	Long-chain-fatty-acid--CoA ligase 1	431.237	2	IMKVIR	Oxidation@389;XL:A-Thiol(Unsaturated)@390	1.81831	18.4	0.047	P02829	ATP-dependent molecular chaperone HSP82
Met30 DSSO v2	Met30 DSSO v2	SSA1	SSA2	8561	40.8449	TRUE	TRUE	FALSE	FALSE	FALSE	594.316	2	SNKITITNDK	XL:A-Alkene@497	1.78335	26.8	1.6e-05	P10591	Heat shock protein SSA1	487.75	2	NSTIPTKK	XL:A-Thiol(Unsaturated)@420	4.5308	13.9	0.081	P10592	Heat shock protein SSA2
Met30 DSSO v2	Met30 DSSO v2	SSA1	SSA2	8561	40.8449	TRUE	TRUE	FALSE	FALSE	FALSE	487.75	2	NSTIPTKK	XL:A-Thiol(Unsaturated)@420	4.5308	13.9	0.081	P10591	Heat shock protein SSA1	594.316	2	SNKITITNDK	XL:A-Alkene@497	1.78335	26.8	1.6e-05	P10592	Heat shock protein SSA2
Met30 DSSO v2	Met30 DSSO v2	SSA1	SSA2	16835	73.9151	TRUE	TRUE	FALSE	FALSE	FALSE	763.374	2	KNKKDLSTNQR	XL:A-Alkene@245;XL:A-Thiol(Unsaturated)@247;XL:A-Alkene@248	0.804941	24.7	2.7e-05	P10591	Heat shock protein SSA1	742.903	2	LVNHFIQEFKR	XL:A-Alkene@243	1.16847	27.3	2.6e-05	P10592	Heat shock protein SSA2
Met30 DSSO v2	Met30 DSSO v2	SSA1	SSA2	16835	73.9151	TRUE	TRUE	FALSE	FALSE	FALSE	742.903	2	LVNHFIQEFKR	XL:A-Alkene@243	1.16847	27.3	2.6e-05	P10591	Heat shock protein SSA1	763.374	2	KNKKDLSTNQR	XL:A-Alkene@245;XL:A-Thiol(Unsaturated)@247;XL:A-Alkene@248	0.804941	24.7	2.7e-05	P10592	Heat shock protein SSA2
Met30 DSSO v2	Met30 DSSO v2	SSA1	SSA2	17026	74.5098	TRUE	TRUE	FALSE	FALSE	FALSE	763.371	2	KNKKDLSTNQR	XL:A-Alkene@248;XL:A-Alkene@245&XL:A-Thiol(Unsaturated)@247|XL:A-Thiol(Unsaturated)@245&XL:A-Alkene@247	5.25887	14.6	0.008	P10591	Heat shock protein SSA1	742.901	2	LVNHFIQEFKR	XL:A-Alkene@243	3.86062	41.1	1.5e-06	P10592	Heat shock protein SSA2
Met30 DSSO v2	Met30 DSSO v2	SSA1	SSA2	17026	74.5098	TRUE	TRUE	FALSE	FALSE	FALSE	742.901	2	LVNHFIQEFKR	XL:A-Alkene@243	3.86062	41.1	1.5e-06	P10591	Heat shock protein SSA1	763.371	2	KNKKDLSTNQR	XL:A-Alkene@248;XL:A-Alkene@245&XL:A-Thiol(Unsaturated)@247|XL:A-Thiol(Unsaturated)@245&XL:A-Alkene@247	5.25887	14.6	0.008	P10592	Heat shock protein SSA2
Met30 DSSO v2	Met30 DSSO v2	SSA1	SSA2	17161	75.0059	TRUE	TRUE	FALSE	FALSE	FALSE	779.36	2	KNKKDLSTNQR	XL:A-Alkene@245;XL:A-Thiol(Unsaturated)@247;XL:A-Thiol(Unsaturated)@248	1.73196	28.6	1.7e-05	P10591	Heat shock protein SSA1	742.903	2	LVNHFIQEFKR	XL:A-Alkene@243	1.97611	26.2	5.3e-06	P10592	Heat shock protein SSA2
Met30 DSSO v2	Met30 DSSO v2	SSA1	SSA2	17161	75.0059	TRUE	TRUE	FALSE	FALSE	FALSE	742.903	2	LVNHFIQEFKR	XL:A-Alkene@243	1.97611	26.2	5.3e-06	P10591	Heat shock protein SSA1	779.36	2	KNKKDLSTNQR	XL:A-Alkene@245;XL:A-Thiol(Unsaturated)@247;XL:A-Thiol(Unsaturated)@248	1.73196	28.6	1.7e-05	P10592	Heat shock protein SSA2
Met30 DSSO v2	Met30 DSSO v2	SSA1	SSA2	17552	76.5111	TRUE	TRUE	FALSE	FALSE	FALSE	763.375	2	KNKKDLSTNQR	XL:A-Alkene@245;XL:A-Thiol(Unsaturated)@247;XL:A-Alkene@248	0.673943	19.9	0.00061	P10591	Heat shock protein SSA1	758.889	2	LVNHFIQEFKR	XL:A-Thiol(Unsaturated)@243	1.8493	38.5	6e-07	P10592	Heat shock protein SSA2
Met30 DSSO v2	Met30 DSSO v2	SSA1	SSA2	17552	76.5111	TRUE	TRUE	FALSE	FALSE	FALSE	758.889	2	LVNHFIQEFKR	XL:A-Thiol(Unsaturated)@243	1.8493	38.5	6e-07	P10591	Heat shock protein SSA1	763.375	2	KNKKDLSTNQR	XL:A-Alkene@245;XL:A-Thiol(Unsaturated)@247;XL:A-Alkene@248	0.673943	19.9	0.00061	P10592	Heat shock protein SSA2
Met30 DSSO v2	Met30 DSSO v2	SSA1	SSB1	26323	106.347	TRUE	TRUE	FALSE	FALSE	FALSE	383.744	2	IPKVQK	XL:A-Alkene@342	0.817835	16.6	0.032	P10591	Heat shock protein SSA1	1239.14	2	FEDLNAALFKSTLEPVEQVLK	XL:A-Thiol(Unsaturated)@314	-0.356498	35.1	1.9e-06	P11484	Ribosome-associated molecular chaperone SSB1
Met30 DSSO v2	Met30 DSSO v2	SSA1	SSB2	26323	106.347	TRUE	TRUE	FALSE	FALSE	FALSE	383.744	2	IPKVQK	XL:A-Alkene@342	0.817835	16.6	0.032	P10591	Heat shock protein SSA1	1239.14	2	FEDLNAALFKSTLEPVEQVLK	XL:A-Thiol(Unsaturated)@314	-0.356498	35.1	1.9e-06	P40150	Ribosome-associated molecular chaperone SSB2
Met30 DSSO v2	Met30 DSSO v2	SSA2	SSB1	26323	106.347	TRUE	TRUE	FALSE	FALSE	FALSE	383.744	2	IPKVQK	XL:A-Alkene@342	0.817835	16.6	0.032	P10592	Heat shock protein SSA2	1239.14	2	FEDLNAALFKSTLEPVEQVLK	XL:A-Thiol(Unsaturated)@314	-0.356498	35.1	1.9e-06	P11484	Ribosome-associated molecular chaperone SSB1
Met30 DSSO v2	Met30 DSSO v2	SSA2	SSB2	26323	106.347	TRUE	TRUE	FALSE	FALSE	FALSE	383.744	2	IPKVQK	XL:A-Alkene@342	0.817835	16.6	0.032	P10592	Heat shock protein SSA2	1239.14	2	FEDLNAALFKSTLEPVEQVLK	XL:A-Thiol(Unsaturated)@314	-0.356498	35.1	1.9e-06	P40150	Ribosome-associated molecular chaperone SSB2
Intrasubunit Interlinks
Met30 CD2+ DSSO v2	Met30 CD2+ DSSO v2	RPL28	RPL28	2520	15.1964	TRUE	FALSE	TRUE	FALSE	FALSE	461.745	2	GHVSAGKGR	XL:A-Alkene@19	1.96602	24.9	2e-05	P02406	60S ribosomal protein L28	353.193	2	KHPGGR	XL:A-Alkene@27	1.35844	10.7	0.0088	P02406	60S ribosomal protein L28
Met30 CD2+ DSSO v2	Met30 CD2+ DSSO v2	SSB1	SSB1	7941	28.3129	TRUE	FALSE	TRUE	FALSE	FALSE	493.776	2	KAEVGLKR	XL:A-Thiol(Unsaturated)@603	1.05177	15.7	0.049	P11484	Ribosome-associated molecular chaperone SSB1	516.778	2	VVTKAMSSR	XL:A-Alkene@608	2.24274	22.9	0.00018	P11484	Ribosome-associated molecular chaperone SSB1
Met30 CD2+ DSSO v2	Met30 CD2+ DSSO v2	SSB2	SSB2	7941	28.3129	TRUE	FALSE	TRUE	FALSE	FALSE	493.776	2	KAEVGLKR	XL:A-Thiol(Unsaturated)@603	1.05177	15.7	0.049	P40150	Ribosome-associated molecular chaperone SSB2	516.778	2	VVTKAMSSR	XL:A-Alkene@608	2.24274	22.9	0.00018	P40150	Ribosome-associated molecular chaperone SSB2
Met30 CD2+ DSSO v2	Met30 CD2+ DSSO v2	Q02753	Q02753	9750	32.2696	TRUE	FALSE	TRUE	FALSE	FALSE	358.678	2	ANAAKR	XL:A-Thiol(Unsaturated)@115	2.92176	13.9	0.024	Q02753	60S ribosomal protein L21-A	683.886	2	AEAKAQGVAVQLK	XL:A-Alkene@120	3.19301	42.2	4.1e-07	Q02753	60S ribosomal protein L21-A
Met30 CD2+ DSSO v2	Met30 CD2+ DSSO v2	Q02753	Q02753	9787	32.3376	TRUE	FALSE	TRUE	FALSE	FALSE	342.692	2	ANAAKR	XL:A-Alkene@115	2.37128	23.4	0.025	Q02753	60S ribosomal protein L21-A	699.872	2	AEAKAQGVAVQLK	XL:A-Thiol(Unsaturated)@120	3.17058	43.2	0.00019	Q02753	60S ribosomal protein L21-A
Met30 CD2+ DSSO v2	Met30 CD2+ DSSO v2	RPL32	RPL32	9843	32.4446	TRUE	FALSE	TRUE	FALSE	FALSE	460.744	2	IGYGSNKK	XL:A-Alkene@61	2.26185	23.3	0.00037	P38061	60S ribosomal protein L32	594.297	2	TKFLSPSGHK	XL:A-Thiol(Unsaturated)@64	1.20461	28.5	8.7e-05	P38061	60S ribosomal protein L32
Met30 CD2+ DSSO v2	Met30 CD2+ DSSO v2	GAL1	GAL1	10591	34.2585	TRUE	FALSE	TRUE	FALSE	FALSE	638.309	2	AKHVYSESLR	XL:A-Thiol(Unsaturated)@395	2.90548	30.7	1.8e-05	P04385	Galactokinase	356.241	2	VLKAVK	XL:A-Alkene@406	2.26534	21	0.0032	P04385	Galactokinase
Met30 CD2+ DSSO v2	Met30 CD2+ DSSO v2	MET30	MET30	12280	38.4729	TRUE	FALSE	TRUE	FALSE	FALSE	372.156	2	KGHCR	XL:A-Thiol(Unsaturated)@290;Carbamidomethyl@293	3.02416	13.3	0.0026	P39014	F-box protein MET30	948.431	2	LSGHSDGVKTLYFDDR	XL:A-Thiol(Unsaturated)@346	2.16954	53.2	2.3e-12	P39014	F-box protein MET30
Met30 CD2+ DSSO v2	Met30 CD2+ DSSO v2	SSA1	SSA1	12328	38.5838	TRUE	FALSE	TRUE	FALSE	FALSE	487.752	2	NSTIPTKK	XL:A-Thiol(Unsaturated)@420	1.45545	14.3	0.085	P10591	Heat shock protein SSA1	610.302	2	SNKITITNDK	XL:A-Thiol(Unsaturated)@497	1.6307	33.3	1.8e-05	P10591	Heat shock protein SSA1
Met30 CD2+ DSSO v2	Met30 CD2+ DSSO v2	SSA2	SSA2	12328	38.5838	TRUE	FALSE	TRUE	FALSE	FALSE	487.752	2	NSTIPTKK	XL:A-Thiol(Unsaturated)@420	1.45545	14.3	0.085	P10592	Heat shock protein SSA2	610.302	2	SNKITITNDK	XL:A-Thiol(Unsaturated)@497	1.6307	33.3	1.8e-05	P10592	Heat shock protein SSA2
Met30 CD2+ DSSO v2	Met30 CD2+ DSSO v2	RPS18A	RPS18A	12355	38.6424	TRUE	FALSE	TRUE	FALSE	FALSE	549.259	2	YSNLVCKK	Carbamidomethyl@47;XL:A-Thiol(Unsaturated)@48	1.174	27.3	0.00013	P0CX55	40S ribosomal protein S18-A	504.266	2	ADVDLHKR	XL:A-Alkene@56	1.33469	34.8	0.0012	P0CX55	40S ribosomal protein S18-A
Met30 CD2+ DSSO v2	Met30 CD2+ DSSO v2	Q01855	Q01855	12387	38.7058	TRUE	FALSE	TRUE	FALSE	FALSE	576.312	2	MSQAVNAKKR	Acetyl+Met-loss@1;XL:A-Alkene@8;XL:A-Alkene@9	0.367627	28.1	0.00033	Q01855	40S ribosomal protein S15	546.284	2	VFKTHSYR	XL:A-Alkene@13	1.40181	25.8	8e-05	Q01855	40S ribosomal protein S15
Met30 CD2+ DSSO v2	Met30 CD2+ DSSO v2	PBP1	PBP1	13162	40.3832	TRUE	FALSE	TRUE	FALSE	FALSE	472.245	2	TNIEKER	XL:A-Alkene@158	1.70735	25.5	0.037	P53297	PAB1-binding protein 1	717.353	2	VNGESNEVTKFR	XL:A-Alkene@170	2.09797	20.4	0.00079	P53297	PAB1-binding protein 1
Met30 CD2+ DSSO v2	Met30 CD2+ DSSO v2	TEF1	TEF1	14149	42.5434	TRUE	FALSE	TRUE	FALSE	FALSE	460.745	2	KLEDHPK	XL:A-Alkene@384	1.82777	22.9	0.0004	P02994	Elongation factor 1-alpha	617.828	2	FLKSGDAALVK	XL:A-Thiol(Unsaturated)@393	1.37393	28.8	0.0013	P02994	Elongation factor 1-alpha
Met30 CD2+ DSSO v2	Met30 CD2+ DSSO v2	RPL31A	RPL31A	14311	42.8543	TRUE	FALSE	TRUE	FALSE	FALSE	485.279	2	LHGVSFKK	XL:A-Alkene@26	1.13774	14.8	0.011	P0C2H8	60S ribosomal protein L31-A	331.831	3	GVKGVEYR	XL:A-Thiol(Unsaturated)@65	3.79766	16	0.056	P0C2H8	60S ribosomal protein L31-A
Met30 CD2+ DSSO v2	Met30 CD2+ DSSO v2	TDH3	TDH3	15135	44.5679	TRUE	FALSE	TRUE	FALSE	FALSE	984.958	2	YAGEVSHDDKHIIVDGK	XL:A-Thiol(Unsaturated)@63	1.36004	50.6	1.7e-08	P00359	Glyceraldehyde-3-phosphate dehydrogenase 3	531.782	2	KIATYQER	XL:A-Alkene@71	1.7976	29.3	0.00015	P00359	Glyceraldehyde-3-phosphate dehydrogenase 3
Met30 CD2+ DSSO v2	Met30 CD2+ DSSO v2	TEF1	TEF1	15543	45.5953	TRUE	FALSE	TRUE	FALSE	FALSE	715.39	2	QTVAVGVIKSVDK	XL:A-Thiol(Unsaturated)@437	-0.975838	29.3	1.8e-05	P02994	Elongation factor 1-alpha	351.195	2	TEKAAK	XL:A-Alkene@444	1.57688	18.2	0.016	P02994	Elongation factor 1-alpha
Met30 CD2+ DSSO v2	Met30 CD2+ DSSO v2	P05744	P05744	15865	46.2899	TRUE	FALSE	TRUE	FALSE	FALSE	372.205	2	ASKEVR	XL:A-Alkene@57	1.48528	23.6	0.076	P05744	60S ribosomal protein L33-A	714.881	2	NNLPAKTFGASVR	XL:A-Alkene@92	2.56354	16.2	0.003	P05744	60S ribosomal protein L33-A
Met30 CD2+ DSSO v2	Met30 CD2+ DSSO v2	RPL32	RPL32	16554	47.8475	TRUE	FALSE	TRUE	FALSE	FALSE	872.924	2	TYAAEIAHNISAKNR	XL:A-Thiol(Unsaturated)@103	2.06526	31.6	1.7e-05	P38061	60S ribosomal protein L32	413.232	2	VTNPKGR	XL:A-Alkene@123	2.18262	15.4	0.051	P38061	60S ribosomal protein L32
Met30 CD2+ DSSO v2	Met30 CD2+ DSSO v2	EFT1	EFT1	18123	51.5947	TRUE	FALSE	TRUE	FALSE	FALSE	364.705	2	SGQKVR	XL:A-Alkene@410	1.7	24.7	0.0013	P32324	Elongation factor 2	716.884	2	KDDLFIKAIQR	XL:A-Thiol(Unsaturated)@429	1.3764	40.8	0.00023	P32324	Elongation factor 2
Met30 CD2+ DSSO v2	Met30 CD2+ DSSO v2	EFT1	EFT1	18157	51.658	TRUE	FALSE	TRUE	FALSE	FALSE	380.692	2	SGQKVR	XL:A-Thiol(Unsaturated)@410	1.72147	18.3	0.019	P32324	Elongation factor 2	700.897	2	KDDLFIKAIQR	XL:A-Alkene@429	2.21341	37.4	9.4e-05	P32324	Elongation factor 2
Met30 CD2+ DSSO v2	Met30 CD2+ DSSO v2	RPL20A	RPL20A	20829	57.9696	TRUE	FALSE	TRUE	FALSE	FALSE	733.406	2	SIHILKVAEIEK	XL:A-Thiol(Unsaturated)@125	2.58335	39	5.8e-07	P0CX23	60S ribosomal protein L20-A	372.205	2	TADVKR	XL:A-Alkene@136	2.29128	16.6	0.092	P0CX23	60S ribosomal protein L20-A
Met30 CD2+ DSSO v2	Met30 CD2+ DSSO v2	YDJ1	YDJ1	22547	61.9385	TRUE	FALSE	TRUE	FALSE	FALSE	456.779	2	TAKLALNK	XL:A-Alkene@134	1.71845	33.9	0.00044	P25491	Mitochondrial protein import protein MAS5	733.38	2	KILEVHVEPGMK	XL:A-Thiol(Unsaturated)@214	0.985321	34.5	4.9e-06	P25491	Mitochondrial protein import protein MAS5
Met30 CD2+ DSSO v2	Met30 CD2+ DSSO v2	P0CX35	P0CX35	24845	67.3925	TRUE	FALSE	TRUE	FALSE	FALSE	670.831	2	ITDFIKFDAGK	XL:A-Thiol(Unsaturated)@174	1.17543	32.1	1.2e-05	P0CX35	40S ribosomal protein S4-A	569.805	2	IGTIVHKER	XL:A-Thiol(Unsaturated)@198	0.540713	27	0.00072	P0CX35	40S ribosomal protein S4-A
Met30 CD2+ DSSO v2	Met30 CD2+ DSSO v2	RPL28	RPL28	25859	70.1784	TRUE	FALSE	TRUE	FALSE	FALSE	349.221	2	ILGKGR	XL:A-Alkene@115	1.73505	18.1	0.004	P02406	60S ribosomal protein L28	646.38	2	IPNVPVIVKAR	XL:A-Thiol(Unsaturated)@126	1.83005	36	8.2e-07	P02406	60S ribosomal protein L28
Met30 CD2+ DSSO v2	Met30 CD2+ DSSO v2	GAL7	GAL7	26486	71.6659	TRUE	FALSE	TRUE	FALSE	FALSE	1155.04	2	LDQPILPQNDSNEDNLKNR	XL:A-Thiol(Unsaturated)@102	0.141285	41.8	3e-08	P08431	Galactose-1-phosphate uridylyltransferase	498.812	2	LLKVQSVR	XL:A-Alkene@107	2.32369	23.8	0.00027	P08431	Galactose-1-phosphate uridylyltransferase
Met30 CD2+ DSSO v2	Met30 CD2+ DSSO v2	HSP42	HSP42	27210	73.311	TRUE	FALSE	TRUE	FALSE	FALSE	464.752	2	IKDEEIK	XL:A-Alkene@320	0.931304	24	0.012	Q12329	Heat shock protein 42	822.942	2	ATYNNGLLQIKVPK	XL:A-Thiol(Unsaturated)@336	0.769102	23.2	0.0042	Q12329	Heat shock protein 42
Met30 CD2+ DSSO v2	Met30 CD2+ DSSO v2	SSA1	SSA1	28924	77.9305	TRUE	FALSE	TRUE	FALSE	FALSE	857.448	2	QATKDAGTIAGLNVLR	XL:A-Thiol(Unsaturated)@157	3.67769	32	8.9e-05	P10591	Heat shock protein SSA1	524.254	2	LSKEDIEK	XL:A-Thiol(Unsaturated)@509	2.25537	19.7	0.0082	P10591	Heat shock protein SSA1
Met30 CD2+ DSSO v2	Met30 CD2+ DSSO v2	SSC1	SSC1	30361	81.9874	TRUE	FALSE	TRUE	FALSE	FALSE	780.413	2	AQFETLTAPLVKR	XL:A-Thiol(Unsaturated)@337	3.52505	27.2	3.3e-05	P0CS90	Heat shock protein SSC1, mitochondrial	542.806	2	MPKVVETVK	XL:A-Alkene@371	3.10447	27.7	0.00013	P0CS90	Heat shock protein SSC1, mitochondrial
Met30 CD2+ DSSO v2	Met30 CD2+ DSSO v2	MDJ1	MDJ1	31077	84.3804	TRUE	FALSE	TRUE	FALSE	FALSE	777.901	2	GDPIEIVHKVSFK	XL:A-Thiol(Unsaturated)@207	2.79785	30.6	3.2e-06	P35191	DnaJ homolog 1, mitochondrial	624.8	2	VDKDPNFSIK	XL:A-Thiol(Unsaturated)@351	0.141466	23.4	0.0024	P35191	DnaJ homolog 1, mitochondrial
Met30 CD2+ DSSO v2	Met30 CD2+ DSSO v2	P0CH08	P0CH08	31282	85.0378	TRUE	FALSE	TRUE	FALSE	FALSE	1175.58	2	TLTGKTITLEVESSDTIDNVK	XL:A-Thiol(Unsaturated)@11	3.68996	35.3	1.1e-06	P0CH08	Ubiquitin-60S ribosomal protein L40	789.398	2	IQDKEGIPPDQQR	XL:A-Alkene@33	1.57565	29.6	0.00016	P0CH08	Ubiquitin-60S ribosomal protein L40
Met30 CD2+ DSSO v2	Met30 CD2+ DSSO v2	P19097	P19097	32335	88.6739	TRUE	FALSE	TRUE	FALSE	FALSE	431.742	2	KYLQTR	XL:A-Alkene@248	1.85869	22.7	0.055	P19097	Fatty acid synthase subunit alpha	934.431	2	LGSEADAKAFLDSMAQK	XL:A-Thiol(Unsaturated)@284	0.930047	43	5.7e-07	P19097	Fatty acid synthase subunit alpha
Met30 CD2+ DSSO v2	Met30 CD2+ DSSO v2	SSC1	SSC1	33049	90.847	TRUE	FALSE	TRUE	FALSE	FALSE	428.238	2	AEAQKVR	XL:A-Alkene@587	0.663829	22.1	0.041	P0CS90	Heat shock protein SSC1, mitochondrial	1065.03	2	TEELQTSSMKLFEQLYK	XL:A-Alkene@626	0.270271	13	0.026	P0CS90	Heat shock protein SSC1, mitochondrial
Met30 CD2+ DSSO v2	Met30 CD2+ DSSO v2	MET30	MET30	33143	91.1264	TRUE	FALSE	TRUE	FALSE	FALSE	930.787	3	LLITGSSDDLAQGSSGKKKMTMATR	XL:A-Alkene@58&XL:A-Alkene@59&XL:A-Thiol(Unsaturated)@60|XL:A-Alkene@58&XL:A-Thiol(Unsaturated)@59&XL:A-Alkene@60|XL:A-Thiol(Unsaturated)@58&XL:A-Alkene@59&XL:A-Alkene@60	0.650274	29.6	0.0003	P39014	F-box protein MET30	936.789	3	LLITGSSDDLAQGSSGKKKMTMATR	XL:A-Alkene@58&XL:A-Alkene@59&XL:A-Sulfenic@60|XL:A-Alkene@58&XL:A-Sulfenic@59&XL:A-Alkene@60|XL:A-Sulfenic@58&XL:A-Alkene@59&XL:A-Alkene@60	1.62986	21.2	0.01	P39014	F-box protein MET30
Met30 CD2+ DSSO v2	Met30 CD2+ DSSO v2	ACC1	ACC1	33829	93.3608	TRUE	FALSE	TRUE	FALSE	FALSE	844.434	2	AGVLEPQGMVGIKFR	XL:A-Thiol(Unsaturated)@2034	3.03218	36.4	1.1e-06	Q00955	Acetyl-CoA carboxylase	587.299	2	EKLLDTMNR	XL:A-Alkene@2039	2.81894	22.5	0.00032	Q00955	Acetyl-CoA carboxylase
Met30 CD2+ DSSO v2	Met30 CD2+ DSSO v2	HSP82	HSP82	34146	94.4112	TRUE	FALSE	TRUE	FALSE	FALSE	799.921	2	ELISNASDALDKIR	XL:A-Alkene@44	2.3149	31.5	6e-05	P02829	ATP-dependent molecular chaperone HSP82	858.452	2	AELINNLGTIAKSGTK	XL:A-Thiol(Unsaturated)@98	1.81929	44	1.6e-08	P02829	ATP-dependent molecular chaperone HSP82
Met30 CD2+ DSSO v2	Met30 CD2+ DSSO v2	GAL10	GAL10	34923	96.7407	TRUE	FALSE	TRUE	FALSE	FALSE	837.883	2	EKLYIFGDDYDSR	XL:A-Alkene@229	3.14474	29.4	0.00012	P04397	Bifunctional protein GAL10	715.884	2	ASGIDLPYKVTGR	XL:A-Alkene@306	2.29223	33.3	1.9e-05	P04397	Bifunctional protein GAL10
Met30 CD2+ DSSO v2	Met30 CD2+ DSSO v2	CDC48	CDC48	35698	98.8944	TRUE	FALSE	TRUE	FALSE	FALSE	469.267	2	AIGIKPPR	XL:A-Thiol(Unsaturated)@246	2.19525	18.5	0.0012	P25694	Cell division control protein 48	874.447	2	VVSQLLTLMDGMKAR	XL:A-Thiol(Unsaturated)@346	2.07055	36.7	4.1e-06	P25694	Cell division control protein 48
Met30 CD2+ DSSO v2	Met30 CD2+ DSSO v2	SSE1	SSE1	36529	101.296	TRUE	FALSE	TRUE	FALSE	FALSE	1056.98	2	DFDLAITEHFADEFKTK	XL:A-Thiol(Unsaturated)@250	2.34663	57.4	8.1e-10	P32589	Heat shock protein homolog SSE1	447.23	2	YKIDIR	XL:A-Thiol(Unsaturated)@254	2.26581	18	0.043	P32589	Heat shock protein homolog SSE1
Met30 CD2+ DSSO v2	Met30 CD2+ DSSO v2	P05750	P05750	36547	101.338	TRUE	FALSE	TRUE	FALSE	FALSE	690.912	2	INELTLLVQKR	XL:A-Alkene@75	2.46259	36.1	2.4e-05	P05750	40S ribosomal protein S3	841.448	2	FKYAPGTIVLYAER	XL:A-Alkene@78	3.26587	27.6	1.7e-05	P05750	40S ribosomal protein S3
Met30 CD2+ DSSO v2	Met30 CD2+ DSSO v2	GLC7	GLC7	36842	102.146	TRUE	FALSE	TRUE	FALSE	FALSE	492.225	2	YLCSKAR	Carbamidomethyl@38;XL:A-Thiol(Unsaturated)@40	1.83867	19.6	0.0075	P32598	Serine/threonine-protein phosphatase PP1-2	1019.59	2	SIFIKQPILLELEAPIK	XL:A-Thiol(Unsaturated)@47	1.36067	28.8	1e-06	P32598	Serine/threonine-protein phosphatase PP1-2
Met30 CD2+ DSSO v2	Met30 CD2+ DSSO v2	P47079	P47079	37707	104.945	TRUE	FALSE	TRUE	FALSE	FALSE	1299.64	2	LGAPTPEELGLVETVKTMEIGGDR	XL:A-Thiol(Unsaturated)@359	2.17097	37.1	1.1e-06	P47079	T-complex protein 1 subunit theta	787.912	2	VTVFKQEQGEISR	XL:A-Alkene@372	0.998901	42.6	2.3e-05	P47079	T-complex protein 1 subunit theta
Met30 CD2+ DSSO v2	Met30 CD2+ DSSO v2	SRO9	SRO9	39065	109.113	TRUE	FALSE	TRUE	FALSE	FALSE	850.428	2	DGFAPLSLISKFYR	XL:A-Thiol(Unsaturated)@301	2.06764	25.3	3.4e-05	P25567	RNA-binding protein SRO9	920.435	2	EGDNVTGEAKEPSPLDK	XL:A-Alkene@352	-1.43675	32.6	5.4e-05	P25567	RNA-binding protein SRO9
Met30 CD2+ DSSO v2	Met30 CD2+ DSSO v2	RPS13	RPS13	39534	109.974	TRUE	FALSE	TRUE	FALSE	FALSE	888.479	2	LSSESVIEQIVKYAR	XL:A-Alkene@39	1.95142	38.2	1.2e-06	P05756	40S ribosomal protein S13	718.434	2	KGLTPSQIGVLLR	XL:A-Alkene@43	1.9501	36.7	3.2e-06	P05756	40S ribosomal protein S13
Met30 DSSO v2	Met30 DSSO v2	MET30	MET30	703	4.37617	TRUE	FALSE	TRUE	FALSE	FALSE	605.788	2	TNSCLKVFR	Carbamidomethyl@455;XL:A-Thiol(Unsaturated)@457	2.47738	31.9	9.6e-05	P39014	F-box protein MET30	394.707	2	TGKCIR	XL:A-Alkene@543;Carbamidomethyl@544	1.78718	21.6	0.026	P39014	F-box protein MET30
Met30 DSSO v2	Met30 DSSO v2	MET30	MET30	2334	14.2386	TRUE	FALSE	TRUE	FALSE	FALSE	591.763	2	YSNSNDKIR	XL:A-Thiol(Unsaturated)@150	2.09076	31.1	7.1e-05	P39014	F-box protein MET30	356.171	2	KGHCR	XL:A-Alkene@290;Carbamidomethyl@293	1.65682	13.6	0.013	P39014	F-box protein MET30
Met30 DSSO v2	Met30 DSSO v2	MET30	MET30	3516	20.2694	TRUE	FALSE	TRUE	FALSE	FALSE	356.171	2	KGHCR	XL:A-Alkene@290;Carbamidomethyl@293	1.65682	16.1	0.00027	P39014	F-box protein MET30	645.339	2	VIVSGSADKTVK	XL:A-Thiol(Unsaturated)@402	4.99022	28.5	0.0002	P39014	F-box protein MET30
Met30 DSSO v2	Met30 DSSO v2	MET30	MET30	5272	28.1537	TRUE	FALSE	TRUE	FALSE	FALSE	372.157	2	KGHCR	XL:A-Thiol(Unsaturated)@290;Carbamidomethyl@293	2.21804	14.1	0.075	P39014	F-box protein MET30	514.802	2	KLITGSLDK	XL:A-Alkene@354	2.83026	17.1	0.0018	P39014	F-box protein MET30
Met30 DSSO v2	Met30 DSSO v2	MET30	MET30	5330	28.4333	TRUE	FALSE	TRUE	FALSE	FALSE	372.157	2	KGHCR	XL:A-Thiol(Unsaturated)@290;Carbamidomethyl@293	1.68063	18.8	0.023	P39014	F-box protein MET30	530.788	2	KLITGSLDK	XL:A-Thiol(Unsaturated)@354	1.11603	18.9	0.00071	P39014	F-box protein MET30
Met30 DSSO v2	Met30 DSSO v2	MET30	MET30	5557	29.3637	TRUE	FALSE	TRUE	FALSE	FALSE	356.171	2	KGHCR	XL:A-Alkene@290;Carbamidomethyl@293	0.252995	17	0.0021	P39014	F-box protein MET30	514.802	2	KLITGSLDK	XL:A-Alkene@354	1.08201	21.8	0.00013	P39014	F-box protein MET30
Met30 DSSO v2	Met30 DSSO v2	MET30	MET30	5662	29.7405	TRUE	FALSE	TRUE	FALSE	FALSE	372.157	2	KGHCR	XL:A-Thiol(Unsaturated)@290;Carbamidomethyl@293	1.94934	13.7	0.011	P39014	F-box protein MET30	514.803	2	KLITGSLDK	XL:A-Alkene@354	0.110768	16.4	0.0021	P39014	F-box protein MET30
Met30 DSSO v2	Met30 DSSO v2	GAL10	GAL10	6673	33.3411	TRUE	FALSE	TRUE	FALSE	FALSE	314.686	2	KGLEK	XL:A-Alkene@74	2.42975	17.6	0.025	P04397	Bifunctional protein GAL10	450.219	2	VFKEYK	XL:A-Thiol(Unsaturated)@81	2.91925	23.7	0.0017	P04397	Bifunctional protein GAL10
Met30 DSSO v2	Met30 DSSO v2	GAL10	GAL10	6705	33.4401	TRUE	FALSE	TRUE	FALSE	FALSE	314.687	2	KGLEK	XL:A-Alkene@74	1.15864	17.3	0.023	P04397	Bifunctional protein GAL10	450.219	2	VFKEYK	XL:A-Thiol(Unsaturated)@81	2.2529	26.9	0.0024	P04397	Bifunctional protein GAL10
Met30 DSSO v2	Met30 DSSO v2	MET30	MET30	7069	34.8329	TRUE	FALSE	TRUE	FALSE	FALSE	560.284	2	FKVESNWR	XL:A-Alkene@283	-1.92205	23.5	0.0034	P39014	F-box protein MET30	372.157	2	KGHCR	XL:A-Thiol(Unsaturated)@290;Carbamidomethyl@293	1.14323	14.3	0.047	P39014	F-box protein MET30
Met30 DSSO v2	Met30 DSSO v2	MET30	MET30	7152	35.1846	TRUE	FALSE	TRUE	FALSE	FALSE	560.281	2	FKVESNWR	XL:A-Alkene@283	2.71846	22	0.0024	P39014	F-box protein MET30	372.157	2	KGHCR	XL:A-Thiol(Unsaturated)@290;Carbamidomethyl@293	1.41193	16.3	0.026	P39014	F-box protein MET30
Met30 DSSO v2	Met30 DSSO v2	MET30	MET30	7417	36.182	TRUE	FALSE	TRUE	FALSE	FALSE	576.268	2	FKVESNWR	XL:A-Thiol(Unsaturated)@283	1.14262	20.1	0.021	P39014	F-box protein MET30	372.157	2	KGHCR	XL:A-Thiol(Unsaturated)@290;Carbamidomethyl@293	1.41193	15.3	0.025	P39014	F-box protein MET30
Met30 DSSO v2	Met30 DSSO v2	MET30	MET30	7428	36.2019	TRUE	FALSE	TRUE	FALSE	FALSE	560.282	2	FKVESNWR	XL:A-Alkene@283	0.933644	23	0.013	P39014	F-box protein MET30	372.157	2	KGHCR	XL:A-Thiol(Unsaturated)@290;Carbamidomethyl@293	1.68063	15.4	0.01	P39014	F-box protein MET30
Met30 DSSO v2	Met30 DSSO v2	MET30	MET30	7793	37.5913	TRUE	FALSE	TRUE	FALSE	FALSE	560.282	2	FKVESNWR	XL:A-Alkene@283	0.576681	14.2	0.0034	P39014	F-box protein MET30	356.171	2	KGHCR	XL:A-Alkene@290;Carbamidomethyl@293	0.814523	16.6	0.0046	P39014	F-box protein MET30
Met30 DSSO v2	Met30 DSSO v2	HSP82	HSP82	7851	37.6961	TRUE	FALSE	TRUE	FALSE	FALSE	431.237	2	IMKVIR	Oxidation@389;XL:A-Thiol(Unsaturated)@390	1.81831	18.4	0.047	P02829	ATP-dependent molecular chaperone HSP82	328.21	2	KNIVK	XL:A-Alkene@394	2.15374	16.3	0.024	P02829	ATP-dependent molecular chaperone HSP82
Met30 DSSO v2	Met30 DSSO v2	SSA1	SSA1	8561	40.8449	TRUE	FALSE	TRUE	FALSE	FALSE	487.75	2	NSTIPTKK	XL:A-Thiol(Unsaturated)@420	4.5308	13.9	0.081	P10591	Heat shock protein SSA1	594.316	2	SNKITITNDK	XL:A-Alkene@497	1.78335	26.8	1.6e-05	P10591	Heat shock protein SSA1
Met30 DSSO v2	Met30 DSSO v2	SSA2	SSA2	8561	40.8449	TRUE	FALSE	TRUE	FALSE	FALSE	487.75	2	NSTIPTKK	XL:A-Thiol(Unsaturated)@420	4.5308	13.9	0.081	P10592	Heat shock protein SSA2	594.316	2	SNKITITNDK	XL:A-Alkene@497	1.78335	26.8	1.6e-05	P10592	Heat shock protein SSA2
Met30 DSSO v2	Met30 DSSO v2	MET30	MET30	10302	47.7569	TRUE	FALSE	TRUE	FALSE	FALSE	931.96	2	LLITGSSDDLAQGSSGKK	XL:A-Thiol(Unsaturated)@58	2.30474	48.5	7.7e-09	P39014	F-box protein MET30	462.716	2	KMTMATR	XL:A-Alkene@60;Oxidation@61;Oxidation@63	3.7017	25.7	0.0019	P39014	F-box protein MET30
Met30 DSSO v2	Met30 DSSO v2	MET30	MET30	10829	49.8245	TRUE	FALSE	TRUE	FALSE	FALSE	931.96	2	LLITGSSDDLAQGSSGKK	XL:A-Thiol(Unsaturated)@58	2.30474	54.2	1.1e-10	P39014	F-box protein MET30	462.716	2	KMTMATR	XL:A-Alkene@60;Oxidation@61;Oxidation@63	2.83724	26.2	0.00034	P39014	F-box protein MET30
Met30 DSSO v2	Met30 DSSO v2	MET30	MET30	11516	52.7598	TRUE	FALSE	TRUE	FALSE	FALSE	605.788	2	TNSCLKVFR	Carbamidomethyl@455;XL:A-Thiol(Unsaturated)@457	2.14723	36.6	2.9e-05	P39014	F-box protein MET30	394.707	2	TGKCIR	XL:A-Alkene@543;Carbamidomethyl@544	1.53383	23.4	0.014	P39014	F-box protein MET30
Met30 DSSO v2	Met30 DSSO v2	MET30	MET30	11550	52.9096	TRUE	FALSE	TRUE	FALSE	FALSE	605.789	2	TNSCLKVFR	Carbamidomethyl@455;XL:A-Thiol(Unsaturated)@457	0.496487	38.6	1.6e-05	P39014	F-box protein MET30	394.707	2	TGKCIR	XL:A-Alkene@543;Carbamidomethyl@544	1.28048	22.5	0.019	P39014	F-box protein MET30
Met30 DSSO v2	Met30 DSSO v2	MET30	MET30	12264	55.6196	TRUE	FALSE	TRUE	FALSE	FALSE	605.788	2	TNSCLKVFR	Carbamidomethyl@455;XL:A-Thiol(Unsaturated)@457	1.65201	33.1	0.00011	P39014	F-box protein MET30	394.707	2	TGKCIR	XL:A-Alkene@543;Carbamidomethyl@544	1.78718	25.3	0.017	P39014	F-box protein MET30
Met30 DSSO v2	Met30 DSSO v2	MET30	MET30	12464	56.5168	TRUE	FALSE	TRUE	FALSE	FALSE	931.961	2	LLITGSSDDLAQGSSGKK	XL:A-Thiol(Unsaturated)@58	0.80253	49.9	8.9e-10	P39014	F-box protein MET30	454.719	2	KMTMATR	XL:A-Alkene@60;Oxidation@61|Oxidation@63	1.66151	21.6	0.0028	P39014	F-box protein MET30
Met30 DSSO v2	Met30 DSSO v2	MET30	MET30	12540	56.9114	TRUE	FALSE	TRUE	FALSE	FALSE	931.961	2	LLITGSSDDLAQGSSGKK	XL:A-Thiol(Unsaturated)@58	0.587929	50	1e-08	P39014	F-box protein MET30	454.719	2	KMTMATR	XL:A-Alkene@60;Oxidation@61|Oxidation@63	1.88143	24.5	0.0063	P39014	F-box protein MET30
Met30 DSSO v2	Met30 DSSO v2	MET30	MET30	12736	57.8094	TRUE	FALSE	TRUE	FALSE	FALSE	931.961	2	LLITGSSDDLAQGSSGKK	XL:A-Thiol(Unsaturated)@58	0.480628	55	3e-10	P39014	F-box protein MET30	454.719	2	KMTMATR	XL:A-Alkene@60;Oxidation@61|Oxidation@63	1.4416	26.4	0.0058	P39014	F-box protein MET30
Met30 DSSO v2	Met30 DSSO v2	MET30	MET30	12752	57.8665	TRUE	FALSE	TRUE	FALSE	FALSE	931.961	2	LLITGSSDDLAQGSSGKK	XL:A-Thiol(Unsaturated)@58	0.69523	50.2	1.9e-09	P39014	F-box protein MET30	454.719	2	KMTMATR	XL:A-Alkene@60;Oxidation@61	1.22168	25.6	0.006	P39014	F-box protein MET30
Met30 DSSO v2	Met30 DSSO v2	TDH3	TDH3	13189	59.5354	TRUE	FALSE	TRUE	FALSE	FALSE	656.975	3	YAGEVSHDDKHIIVDGK	XL:A-Thiol(Unsaturated)@63	1.39815	28.3	2.7e-05	P00359	Glyceraldehyde-3-phosphate dehydrogenase 3	531.781	2	KIATYQER	XL:A-Alkene@71	2.54979	18.2	0.011	P00359	Glyceraldehyde-3-phosphate dehydrogenase 3
Met30 DSSO v2	Met30 DSSO v2	MET30	MET30	14343	64.353	TRUE	FALSE	TRUE	FALSE	FALSE	931.961	2	LLITGSSDDLAQGSSGKK	XL:A-Thiol(Unsaturated)@58	1.01713	43.5	8.5e-09	P39014	F-box protein MET30	446.722	2	KMTMATR	XL:A-Alkene@60	0.667544	20.4	0.00032	P39014	F-box protein MET30
Met30 DSSO v2	Met30 DSSO v2	MET30	MET30	14387	64.4772	TRUE	FALSE	TRUE	FALSE	FALSE	931.962	2	LLITGSSDDLAQGSSGKK	XL:A-Thiol(Unsaturated)@58	-0.270475	39.5	6.8e-08	P39014	F-box protein MET30	446.722	2	KMTMATR	XL:A-Alkene@60	1.3391	20.7	0.0013	P39014	F-box protein MET30
Met30 DSSO v2	Met30 DSSO v2	MET30	MET30	14430	64.5593	TRUE	FALSE	TRUE	FALSE	FALSE	931.96	2	LLITGSSDDLAQGSSGKK	XL:A-Thiol(Unsaturated)@58	2.51934	54.5	2.1e-10	P39014	F-box protein MET30	446.722	2	KMTMATR	XL:A-Alkene@60	1.78681	23.9	0.00046	P39014	F-box protein MET30
Met30 DSSO v2	Met30 DSSO v2	SSA1	SSA1	16835	73.9151	TRUE	FALSE	TRUE	FALSE	FALSE	742.903	2	LVNHFIQEFKR	XL:A-Alkene@243	1.16847	27.3	2.6e-05	P10591	Heat shock protein SSA1	763.374	2	KNKKDLSTNQR	XL:A-Alkene@245;XL:A-Thiol(Unsaturated)@247;XL:A-Alkene@248	0.804941	24.7	2.7e-05	P10591	Heat shock protein SSA1
Met30 DSSO v2	Met30 DSSO v2	SSA2	SSA2	16835	73.9151	TRUE	FALSE	TRUE	FALSE	FALSE	742.903	2	LVNHFIQEFKR	XL:A-Alkene@243	1.16847	27.3	2.6e-05	P10592	Heat shock protein SSA2	763.374	2	KNKKDLSTNQR	XL:A-Alkene@245;XL:A-Thiol(Unsaturated)@247;XL:A-Alkene@248	0.804941	24.7	2.7e-05	P10592	Heat shock protein SSA2
Met30 DSSO v2	Met30 DSSO v2	MET30	MET30	16985	74.416	TRUE	FALSE	TRUE	FALSE	FALSE	605.79	2	TNSCLKVFR	Carbamidomethyl@455;XL:A-Thiol(Unsaturated)@457	-1.31933	25.9	3.1e-05	P39014	F-box protein MET30	500.776	2	LWDVKTGK	XL:A-Alkene@540	2.48068	18.4	0.009	P39014	F-box protein MET30
Met30 DSSO v2	Met30 DSSO v2	SSA1	SSA1	17026	74.5098	TRUE	FALSE	TRUE	FALSE	FALSE	742.901	2	LVNHFIQEFKR	XL:A-Alkene@243	3.86062	41.1	1.5e-06	P10591	Heat shock protein SSA1	763.371	2	KNKKDLSTNQR	XL:A-Alkene@248;XL:A-Alkene@245&XL:A-Thiol(Unsaturated)@247|XL:A-Thiol(Unsaturated)@245&XL:A-Alkene@247	5.25887	14.6	0.008	P10591	Heat shock protein SSA1
Met30 DSSO v2	Met30 DSSO v2	SSA2	SSA2	17026	74.5098	TRUE	FALSE	TRUE	FALSE	FALSE	742.901	2	LVNHFIQEFKR	XL:A-Alkene@243	3.86062	41.1	1.5e-06	P10592	Heat shock protein SSA2	763.371	2	KNKKDLSTNQR	XL:A-Alkene@248;XL:A-Alkene@245&XL:A-Thiol(Unsaturated)@247|XL:A-Thiol(Unsaturated)@245&XL:A-Alkene@247	5.25887	14.6	0.008	P10592	Heat shock protein SSA2
Met30 DSSO v2	Met30 DSSO v2	SSA1	SSA1	17161	75.0059	TRUE	FALSE	TRUE	FALSE	FALSE	742.903	2	LVNHFIQEFKR	XL:A-Alkene@243	1.97611	26.2	5.3e-06	P10591	Heat shock protein SSA1	779.36	2	KNKKDLSTNQR	XL:A-Alkene@245;XL:A-Thiol(Unsaturated)@247;XL:A-Thiol(Unsaturated)@248	1.73196	28.6	1.7e-05	P10591	Heat shock protein SSA1
Met30 DSSO v2	Met30 DSSO v2	SSA2	SSA2	17161	75.0059	TRUE	FALSE	TRUE	FALSE	FALSE	742.903	2	LVNHFIQEFKR	XL:A-Alkene@243	1.97611	26.2	5.3e-06	P10592	Heat shock protein SSA2	779.36	2	KNKKDLSTNQR	XL:A-Alkene@245;XL:A-Thiol(Unsaturated)@247;XL:A-Thiol(Unsaturated)@248	1.73196	28.6	1.7e-05	P10592	Heat shock protein SSA2
Met30 DSSO v2	Met30 DSSO v2	MET30	MET30	17381	75.8632	TRUE	FALSE	TRUE	FALSE	FALSE	605.789	2	TNSCLKVFR	Carbamidomethyl@455;XL:A-Thiol(Unsaturated)@457	-0.163809	17.8	0.0008	P39014	F-box protein MET30	500.776	2	LWDVKTGK	XL:A-Alkene@540	1.28254	28.6	0.0014	P39014	F-box protein MET30
Met30 DSSO v2	Met30 DSSO v2	SSA1	SSA1	17552	76.5111	TRUE	FALSE	TRUE	FALSE	FALSE	758.889	2	LVNHFIQEFKR	XL:A-Thiol(Unsaturated)@243	1.8493	38.5	6e-07	P10591	Heat shock protein SSA1	763.375	2	KNKKDLSTNQR	XL:A-Alkene@245;XL:A-Thiol(Unsaturated)@247;XL:A-Alkene@248	0.673943	19.9	0.00061	P10591	Heat shock protein SSA1
Met30 DSSO v2	Met30 DSSO v2	SSA2	SSA2	17552	76.5111	TRUE	FALSE	TRUE	FALSE	FALSE	758.889	2	LVNHFIQEFKR	XL:A-Thiol(Unsaturated)@243	1.8493	38.5	6e-07	P10592	Heat shock protein SSA2	763.375	2	KNKKDLSTNQR	XL:A-Alkene@245;XL:A-Thiol(Unsaturated)@247;XL:A-Alkene@248	0.673943	19.9	0.00061	P10592	Heat shock protein SSA2
Met30 DSSO v2	Met30 DSSO v2	MET30	MET30	19711	83.8253	TRUE	FALSE	TRUE	FALSE	FALSE	514.803	2	KLITGSLDK	XL:A-Alkene@354	0.305017	22.8	0.0009	P39014	F-box protein MET30	1216.6	2	GHSDSVLSVDSYQKVIVSGSADK	XL:A-Alkene@393	1.66488	51.7	3.1e-09	P39014	F-box protein MET30
Met30 DSSO v2	Met30 DSSO v2	MET30	MET30	20569	86.9615	TRUE	FALSE	TRUE	FALSE	FALSE	976.175	3	TQEINANIAKLPLQEQSDIHHIISK	XL:A-Thiol(Unsaturated)@128	-0.351438	22.5	0.0038	P39014	F-box protein MET30	575.776	2	YSNSNDKIR	XL:A-Alkene@150	2.78213	24.6	0.00067	P39014	F-box protein MET30
Met30 DSSO v2	Met30 DSSO v2	MET30	MET30	20603	87.0618	TRUE	FALSE	TRUE	FALSE	FALSE	965.515	3	TQEINANIAKLPLQEQSDIHHIISK	XL:A-Alkene@128	1.86433	22.6	0.02	P39014	F-box protein MET30	591.763	2	YSNSNDKIR	XL:A-Thiol(Unsaturated)@150	1.07684	17.9	0.00079	P39014	F-box protein MET30
Met30 DSSO v2	Met30 DSSO v2	ATP1	ATP1	21269	89.3826	TRUE	FALSE	TRUE	FALSE	FALSE	1011.01	2	VVDALGNPIDGKGPIDAAGR	XL:A-Thiol(Unsaturated)@155	3.6239	37.1	2.9e-07	P07251	ATP synthase subunit alpha, mitochondrial	602.364	2	AQVKAPGILPR	XL:A-Alkene@169	-0.0872723	31.9	6.6e-06	P07251	ATP synthase subunit alpha, mitochondrial
Met30 DSSO v2	Met30 DSSO v2	MET30	MET30	21522	90.1999	TRUE	FALSE	TRUE	FALSE	FALSE	635.872	2	LITGSLDKTIR	XL:A-Alkene@362	-0.310962	26	0.00044	P39014	F-box protein MET30	843.01	2	GHVGQVQKIIPLTIK	XL:A-Alkene@468	-1.34701	25.9	0.00084	P39014	F-box protein MET30
Met30 DSSO v2	Met30 DSSO v2	RPS31	RPS31	21999	91.9167	TRUE	FALSE	TRUE	FALSE	FALSE	700.881	2	LIFAGKQLEDGR	XL:A-Alkene@48	-0.772428	23.8	0.00086	P05759	Ubiquitin-40S ribosomal protein S31	716.865	2	LIFAGKQLEDGR	XL:A-Thiol(Unsaturated)@48	1.80504	38.5	5.7e-06	P05759	Ubiquitin-40S ribosomal protein S31
Met30 DSSO v2	Met30 DSSO v2	RPS31	RPS31	22031	92.028	TRUE	FALSE	TRUE	FALSE	FALSE	700.88	2	LIFAGKQLEDGR	XL:A-Alkene@48	0.511671	43.9	3.6e-06	P05759	Ubiquitin-40S ribosomal protein S31	716.866	2	LIFAGKQLEDGR	XL:A-Thiol(Unsaturated)@48	-0.00841126	25.8	0.00057	P05759	Ubiquitin-40S ribosomal protein S31
Met30 DSSO v2	Met30 DSSO v2	MET30	MET30	22455	93.3524	TRUE	FALSE	TRUE	FALSE	FALSE	874.102	3	LPLQEQSDIHHIISKYSNSNDK	XL:A-Alkene@143	3.32679	36.1	5.8e-06	P39014	F-box protein MET30	884.76	3	LPLQEQSDIHHIISKYSNSNDK	XL:A-Thiol(Unsaturated)@143	2.89893	32.2	6.2e-06	P39014	F-box protein MET30
Met30 DSSO v2	Met30 DSSO v2	MET30	MET30	22684	94.1433	TRUE	FALSE	TRUE	FALSE	FALSE	874.104	3	LPLQEQSDIHHIISKYSNSNDK	XL:A-Alkene@143	0.809919	31.3	6.1e-05	P39014	F-box protein MET30	884.76	3	LPLQEQSDIHHIISKYSNSNDK	XL:A-Thiol(Unsaturated)@143	2.10775	32.1	2.3e-05	P39014	F-box protein MET30
Met30 DSSO v2	Met30 DSSO v2	HSP82	HSP82	22969	94.9263	TRUE	FALSE	TRUE	FALSE	FALSE	799.922	2	ELISNASDALDKIR	XL:A-Alkene@44	1.3148	36.2	2.6e-05	P02829	ATP-dependent molecular chaperone HSP82	842.465	2	AELINNLGTIAKSGTK	XL:A-Alkene@98	2.64274	46.2	1.7e-08	P02829	ATP-dependent molecular chaperone HSP82
Met30 DSSO v2	Met30 DSSO v2	MET30	MET30	23051	95.1675	TRUE	FALSE	TRUE	FALSE	FALSE	884.761	3	LPLQEQSDIHHIISKYSNSNDK	XL:A-Thiol(Unsaturated)@143	1.65565	38.4	8.6e-07	P39014	F-box protein MET30	1003.15	3	LPLQEQSDIHHIISKYSNSNDKIR	XL:A-Thiol(Unsaturated)@143;XL:A-Thiol(Unsaturated)@150	2.32766	27.9	0.00023	P39014	F-box protein MET30
Met30 DSSO v2	Met30 DSSO v2	GAL10	GAL10	23482	96.7148	TRUE	FALSE	TRUE	FALSE	FALSE	837.886	2	EKLYIFGDDYDSR	XL:A-Alkene@229	-0.0776698	34.8	2.2e-07	P04397	Bifunctional protein GAL10	715.888	2	ASGIDLPYKVTGR	XL:A-Alkene@306	-3.71431	27.6	0.00051	P04397	Bifunctional protein GAL10
Met30 DSSO v2	Met30 DSSO v2	RPS31	RPS31	23512	96.8112	TRUE	FALSE	TRUE	FALSE	FALSE	700.879	2	LIFAGKQLEDGR	XL:A-Alkene@48	2.08113	44	1.7e-05	P05759	Ubiquitin-40S ribosomal protein S31	1092.58	2	TLSDYNIQKESTLHLVLR	XL:A-Alkene@63	1.82397	43	4.3e-08	P05759	Ubiquitin-40S ribosomal protein S31
Met30 DSSO v2	Met30 DSSO v2	RPL32	RPL32	23705	97.3532	TRUE	FALSE	TRUE	FALSE	FALSE	1074.05	2	TFLVANVKDLETLTMHTK	XL:A-Thiol(Unsaturated)@80	-3.07215	31.6	9.4e-06	P38061	60S ribosomal protein L32	856.938	2	TYAAEIAHNISAKNR	XL:A-Alkene@103	1.59576	26.6	8.4e-06	P38061	60S ribosomal protein L32
Met30 DSSO v2	Met30 DSSO v2	SRO9	SRO9	25591	103.528	TRUE	FALSE	TRUE	FALSE	FALSE	781.418	2	LSKDGFAPLSLISK	XL:A-Thiol(Unsaturated)@290	0.203909	36.6	2.1e-06	P25567	RNA-binding protein SRO9	1513.24	2	EIVANEAATVNVAEGTLAAKEGDNVTGEAK	XL:A-Alkene@342	4.72704	35.9	5.1e-08	P25567	RNA-binding protein SRO9
Met30 DSSO v2	Met30 DSSO v2	SSB1	SSB1	26323	106.347	TRUE	FALSE	TRUE	FALSE	FALSE	1239.14	2	FEDLNAALFKSTLEPVEQVLK	XL:A-Thiol(Unsaturated)@314	-0.356498	35.1	1.9e-06	P11484	Ribosome-associated molecular chaperone SSB1	383.744	2	IPKVQK	XL:A-Alkene@348	0.817835	16.6	0.032	P11484	Ribosome-associated molecular chaperone SSB1
Met30 DSSO v2	Met30 DSSO v2	TEF1	TEF1	26590	107.174	TRUE	FALSE	TRUE	FALSE	FALSE	1209.15	2	TLLEAIDAIEQPSRPTDKPLR	XL:A-Alkene@242	2.20891	21.9	0.00067	P02994	Elongation factor 1-alpha	1034.56	2	LPLQDVYKIGGIGTVPVGR	XL:A-Thiol(Unsaturated)@253	2.33678	52.2	2.6e-08	P02994	Elongation factor 1-alpha
Met30 DSSO v2	Met30 DSSO v2	SRO9	SRO9	27004	108.469	TRUE	FALSE	TRUE	FALSE	FALSE	834.442	2	DGFAPLSLISKFYR	XL:A-Alkene@301	2.06488	32	2.9e-05	P25567	RNA-binding protein SRO9	936.419	2	EGDNVTGEAKEPSPLDK	XL:A-Thiol(Unsaturated)@352	1.50884	39.2	4.2e-06	P25567	RNA-binding protein SRO9
Met30 DSSO v2	Met30 DSSO v2	SRO9	SRO9	27044	108.606	TRUE	FALSE	TRUE	FALSE	FALSE	834.443	2	DGFAPLSLISKFYR	XL:A-Alkene@301	0.387115	41.4	8.9e-07	P25567	RNA-binding protein SRO9	920.432	2	EGDNVTGEAKEPSPLDK	XL:A-Alkene@352	2.03987	39.4	2.1e-06	P25567	RNA-binding protein SRO9
Met30 DSSO v2	Met30 DSSO v2	RPS13	RPS13	27775	110.523	TRUE	FALSE	TRUE	FALSE	FALSE	904.465	2	LSSESVIEQIVKYAR	XL:A-Thiol(Unsaturated)@39	1.73489	37.4	6.1e-07	P05756	40S ribosomal protein S13	718.435	2	KGLTPSQIGVLLR	XL:A-Alkene@43	0.836564	46.6	1.2e-06	P05756	40S ribosomal protein S13
Met30 DSSO v2	Met30 DSSO v2	RPS13	RPS13	27803	110.588	TRUE	FALSE	TRUE	FALSE	FALSE	904.47	2	LSSESVIEQIVKYAR	XL:A-Thiol(Unsaturated)@39	-4.01434	34.8	2.4e-06	P05756	40S ribosomal protein S13	718.433	2	KGLTPSQIGVLLR	XL:A-Alkene@43	2.64606	35.8	3.2e-06	P05756	40S ribosomal protein S13
Singles
Met30 CD2+ DSSO v2	Met30 CD2+ DSSO v2	RPL29		2387	14.5829	FALSE	FALSE	FALSE	FALSE	FALSE	449.888	3	SKNHTAHNQTR	XL:A-Alkene@5	1.9918	24.9	0.00067	P05747	60S ribosomal protein L29
Met30 CD2+ DSSO v2	Met30 CD2+ DSSO v2	RPS18A		2492	15.1021	FALSE	FALSE	FALSE	FALSE	FALSE	357.837	3	GQHTKTTGR	XL:A-Thiol(Unsaturated)@139	1.91511	17.8	0.016	P0CX55	40S ribosomal protein S18-A
Met30 CD2+ DSSO v2	Met30 CD2+ DSSO v2	RPL29		2509	15.1645	FALSE	FALSE	FALSE	FALSE	FALSE	423.226	3	NHKHALHGTAK	XL:A-Alkene@44	0.851967	21.9	0.04	P05747	60S ribosomal protein L29
Met30 CD2+ DSSO v2	Met30 CD2+ DSSO v2	RPL28		2616	15.4545	FALSE	FALSE	FALSE	FALSE	FALSE	477.732	2	GHVSAGKGR	XL:A-Thiol(Unsaturated)@19	0.71829	26.5	2.8e-05	P02406	60S ribosomal protein L28
Met30 CD2+ DSSO v2	Met30 CD2+ DSSO v2	Q12019		2685	15.6259	FALSE	FALSE	FALSE	FALSE	FALSE	321.179	2	FHKR	XL:A-Alkene@3127	2.61877	10.8	0.086	Q12019	Midasin
Met30 CD2+ DSSO v2	Met30 CD2+ DSSO v2	HSP42		2691	15.6337	FALSE	FALSE	FALSE	FALSE	FALSE	441.581	3	IVNDTEKPKPK	XL:A-Alkene@346|XL:A-Alkene@348	1.35546	16.6	0.047	Q12329	Heat shock protein 42
Met30 CD2+ DSSO v2	Met30 CD2+ DSSO v2	HSP42		2691	15.6337	FALSE	FALSE	FALSE	FALSE	FALSE	452.239	3	IVNDTEKPKPK	XL:A-Thiol(Unsaturated)@348	1.22821	16.3	0.031	Q12329	Heat shock protein 42
Met30 CD2+ DSSO v2	Met30 CD2+ DSSO v2	TDH3		2805	15.9829	FALSE	FALSE	FALSE	FALSE	FALSE	463.23	2	HIDAGAKK	XL:A-Thiol(Unsaturated)@115	3.11866	24.6	0.00058	P00359	Glyceraldehyde-3-phosphate dehydrogenase 3
Met30 CD2+ DSSO v2	Met30 CD2+ DSSO v2	UBR1		2876	16.2045	FALSE	FALSE	FALSE	FALSE	FALSE	391.875	3	IGDVHKHTGR	XL:A-Alkene@117	2.3677	15.5	0.053	P19812	E3 ubiquitin-protein ligase UBR1
Met30 CD2+ DSSO v2	Met30 CD2+ DSSO v2	Q12019		2894	16.2387	FALSE	FALSE	FALSE	FALSE	FALSE	335.697	2	KIAER	XL:A-Alkene@2390	2.87059	13.3	0.02	Q12019	Midasin
Met30 CD2+ DSSO v2	Met30 CD2+ DSSO v2	RPS16A		2912	16.2823	FALSE	FALSE	FALSE	FALSE	FALSE	420.723	2	RPEPKK	XL:A-Thiol(Unsaturated)@127	1.32029	17.5	0.024	P0CX51	40S ribosomal protein S16-A
Met30 CD2+ DSSO v2	Met30 CD2+ DSSO v2	BTN2		2932	16.3685	FALSE	FALSE	FALSE	FALSE	FALSE	450.715	2	KEKEAR	XL:A-Thiol(Unsaturated)@298;XL:A-Alkene@300	1.8358	15.5	0.035	P53286	Protein BTN2
Met30 CD2+ DSSO v2	Met30 CD2+ DSSO v2	ACC1		3060	16.7129	FALSE	FALSE	FALSE	FALSE	FALSE	513.575	3	RPIPKGHCTACR	XL:A-Thiol(Unsaturated)@451;Carbamidomethyl@454;Carbamidomethyl@457	1.92808	22	0.00018	Q00955	Acetyl-CoA carboxylase
Met30 CD2+ DSSO v2	Met30 CD2+ DSSO v2	SSB1		3074	16.744	FALSE	FALSE	FALSE	FALSE	FALSE	540.761	2	VVTKAMSSR	XL:A-Thiol(Unsaturated)@608;Oxidation@610	1.94478	30.4	0.0002	P11484	Ribosome-associated molecular chaperone SSB1
Met30 CD2+ DSSO v2	Met30 CD2+ DSSO v2	SSB2		3074	16.744	FALSE	FALSE	FALSE	FALSE	FALSE	540.761	2	VVTKAMSSR	XL:A-Thiol(Unsaturated)@608;Oxidation@610	1.94478	30.4	0.0002	P40150	Ribosome-associated molecular chaperone SSB2
Met30 CD2+ DSSO v2	Met30 CD2+ DSSO v2	Q03758		3095	16.7819	FALSE	FALSE	FALSE	FALSE	FALSE	528.759	2	KFEENHAK	XL:A-Alkene@742	1.09849	24.3	0.00053	Q03758	Ubiquitin ligase-binding protein BUL2
Met30 CD2+ DSSO v2	Met30 CD2+ DSSO v2	BTN2		3122	16.8393	FALSE	FALSE	FALSE	FALSE	FALSE	587.317	2	KESLINKQK	XL:A-Thiol(Unsaturated)@314	1.61464	23	0.0072	P53286	Protein BTN2
Met30 CD2+ DSSO v2	Met30 CD2+ DSSO v2	P51402		3158	16.94	FALSE	FALSE	FALSE	FALSE	FALSE	480.24	2	SFHVQKK	XL:A-Thiol(Unsaturated)@31	3.77389	17.9	0.0018	P51402	60S ribosomal protein L37-B
Met30 CD2+ DSSO v2	Met30 CD2+ DSSO v2	P26783		3207	17.0503	FALSE	FALSE	FALSE	FALSE	FALSE	384.758	2	KLKAVR	XL:A-Alkene@107|XL:A-Alkene@109	1.44393	11.7	0.077	P26783	40S ribosomal protein S5
Met30 CD2+ DSSO v2	Met30 CD2+ DSSO v2	P26784		3380	17.5397	FALSE	FALSE	FALSE	FALSE	FALSE	544.751	2	GMVSHKTAR	Oxidation@87;XL:A-Thiol(Unsaturated)@91	2.60356	28.3	7.4e-05	P26784	60S ribosomal protein L16-A
Met30 CD2+ DSSO v2	Met30 CD2+ DSSO v2	P26785		3380	17.5397	FALSE	FALSE	FALSE	FALSE	FALSE	544.751	2	GMVSHKTAR	Oxidation@86;XL:A-Thiol(Unsaturated)@90	2.60356	28.3	7.4e-05	P26785	60S ribosomal protein L16-B
Met30 CD2+ DSSO v2	Met30 CD2+ DSSO v2	TUB1		3388	17.5641	FALSE	FALSE	FALSE	FALSE	FALSE	485.271	2	AVEQVKNK	XL:A-Alkene@337	0.873876	25.4	0.0011	P09733	Tubulin alpha-1 chain
Met30 CD2+ DSSO v2	Met30 CD2+ DSSO v2	RPB2		3438	17.6679	FALSE	FALSE	FALSE	FALSE	FALSE	515.296	2	RGTALGIKK	XL:A-Thiol(Unsaturated)@344	2.17141	17.6	0.037	P08518	DNA-directed RNA polymerase II subunit RPB2
Met30 CD2+ DSSO v2	Met30 CD2+ DSSO v2	Q12494		3450	17.6971	FALSE	FALSE	FALSE	FALSE	FALSE	442.751	2	AKQLSQR	XL:A-Alkene@792	-0.770575	17.6	0.0014	Q12494	Inositol hexakisphosphate kinase 1
Met30 CD2+ DSSO v2	Met30 CD2+ DSSO v2	RPL28		3549	17.9884	FALSE	FALSE	FALSE	FALSE	FALSE	369.683	2	FTKTR	XL:A-Thiol(Unsaturated)@7	1.07929	18.5	0.041	P02406	60S ribosomal protein L28
Met30 CD2+ DSSO v2	Met30 CD2+ DSSO v2	P25303		3559	17.9992	FALSE	FALSE	FALSE	FALSE	FALSE	588.935	3	YHPDKNAGSEEAHQK	XL:A-Alkene@54	1.61593	28.2	0.00024	P25303	DnaJ-related protein SCJ1
Met30 CD2+ DSSO v2	Met30 CD2+ DSSO v2	RPL27A		3600	18.0783	FALSE	FALSE	FALSE	FALSE	FALSE	451.769	2	YPLKVTK	XL:A-Alkene@52	3.16223	24.6	0.0019	P0C2H6	60S ribosomal protein L27-A
Met30 CD2+ DSSO v2	Met30 CD2+ DSSO v2	P09938		3692	18.3147	FALSE	FALSE	FALSE	FALSE	FALSE	431.566	3	AYLKSHQVHR	XL:A-Alkene@60	1.1453	18.3	0.0044	P09938	Ribonucleoside-diphosphate reductase small chain 1
Met30 CD2+ DSSO v2	Met30 CD2+ DSSO v2	RPS13		3775	18.5571	FALSE	FALSE	FALSE	FALSE	FALSE	357.218	2	KAVSVR	XL:A-Alkene@94	1.29677	20.9	0.00089	P05756	40S ribosomal protein S13
Met30 CD2+ DSSO v2	Met30 CD2+ DSSO v2	CDC48		3813	18.6202	FALSE	FALSE	FALSE	FALSE	FALSE	782.333	2	YEAYSQQMKASR	Oxidation@784;XL:A-Thiol(Unsaturated)@785	-1.84316	30.7	8e-08	P25694	Cell division control protein 48
Met30 CD2+ DSSO v2	Met30 CD2+ DSSO v2	SSD1		3826	18.6448	FALSE	FALSE	FALSE	FALSE	FALSE	497.911	3	KTSSQSSIYGHSR	XL:A-Alkene@149	0.133324	24.1	0.0023	P24276	Protein SSD1
Met30 CD2+ DSSO v2	Met30 CD2+ DSSO v2	P22149		3833	18.657	FALSE	FALSE	FALSE	FALSE	FALSE	446.748	2	ATYSLKR	XL:A-Alkene@226	0.189865	17.4	0.0014	P22149	Iron-regulated transcriptional activator AFT1
Met30 CD2+ DSSO v2	Met30 CD2+ DSSO v2	P0CH08		3893	18.7797	FALSE	FALSE	FALSE	FALSE	FALSE	392.167	2	KCYAR	XL:A-Thiol(Unsaturated)@98;Carbamidomethyl@99	1.93498	14.6	0.063	P0CH08	Ubiquitin-60S ribosomal protein L40
Met30 CD2+ DSSO v2	Met30 CD2+ DSSO v2	MET30		3906	18.8068	FALSE	FALSE	FALSE	FALSE	FALSE	645.342	2	VIVSGSADKTVK	XL:A-Thiol(Unsaturated)@402	0.806367	25	0.00022	P39014	F-box protein MET30
Met30 CD2+ DSSO v2	Met30 CD2+ DSSO v2	GAL1		4016	19.0137	FALSE	FALSE	FALSE	FALSE	FALSE	384.223	2	KLAPER	XL:A-Alkene@140	2.72128	15.5	0.011	P04385	Galactokinase
Met30 CD2+ DSSO v2	Met30 CD2+ DSSO v2	P13045		4016	19.0137	FALSE	FALSE	FALSE	FALSE	FALSE	384.223	2	KIAPER	XL:A-Alkene@134	2.72128	15.5	0.011	P13045	Protein GAL3
Met30 CD2+ DSSO v2	Met30 CD2+ DSSO v2	RPS1B		4033	19.0599	FALSE	FALSE	FALSE	FALSE	FALSE	513.799	2	NVGKTLVNK	XL:A-Alkene@45	4.18195	16	0.0025	P23248	40S ribosomal protein S1-B
Met30 CD2+ DSSO v2	Met30 CD2+ DSSO v2	MKT1		4092	19.2674	FALSE	FALSE	FALSE	FALSE	FALSE	314.705	2	KLVSK	XL:A-Alkene@454	-0.453253	11.5	0.022	P40850	Protein MKT1
Met30 CD2+ DSSO v2	Met30 CD2+ DSSO v2	RPL9A		4152	19.4657	FALSE	FALSE	FALSE	FALSE	FALSE	424.759	2	KHVAALR	XL:A-Alkene@63	-0.266311	25.3	0.003	P05738	60S ribosomal protein L9-A
Met30 CD2+ DSSO v2	Met30 CD2+ DSSO v2	P14742		4290	19.8457	FALSE	FALSE	FALSE	FALSE	FALSE	386.223	2	VSKIDR	XL:A-Alkene@530	-2.58169	21.5	0.0072	P14742	Glutamine--fructose-6-phosphate aminotransferase [isomerizing]
Met30 CD2+ DSSO v2	Met30 CD2+ DSSO v2	SSB1		4339	20.0017	FALSE	FALSE	FALSE	FALSE	FALSE	532.764	2	VVTKAMSSR	XL:A-Thiol(Unsaturated)@608	2.4295	27.5	7.3e-05	P11484	Ribosome-associated molecular chaperone SSB1
Met30 CD2+ DSSO v2	Met30 CD2+ DSSO v2	SSB2		4339	20.0017	FALSE	FALSE	FALSE	FALSE	FALSE	532.764	2	VVTKAMSSR	XL:A-Thiol(Unsaturated)@608	2.4295	27.5	7.3e-05	P40150	Ribosome-associated molecular chaperone SSB2
Met30 CD2+ DSSO v2	Met30 CD2+ DSSO v2	ACC1		4385	20.1123	FALSE	FALSE	FALSE	FALSE	FALSE	810.861	2	AETFHEMEKAAVR	Oxidation@345;XL:A-Thiol(Unsaturated)@347	-0.5147	32.2	4.1e-05	Q00955	Acetyl-CoA carboxylase
Met30 CD2+ DSSO v2	Met30 CD2+ DSSO v2	ACC1		4405	20.1527	FALSE	FALSE	FALSE	FALSE	FALSE	794.872	2	AETFHEMEKAAVR	Oxidation@345;XL:A-Alkene@347	3.70789	20.5	0.0002	Q00955	Acetyl-CoA carboxylase
Met30 CD2+ DSSO v2	Met30 CD2+ DSSO v2	CDC53		4450	20.262	FALSE	FALSE	FALSE	FALSE	FALSE	593.308	2	IEKELNTER	XL:A-Alkene@741	1.07	26.5	0.00042	Q12018	Cell division control protein 53
Met30 CD2+ DSSO v2	Met30 CD2+ DSSO v2	GAL10		4495	20.3913	FALSE	FALSE	FALSE	FALSE	FALSE	422.723	2	KSVDVDK	XL:A-Alkene@561	2.30738	27.8	0.0011	P04397	Bifunctional protein GAL10
Met30 CD2+ DSSO v2	Met30 CD2+ DSSO v2	RPB2		4546	20.486	FALSE	FALSE	FALSE	FALSE	FALSE	319.702	2	LAKPR	XL:A-Alkene@510	3.28124	16.6	0.028	P08518	DNA-directed RNA polymerase II subunit RPB2
Met30 CD2+ DSSO v2	Met30 CD2+ DSSO v2	ARC1		4587	20.5775	FALSE	FALSE	FALSE	FALSE	FALSE	400.214	3	GKPDEETLKK	XL:A-Alkene@165	3.03774	18.2	0.004	P46672	tRNA-aminoacylation cofactor ARC1
Met30 CD2+ DSSO v2	Met30 CD2+ DSSO v2	RPL32		4587	20.5775	FALSE	FALSE	FALSE	FALSE	FALSE	588.331	2	MASLPHPKIVK	Met-loss@1;XL:A-Thiol(Unsaturated)@8	4.7616	17.8	0.0091	P38061	60S ribosomal protein L32
Met30 CD2+ DSSO v2	Met30 CD2+ DSSO v2	MET30		4714	20.8502	FALSE	FALSE	FALSE	FALSE	FALSE	616.772	2	WQKLADDDR	XL:A-Thiol(Unsaturated)@216	0.425222	28	5.1e-05	P39014	F-box protein MET30
Met30 CD2+ DSSO v2	Met30 CD2+ DSSO v2	SSE1		4755	20.9336	FALSE	FALSE	FALSE	FALSE	FALSE	390.209	2	AKYIAK	XL:A-Thiol(Unsaturated)@623	2.68986	20.3	0.038	P32589	Heat shock protein homolog SSE1
Met30 CD2+ DSSO v2	Met30 CD2+ DSSO v2	P26784		4760	20.9472	FALSE	FALSE	FALSE	FALSE	FALSE	536.754	2	GMVSHKTAR	XL:A-Thiol(Unsaturated)@91	1.79035	28.8	0.00026	P26784	60S ribosomal protein L16-A
Met30 CD2+ DSSO v2	Met30 CD2+ DSSO v2	P26785		4760	20.9472	FALSE	FALSE	FALSE	FALSE	FALSE	536.754	2	GMVSHKTAR	XL:A-Thiol(Unsaturated)@90	1.79035	28.8	0.00026	P26785	60S ribosomal protein L16-B
Met30 CD2+ DSSO v2	Met30 CD2+ DSSO v2	RPL31A		4912	21.3633	FALSE	FALSE	FALSE	FALSE	FALSE	371.228	2	AVKEIK	XL:A-Alkene@34	1.06835	19.7	0.027	P0C2H8	60S ribosomal protein L31-A
Met30 CD2+ DSSO v2	Met30 CD2+ DSSO v2	URA2		4937	21.4282	FALSE	FALSE	FALSE	FALSE	FALSE	403.696	2	SMKGWK	Oxidation@637;XL:A-Alkene@638	1.25435	15.2	0.046	P07259	Protein URA2
Met30 CD2+ DSSO v2	Met30 CD2+ DSSO v2	P06367		4970	21.4937	FALSE	FALSE	FALSE	FALSE	FALSE	437.247	2	VTGGMKVK	XL:A-Alkene@47	0.602412	29.3	0.0016	P06367	40S ribosomal protein S14-A
Met30 CD2+ DSSO v2	Met30 CD2+ DSSO v2	RPL2A		5069	21.8157	FALSE	FALSE	FALSE	FALSE	FALSE	454.216	2	AFHKYR	XL:A-Thiol(Unsaturated)@188	0.655233	20.7	0.0064	P0CX45	60S ribosomal protein L2-A
Met30 CD2+ DSSO v2	Met30 CD2+ DSSO v2	P38992		5123	21.9425	FALSE	FALSE	FALSE	FALSE	FALSE	407.219	3	IHPSEEVAKR	XL:A-Alkene@89	1.15823	26	0.0026	P38992	Sphingolipid C4-hydroxylase SUR2
Met30 CD2+ DSSO v2	Met30 CD2+ DSSO v2	P22202		5173	22.0277	FALSE	FALSE	FALSE	FALSE	FALSE	399.73	2	IPKVQK	XL:A-Thiol(Unsaturated)@343	2.87492	22.3	0.032	P22202	Heat shock protein SSA4
Met30 CD2+ DSSO v2	Met30 CD2+ DSSO v2	SSA1		5173	22.0277	FALSE	FALSE	FALSE	FALSE	FALSE	399.73	2	IPKVQK	XL:A-Thiol(Unsaturated)@342	2.87492	22.3	0.032	P10591	Heat shock protein SSA1
Met30 CD2+ DSSO v2	Met30 CD2+ DSSO v2	SSA2		5173	22.0277	FALSE	FALSE	FALSE	FALSE	FALSE	399.73	2	IPKVQK	XL:A-Thiol(Unsaturated)@342	2.87492	22.3	0.032	P10592	Heat shock protein SSA2
Met30 CD2+ DSSO v2	Met30 CD2+ DSSO v2	SSB1		5173	22.0277	FALSE	FALSE	FALSE	FALSE	FALSE	399.73	2	IPKVQK	XL:A-Thiol(Unsaturated)@348	2.87492	22.3	0.032	P11484	Ribosome-associated molecular chaperone SSB1
Met30 CD2+ DSSO v2	Met30 CD2+ DSSO v2	SSB2		5173	22.0277	FALSE	FALSE	FALSE	FALSE	FALSE	399.73	2	IPKVQK	XL:A-Thiol(Unsaturated)@348	2.87492	22.3	0.032	P40150	Ribosome-associated molecular chaperone SSB2
Met30 CD2+ DSSO v2	Met30 CD2+ DSSO v2	Q02753		5197	22.0675	FALSE	FALSE	FALSE	FALSE	FALSE	381.71	2	YLEKR	XL:A-Alkene@87	1.49597	16.4	0.017	Q02753	60S ribosomal protein L21-A
Met30 CD2+ DSSO v2	Met30 CD2+ DSSO v2	P05750		5305	22.2656	FALSE	FALSE	FALSE	FALSE	FALSE	350.712	2	VKIMR	XL:A-Alkene@187	1.02495	12.5	0.035	P05750	40S ribosomal protein S3
Met30 CD2+ DSSO v2	Met30 CD2+ DSSO v2	SSE1		5335	22.3306	FALSE	FALSE	FALSE	FALSE	FALSE	452.874	3	TDLPEGEEKPR	XL:A-Thiol(Unsaturated)@195	2.54663	18	0.0039	P32589	Heat shock protein homolog SSE1
Met30 CD2+ DSSO v2	Met30 CD2+ DSSO v2	UBP15		5355	22.3672	FALSE	FALSE	FALSE	FALSE	FALSE	572.792	2	VREEIKER	XL:A-Thiol(Unsaturated)@564	1.74182	18.6	0.057	P50101	Ubiquitin carboxyl-terminal hydrolase 15
Met30 CD2+ DSSO v2	Met30 CD2+ DSSO v2	PYC1		5560	22.7759	FALSE	FALSE	FALSE	FALSE	FALSE	350.223	2	GSLIKK	XL:A-Alkene@1123	1.46837	14.1	0.001	P11154	Pyruvate carboxylase 1
Met30 CD2+ DSSO v2	Met30 CD2+ DSSO v2	GAL1		5651	23.0346	FALSE	FALSE	FALSE	FALSE	FALSE	372.228	2	VLKAVK	XL:A-Thiol(Unsaturated)@406	0.11379	20.9	0.085	P04385	Galactokinase
Met30 CD2+ DSSO v2	Met30 CD2+ DSSO v2	BTN2		5685	23.1349	FALSE	FALSE	FALSE	FALSE	FALSE	396.226	4	AKEPLTKEDQIKK	XL:A-Alkene@262	1.5637	28.5	0.0036	P53286	Protein BTN2
Met30 CD2+ DSSO v2	Met30 CD2+ DSSO v2	RPL23A		5725	23.2366	FALSE	FALSE	FALSE	FALSE	FALSE	415.219	2	QAKSWR	XL:A-Alkene@83	1.67273	13.2	0.046	P0CX41	60S ribosomal protein L23-A
Met30 CD2+ DSSO v2	Met30 CD2+ DSSO v2	Q08732		5736	23.2523	FALSE	FALSE	FALSE	FALSE	FALSE	360.207	2	YGKLGK	XL:A-Alkene@216	1.5663	17.4	0.0081	Q08732	Serine/threonine-protein kinase HRK1
Met30 CD2+ DSSO v2	Met30 CD2+ DSSO v2	RPL23A		5763	23.2954	FALSE	FALSE	FALSE	FALSE	FALSE	431.204	2	QAKSWR	XL:A-Thiol(Unsaturated)@83	3.54797	13.3	0.086	P0CX41	60S ribosomal protein L23-A
Met30 CD2+ DSSO v2	Met30 CD2+ DSSO v2	RPL29		5822	23.4319	FALSE	FALSE	FALSE	FALSE	FALSE	471.938	3	HALHGTAKALAAAK	XL:A-Alkene@52	-2.14607	12.5	0.014	P05747	60S ribosomal protein L29
Met30 CD2+ DSSO v2	Met30 CD2+ DSSO v2	RPL29		5924	23.6093	FALSE	FALSE	FALSE	FALSE	FALSE	482.593	3	HALHGTAKALAAAK	XL:A-Thiol(Unsaturated)@52	1.95628	26.5	0.0024	P05747	60S ribosomal protein L29
Met30 CD2+ DSSO v2	Met30 CD2+ DSSO v2	P0CH08		5992	23.726	FALSE	FALSE	FALSE	FALSE	FALSE	628.264	2	YNCDKSVCR	Carbamidomethyl@91;XL:A-Alkene@93;Carbamidomethyl@96	-1.03916	23.9	3.5e-05	P0CH08	Ubiquitin-60S ribosomal protein L40
Met30 CD2+ DSSO v2	Met30 CD2+ DSSO v2	P0CH08		5998	23.7373	FALSE	FALSE	FALSE	FALSE	FALSE	644.248	2	YNCDKSVCR	Carbamidomethyl@91;XL:A-Thiol(Unsaturated)@93;Carbamidomethyl@96	2.14589	28.5	4.2e-07	P0CH08	Ubiquitin-60S ribosomal protein L40
Met30 CD2+ DSSO v2	Met30 CD2+ DSSO v2	Q12019		6073	23.9474	FALSE	FALSE	FALSE	FALSE	FALSE	404.869	3	FRTISDKNK	XL:A-Sulfenic@1978	8.63375	15.5	0.063	Q12019	Midasin
Met30 CD2+ DSSO v2	Met30 CD2+ DSSO v2	RPC40		6143	24.1941	FALSE	FALSE	FALSE	FALSE	FALSE	380.202	2	KDTVSR	XL:A-Alkene@272	3.44591	21.6	0.0086	P07703	DNA-directed RNA polymerases I and III subunit RPAC1
Met30 CD2+ DSSO v2	Met30 CD2+ DSSO v2	VMA1		6173	24.2352	FALSE	FALSE	FALSE	FALSE	FALSE	448.213	3	GEKEVHGEFEK	XL:A-Alkene@1049	3.06738	18.2	0.067	P17255	V-type proton ATPase catalytic subunit A
Met30 CD2+ DSSO v2	Met30 CD2+ DSSO v2	RPL2A		6185	24.2593	FALSE	FALSE	FALSE	FALSE	FALSE	575.85	2	VDKPLLKAGR	XL:A-Alkene@181	0.994841	26	3.9e-05	P0CX45	60S ribosomal protein L2-A
Met30 CD2+ DSSO v2	Met30 CD2+ DSSO v2	P0C2I3		6201	24.2946	FALSE	FALSE	FALSE	FALSE	FALSE	326.723	2	KPIIK	XL:A-Alkene@1676	0.765505	15.5	0.021	P0C2I3	Transposon Ty1-DR6 Gag-Pol polyprotein
Met30 CD2+ DSSO v2	Met30 CD2+ DSSO v2	ACC1		6405	24.7918	FALSE	FALSE	FALSE	FALSE	FALSE	514.275	2	KHMVVALK	XL:A-Thiol(Unsaturated)@521;Oxidation@523	0.384849	19.2	0.0041	Q00955	Acetyl-CoA carboxylase
Met30 CD2+ DSSO v2	Met30 CD2+ DSSO v2	ACC1		6410	24.8023	FALSE	FALSE	FALSE	FALSE	FALSE	498.288	2	KHMVVALK	XL:A-Alkene@521;Oxidation@523	2.7345	17.5	0.009	Q00955	Acetyl-CoA carboxylase
Met30 CD2+ DSSO v2	Met30 CD2+ DSSO v2	RPL27A		6439	24.8566	FALSE	FALSE	FALSE	FALSE	FALSE	375.204	2	FLKAGK	XL:A-Thiol(Unsaturated)@6	2.31144	17.9	0.05	P0C2H6	60S ribosomal protein L27-A
Met30 CD2+ DSSO v2	Met30 CD2+ DSSO v2	RPL32		6516	25.0175	FALSE	FALSE	FALSE	FALSE	FALSE	774.876	2	GNISQPKIGYGSNK	XL:A-Thiol(Unsaturated)@54	1.40666	13.8	0.032	P38061	60S ribosomal protein L32
Met30 CD2+ DSSO v2	Met30 CD2+ DSSO v2	MET30		6517	25.0219	FALSE	FALSE	FALSE	FALSE	FALSE	356.171	2	KGHCR	XL:A-Alkene@290;Carbamidomethyl@293	1.93758	19.6	3e-05	P39014	F-box protein MET30
Met30 CD2+ DSSO v2	Met30 CD2+ DSSO v2	MET30		6526	25.0374	FALSE	FALSE	FALSE	FALSE	FALSE	589.802	2	TNSCLKVFR	Carbamidomethyl@455;XL:A-Alkene@457	1.8064	24.9	4.3e-05	P39014	F-box protein MET30
Met30 CD2+ DSSO v2	Met30 CD2+ DSSO v2	CDC48		6555	25.1021	FALSE	FALSE	FALSE	FALSE	FALSE	774.333	2	YEAYSQQMKASR	XL:A-Thiol(Unsaturated)@785	1.80894	38.6	2.4e-07	P25694	Cell division control protein 48
Met30 CD2+ DSSO v2	Met30 CD2+ DSSO v2	CDC48		6625	25.2544	FALSE	FALSE	FALSE	FALSE	FALSE	758.347	2	YEAYSQQMKASR	XL:A-Alkene@785	2.32792	29.3	1.2e-07	P25694	Cell division control protein 48
Met30 CD2+ DSSO v2	Met30 CD2+ DSSO v2	P19097		6645	25.2941	FALSE	FALSE	FALSE	FALSE	FALSE	488.25	2	TLKTDGVR	XL:A-Thiol(Unsaturated)@1632	1.09449	15.9	0.016	P19097	Fatty acid synthase subunit alpha
Met30 CD2+ DSSO v2	Met30 CD2+ DSSO v2	TEF1		6670	25.3307	FALSE	FALSE	FALSE	FALSE	FALSE	606.807	2	LEDHPKFLK	XL:A-Thiol(Unsaturated)@390	1.34547	30.9	0.00069	P02994	Elongation factor 1-alpha
Met30 CD2+ DSSO v2	Met30 CD2+ DSSO v2	P02309		6697	25.3986	FALSE	FALSE	FALSE	FALSE	FALSE	696.814	2	DSVTYTEHAKR	XL:A-Thiol(Unsaturated)@78	0.514352	30.5	0.0011	P02309	Histone H4
Met30 CD2+ DSSO v2	Met30 CD2+ DSSO v2	P14120		6749	25.48	FALSE	FALSE	FALSE	FALSE	FALSE	551.765	2	SGKYTLGYK	XL:A-Thiol(Unsaturated)@22	0.937496	16.4	0.024	P14120	60S ribosomal protein L30
Met30 CD2+ DSSO v2	Met30 CD2+ DSSO v2	RPL38		6840	25.7166	FALSE	FALSE	FALSE	FALSE	FALSE	480.762	2	TATVKINK	XL:A-Thiol(Unsaturated)@26	0.993454	12.3	0.085	P49167	60S ribosomal protein L38
Met30 CD2+ DSSO v2	Met30 CD2+ DSSO v2	P46997		6960	25.9983	FALSE	FALSE	FALSE	FALSE	FALSE	406.748	2	KSVSPIK	XL:A-Alkene@336	-1.58943	16.1	0.0051	P46997	J protein JJJ2
Met30 CD2+ DSSO v2	Met30 CD2+ DSSO v2	P47068		7141	26.4025	FALSE	FALSE	FALSE	FALSE	FALSE	487.757	2	MAKLSGASR	XL:A-Alkene@424	2.30973	28.2	4.9e-05	P47068	Myosin tail region-interacting protein MTI1
Met30 CD2+ DSSO v2	Met30 CD2+ DSSO v2	P07248		7170	26.4581	FALSE	FALSE	FALSE	FALSE	FALSE	458.57	3	KGTKSHVFLDR	XL:A-Thiol(Unsaturated)@937	1.80561	21.4	0.01	P07248	Regulatory protein ADR1
Met30 CD2+ DSSO v2	Met30 CD2+ DSSO v2	P26784		7181	26.4835	FALSE	FALSE	FALSE	FALSE	FALSE	448.73	2	KYTTLGK	XL:A-Thiol(Unsaturated)@134	1.43999	20	0.0019	P26784	60S ribosomal protein L16-A
Met30 CD2+ DSSO v2	Met30 CD2+ DSSO v2	P26785		7181	26.4835	FALSE	FALSE	FALSE	FALSE	FALSE	448.73	2	KYTTLGK	XL:A-Thiol(Unsaturated)@133	1.43999	20	0.0019	P26785	60S ribosomal protein L16-B
Met30 CD2+ DSSO v2	Met30 CD2+ DSSO v2	P07284		7195	26.5159	FALSE	FALSE	FALSE	FALSE	FALSE	416.24	2	FNKLQK	XL:A-Alkene@58	0.229774	21.2	0.075	P07284	Serine--tRNA ligase, cytoplasmic
Met30 CD2+ DSSO v2	Met30 CD2+ DSSO v2	P53119		7213	26.5696	FALSE	FALSE	FALSE	FALSE	FALSE	478.778	2	KQSAIISR	XL:A-Alkene@553	2.95809	29.7	0.00058	P53119	Probable E3 ubiquitin-protein ligase HUL5
Met30 CD2+ DSSO v2	Met30 CD2+ DSSO v2	SSB1		7274	26.7126	FALSE	FALSE	FALSE	FALSE	FALSE	429.728	2	AEVGLKR	XL:A-Thiol(Unsaturated)@603	2.41508	19	0.059	P11484	Ribosome-associated molecular chaperone SSB1
Met30 CD2+ DSSO v2	Met30 CD2+ DSSO v2	SSB2		7274	26.7126	FALSE	FALSE	FALSE	FALSE	FALSE	429.728	2	AEVGLKR	XL:A-Thiol(Unsaturated)@603	2.41508	19	0.059	P40150	Ribosome-associated molecular chaperone SSB2
Met30 CD2+ DSSO v2	Met30 CD2+ DSSO v2	CDC48		7302	26.7813	FALSE	FALSE	FALSE	FALSE	FALSE	337.85	3	KGDHFVVR	XL:A-Alkene@158	1.57199	20.9	0.0015	P25694	Cell division control protein 48
Met30 CD2+ DSSO v2	Met30 CD2+ DSSO v2	P51402		7331	26.8358	FALSE	FALSE	FALSE	FALSE	FALSE	549.759	2	SHNWAAKAK	XL:A-Thiol(Unsaturated)@52	3.82094	12.8	0.022	P51402	60S ribosomal protein L37-B
Met30 CD2+ DSSO v2	Met30 CD2+ DSSO v2	P0CH08		7338	26.8473	FALSE	FALSE	FALSE	FALSE	FALSE	376.181	2	KCYAR	XL:A-Alkene@98;Carbamidomethyl@99	1.6574	18.1	0.081	P0CH08	Ubiquitin-60S ribosomal protein L40
Met30 CD2+ DSSO v2	Met30 CD2+ DSSO v2	SSE1		7404	26.9492	FALSE	FALSE	FALSE	FALSE	FALSE	612.302	2	YLAKEEEKK	XL:A-Thiol(Unsaturated)@645	0.104363	19.8	0.009	P32589	Heat shock protein homolog SSE1
Met30 CD2+ DSSO v2	Met30 CD2+ DSSO v2	SSB1		7429	26.9977	FALSE	FALSE	FALSE	FALSE	FALSE	524.775	2	VVTKAMSSR	XL:A-Alkene@608;Oxidation@610	3.27057	16.3	0.0034	P11484	Ribosome-associated molecular chaperone SSB1
Met30 CD2+ DSSO v2	Met30 CD2+ DSSO v2	SSB2		7429	26.9977	FALSE	FALSE	FALSE	FALSE	FALSE	524.775	2	VVTKAMSSR	XL:A-Alkene@608;Oxidation@610	3.27057	16.3	0.0034	P40150	Ribosome-associated molecular chaperone SSB2
Met30 CD2+ DSSO v2	Met30 CD2+ DSSO v2	SSB1		7439	27.0144	FALSE	FALSE	FALSE	FALSE	FALSE	413.742	2	AEVGLKR	XL:A-Alkene@603	2.66465	19.3	0.024	P11484	Ribosome-associated molecular chaperone SSB1
Met30 CD2+ DSSO v2	Met30 CD2+ DSSO v2	SSB2		7439	27.0144	FALSE	FALSE	FALSE	FALSE	FALSE	413.742	2	AEVGLKR	XL:A-Alkene@603	2.66465	19.3	0.024	P40150	Ribosome-associated molecular chaperone SSB2
Met30 CD2+ DSSO v2	Met30 CD2+ DSSO v2	RPS16A		7506	27.1565	FALSE	FALSE	FALSE	FALSE	FALSE	457.712	2	FQKSYR	XL:A-Thiol(Unsaturated)@140	1.93956	20.3	0.0072	P0CX51	40S ribosomal protein S16-A
Met30 CD2+ DSSO v2	Met30 CD2+ DSSO v2	RPL2A		7565	27.32	FALSE	FALSE	FALSE	FALSE	FALSE	439.229	3	KGAGSIFTSHTR	XL:A-Alkene@10	3.09462	33.6	1.1e-06	P0CX45	60S ribosomal protein L2-A
Met30 CD2+ DSSO v2	Met30 CD2+ DSSO v2	P26783		7604	27.3789	FALSE	FALSE	FALSE	FALSE	FALSE	584.808	2	KAQCPIIER	XL:A-Alkene@84;Carbamidomethyl@87	4.08758	25.5	0.00016	P26783	40S ribosomal protein S5
Met30 CD2+ DSSO v2	Met30 CD2+ DSSO v2	BTN2		7705	27.6578	FALSE	FALSE	FALSE	FALSE	FALSE	443.255	2	KESLINK	XL:A-Alkene@308	2.57794	27.2	0.0038	P53286	Protein BTN2
Met30 CD2+ DSSO v2	Met30 CD2+ DSSO v2	RPL2A		7710	27.6736	FALSE	FALSE	FALSE	FALSE	FALSE	449.885	3	KGAGSIFTSHTR	XL:A-Thiol(Unsaturated)@10	4.48146	24.7	0.0014	P0CX45	60S ribosomal protein L2-A
Met30 CD2+ DSSO v2	Met30 CD2+ DSSO v2	Q12259		8091	28.6362	FALSE	FALSE	FALSE	FALSE	FALSE	428.747	2	KGVTIER	XL:A-Alkene@247	2.53022	24.3	0.0019	Q12259	BTB/POZ domain-containing protein YLR108C
Met30 CD2+ DSSO v2	Met30 CD2+ DSSO v2	RPT6		8254	29.0809	FALSE	FALSE	FALSE	FALSE	FALSE	508.252	2	NALNDKVR	XL:A-Thiol(Unsaturated)@54	3.16456	31.2	0.00054	Q01939	26S proteasome regulatory subunit 8 homolog
Met30 CD2+ DSSO v2	Met30 CD2+ DSSO v2	RPS16A		8276	29.1179	FALSE	FALSE	FALSE	FALSE	FALSE	389.686	2	FGGKGAR	XL:A-Thiol(Unsaturated)@132	1.98365	24.2	0.0019	P0CX51	40S ribosomal protein S16-A
Met30 CD2+ DSSO v2	Met30 CD2+ DSSO v2	RPS16A		8300	29.1646	FALSE	FALSE	FALSE	FALSE	FALSE	441.726	2	FQKSYR	XL:A-Alkene@140	3.06165	16.7	0.02	P0CX51	40S ribosomal protein S16-A
Met30 CD2+ DSSO v2	Met30 CD2+ DSSO v2	RPL32		8329	29.2269	FALSE	FALSE	FALSE	FALSE	FALSE	377.744	2	AKALGIK	XL:A-Alkene@113	1.88974	26.5	0.0019	P38061	60S ribosomal protein L32
Met30 CD2+ DSSO v2	Met30 CD2+ DSSO v2	RPT6		8329	29.2269	FALSE	FALSE	FALSE	FALSE	FALSE	492.267	2	NALNDKVR	XL:A-Alkene@54	0.351516	16	0.035	Q01939	26S proteasome regulatory subunit 8 homolog
Met30 CD2+ DSSO v2	Met30 CD2+ DSSO v2	URA2		8336	29.2364	FALSE	FALSE	FALSE	FALSE	FALSE	393.683	2	YKFSR	XL:A-Thiol(Unsaturated)@1097	1.26751	14.2	0.024	P07259	Protein URA2
Met30 CD2+ DSSO v2	Met30 CD2+ DSSO v2	Q08732		8348	29.2542	FALSE	FALSE	FALSE	FALSE	FALSE	346.534	3	KIIHGPYR	XL:A-Alkene@679	1.27823	21.4	0.0013	Q08732	Serine/threonine-protein kinase HRK1
Met30 CD2+ DSSO v2	Met30 CD2+ DSSO v2	LST8		8393	29.3401	FALSE	FALSE	FALSE	FALSE	FALSE	454.591	3	KLLATAGHQNVR	XL:A-Alkene@45	3.56469	26.4	5.7e-06	P41318	Target of rapamycin complex subunit LST8
Met30 CD2+ DSSO v2	Met30 CD2+ DSSO v2	RPL32		8493	29.518	FALSE	FALSE	FALSE	FALSE	FALSE	429.22	2	VTNPKGR	XL:A-Thiol(Unsaturated)@123	-2.70892	11.1	0.049	P38061	60S ribosomal protein L32
Met30 CD2+ DSSO v2	Met30 CD2+ DSSO v2	P0C2I3		8505	29.5386	FALSE	FALSE	FALSE	FALSE	FALSE	355.897	3	AVKSIKPIR	XL:A-Alkene@1223	1.63331	12.1	0.068	P0C2I3	Transposon Ty1-DR6 Gag-Pol polyprotein
Met30 CD2+ DSSO v2	Met30 CD2+ DSSO v2	GAL10		8705	30.0164	FALSE	FALSE	FALSE	FALSE	FALSE	450.219	2	VFKEYK	XL:A-Thiol(Unsaturated)@81	3.80771	19.4	0.0024	P04397	Bifunctional protein GAL10
Met30 CD2+ DSSO v2	Met30 CD2+ DSSO v2	GAL1		8750	30.1123	FALSE	FALSE	FALSE	FALSE	FALSE	466.24	2	CPSIIKK	Carbamidomethyl@29;XL:A-Thiol(Unsaturated)@34	1.12342	22.9	0.028	P04385	Galactokinase
Met30 CD2+ DSSO v2	Met30 CD2+ DSSO v2	GAL10		8759	30.1425	FALSE	FALSE	FALSE	FALSE	FALSE	314.687	2	KGLEK	XL:A-Alkene@74	0.840867	18.9	0.011	P04397	Bifunctional protein GAL10
Met30 CD2+ DSSO v2	Met30 CD2+ DSSO v2	Q02805		8780	30.1897	FALSE	FALSE	FALSE	FALSE	FALSE	458.204	2	YSKFER	XL:A-Thiol(Unsaturated)@86	1.73625	20.1	0.00071	Q02805	Protein ROD1
Met30 CD2+ DSSO v2	Met30 CD2+ DSSO v2	Q02805		8834	30.3005	FALSE	FALSE	FALSE	FALSE	FALSE	442.218	2	YSKFER	XL:A-Alkene@86	1.71908	23.9	0.0039	Q02805	Protein ROD1
Met30 CD2+ DSSO v2	Met30 CD2+ DSSO v2	TEF1		8834	30.3005	FALSE	FALSE	FALSE	FALSE	FALSE	496.919	3	FDELLEKNDRR	XL:A-Alkene@376	1.13071	16.2	0.052	P02994	Elongation factor 1-alpha
Met30 CD2+ DSSO v2	Met30 CD2+ DSSO v2	YEF3		8835	30.305	FALSE	FALSE	FALSE	FALSE	FALSE	394.228	2	ALKTLR	XL:A-Thiol(Unsaturated)@315	1.70885	23.1	0.092	P16521	Elongation factor 3A
Met30 CD2+ DSSO v2	Met30 CD2+ DSSO v2	RPL2A		8851	30.3293	FALSE	FALSE	FALSE	FALSE	FALSE	377.726	2	LPSGAKK	XL:A-Alkene@155	1.37955	24.4	0.012	P0CX45	60S ribosomal protein L2-A
Met30 CD2+ DSSO v2	Met30 CD2+ DSSO v2	RPL18A		8893	30.4116	FALSE	FALSE	FALSE	FALSE	FALSE	648.857	2	APKGQNTLILR	XL:A-Thiol(Unsaturated)@133	1.65208	29.9	0.0021	P0CX49	60S ribosomal protein L18-A
Met30 CD2+ DSSO v2	Met30 CD2+ DSSO v2	BTN2		9087	30.8307	FALSE	FALSE	FALSE	FALSE	FALSE	507.285	2	ESLINKQK	XL:A-Alkene@314	0.0619888	14.7	0.0046	P53286	Protein BTN2
Met30 CD2+ DSSO v2	Met30 CD2+ DSSO v2	Q08484		9168	30.9906	FALSE	FALSE	FALSE	FALSE	FALSE	548.577	3	DSLKHTFSDQHSR	XL:A-Thiol(Unsaturated)@320	3.48332	27.9	7.9e-06	Q08484	GTPase-activating protein GYP1
Met30 CD2+ DSSO v2	Met30 CD2+ DSSO v2	Q08484		9180	31.0105	FALSE	FALSE	FALSE	FALSE	FALSE	537.92	3	DSLKHTFSDQHSR	XL:A-Alkene@320	3.07476	31.1	1e-05	Q08484	GTPase-activating protein GYP1
Met30 CD2+ DSSO v2	Met30 CD2+ DSSO v2	Q01855		9241	31.1094	FALSE	FALSE	FALSE	FALSE	FALSE	583.308	3	AAKLAAPENEKPAPVR	XL:A-Thiol(Unsaturated)@64	2.86798	13.8	0.016	Q01855	40S ribosomal protein S15
Met30 CD2+ DSSO v2	Met30 CD2+ DSSO v2	Q12494		9265	31.1621	FALSE	FALSE	FALSE	FALSE	FALSE	350.873	3	KLSSVLHGR	XL:A-Alkene@44	2.09688	17.5	0.00083	Q12494	Inositol hexakisphosphate kinase 1
Met30 CD2+ DSSO v2	Met30 CD2+ DSSO v2	RPL32		9337	31.3288	FALSE	FALSE	FALSE	FALSE	FALSE	393.73	2	AKALGIK	XL:A-Thiol(Unsaturated)@113	2.66475	23.5	0.07	P38061	60S ribosomal protein L32
Met30 CD2+ DSSO v2	Met30 CD2+ DSSO v2	Q01855		9366	31.3833	FALSE	FALSE	FALSE	FALSE	FALSE	562.27	2	VFKTHSYR	XL:A-Thiol(Unsaturated)@13	1.60268	22.5	0.00039	Q01855	40S ribosomal protein S15
Met30 CD2+ DSSO v2	Met30 CD2+ DSSO v2	P14742		9397	31.4469	FALSE	FALSE	FALSE	FALSE	FALSE	430.725	2	KCPVFR	XL:A-Alkene@439;Carbamidomethyl@440	3.0139	18.9	0.0054	P14742	Glutamine--fructose-6-phosphate aminotransferase [isomerizing]
Met30 CD2+ DSSO v2	Met30 CD2+ DSSO v2	TEF1		9420	31.4868	FALSE	FALSE	FALSE	FALSE	FALSE	335.697	2	LKAER	XL:A-Alkene@64	1.67903	15.6	0.028	P02994	Elongation factor 1-alpha
Met30 CD2+ DSSO v2	Met30 CD2+ DSSO v2	P14742		9428	31.5003	FALSE	FALSE	FALSE	FALSE	FALSE	446.711	2	KCPVFR	XL:A-Thiol(Unsaturated)@439;Carbamidomethyl@440	2.53746	15.4	0.053	P14742	Glutamine--fructose-6-phosphate aminotransferase [isomerizing]
Met30 CD2+ DSSO v2	Met30 CD2+ DSSO v2	P0CX43		9432	31.5109	FALSE	FALSE	FALSE	FALSE	FALSE	583.35	2	LLGPQLSKAGK	XL:A-Alkene@130	1.5526	30.4	6.9e-06	P0CX43	60S ribosomal protein L1-A
Met30 CD2+ DSSO v2	Met30 CD2+ DSSO v2	Q04958		9479	31.5932	FALSE	FALSE	FALSE	FALSE	FALSE	467.744	2	LTAKYPR	XL:A-Thiol(Unsaturated)@431	-0.0258925	22.2	0.015	Q04958	Lysophospholipase NTE1
Met30 CD2+ DSSO v2	Met30 CD2+ DSSO v2	P13045		9526	31.6892	FALSE	FALSE	FALSE	FALSE	FALSE	363.251	2	VLKALK	XL:A-Alkene@398	-4.59176	17.2	0.0039	P13045	Protein GAL3
Met30 CD2+ DSSO v2	Met30 CD2+ DSSO v2	RPL2A		9526	31.6892	FALSE	FALSE	FALSE	FALSE	FALSE	384.236	3	VDKPLLKAGR	XL:A-Alkene@177|XL:A-Alkene@181	0.192789	13.2	0.012	P0CX45	60S ribosomal protein L2-A
Met30 CD2+ DSSO v2	Met30 CD2+ DSSO v2	CDC48		9628	31.9603	FALSE	FALSE	FALSE	FALSE	FALSE	479.236	2	IHTKNMK	XL:A-Thiol(Unsaturated)@396	0.15182	15.4	0.0053	P25694	Cell division control protein 48
Met30 CD2+ DSSO v2	Met30 CD2+ DSSO v2	SSA1		9813	32.3876	FALSE	FALSE	FALSE	FALSE	FALSE	755.827	2	FKEEDEKESQR	XL:A-Thiol(Unsaturated)@528	0.612262	40.3	1.7e-05	P10591	Heat shock protein SSA1
Met30 CD2+ DSSO v2	Met30 CD2+ DSSO v2	SSA2		9813	32.3876	FALSE	FALSE	FALSE	FALSE	FALSE	755.827	2	FKEEDEKESQR	XL:A-Thiol(Unsaturated)@528	0.612262	40.3	1.7e-05	P10592	Heat shock protein SSA2
Met30 CD2+ DSSO v2	Met30 CD2+ DSSO v2	Q08732		9821	32.403	FALSE	FALSE	FALSE	FALSE	FALSE	384.236	3	ILQVDPKKR	XL:A-Alkene@708|XL:A-Alkene@709	0.453045	18.3	0.0075	Q08732	Serine/threonine-protein kinase HRK1
Met30 CD2+ DSSO v2	Met30 CD2+ DSSO v2	MET30		9828	32.4145	FALSE	FALSE	FALSE	FALSE	FALSE	394.707	2	TGKCIR	XL:A-Alkene@543;Carbamidomethyl@544	2.29389	20.3	0.0062	P39014	F-box protein MET30
Met30 CD2+ DSSO v2	Met30 CD2+ DSSO v2	SSA1		9859	32.493	FALSE	FALSE	FALSE	FALSE	FALSE	755.827	2	FKEEDEKESQR	XL:A-Thiol(Unsaturated)@523	1.14148	32.6	3.5e-06	P10591	Heat shock protein SSA1
Met30 CD2+ DSSO v2	Met30 CD2+ DSSO v2	SSA2		9859	32.493	FALSE	FALSE	FALSE	FALSE	FALSE	755.827	2	FKEEDEKESQR	XL:A-Thiol(Unsaturated)@523	1.14148	32.6	3.5e-06	P10592	Heat shock protein SSA2
Met30 CD2+ DSSO v2	Met30 CD2+ DSSO v2	RPL2A		10027	32.857	FALSE	FALSE	FALSE	FALSE	FALSE	438.229	2	AFHKYR	XL:A-Alkene@188	1.28304	20.2	0.0023	P0CX45	60S ribosomal protein L2-A
Met30 CD2+ DSSO v2	Met30 CD2+ DSSO v2	ACC1		10041	32.8769	FALSE	FALSE	FALSE	FALSE	FALSE	802.862	2	AETFHEMEKAAVR	XL:A-Thiol(Unsaturated)@347	1.65076	31.5	2.7e-06	Q00955	Acetyl-CoA carboxylase
Met30 CD2+ DSSO v2	Met30 CD2+ DSSO v2	SNF1		10077	32.9395	FALSE	FALSE	FALSE	FALSE	FALSE	579.801	2	VLAKSDMQGR	XL:A-Alkene@93	-0.650687	28.1	0.00049	P06782	Carbon catabolite-derepressing protein kinase
Met30 CD2+ DSSO v2	Met30 CD2+ DSSO v2	YEF3		10092	32.9653	FALSE	FALSE	FALSE	FALSE	FALSE	479.272	2	KLSSAELR	XL:A-Alkene@1013	-0.993033	14.4	0.02	P16521	Elongation factor 3A
Met30 CD2+ DSSO v2	Met30 CD2+ DSSO v2	RPL2A		10096	32.9747	FALSE	FALSE	FALSE	FALSE	FALSE	591.836	2	VDKPLLKAGR	XL:A-Thiol(Unsaturated)@181	1.19667	35.7	4.8e-05	P0CX45	60S ribosomal protein L2-A
Met30 CD2+ DSSO v2	Met30 CD2+ DSSO v2	RPS18A		10203	33.2369	FALSE	FALSE	FALSE	FALSE	FALSE	533.273	2	YSNLVCKK	Carbamidomethyl@47;XL:A-Alkene@48	0.767864	20.6	0.0012	P0CX55	40S ribosomal protein S18-A
Met30 CD2+ DSSO v2	Met30 CD2+ DSSO v2	Q12680		10296	33.5321	FALSE	FALSE	FALSE	FALSE	FALSE	548.77	2	AKATSEYLK	XL:A-Thiol(Unsaturated)@1567	0.728218	14.5	0.04	Q12680	Glutamate synthase [NADH]
Met30 CD2+ DSSO v2	Met30 CD2+ DSSO v2	RPT5		10297	33.5365	FALSE	FALSE	FALSE	FALSE	FALSE	502.763	2	AAVVKTSSR	XL:A-Thiol(Unsaturated)@120	1.41008	19.9	0.0014	P33297	26S proteasome regulatory subunit 6A
Met30 CD2+ DSSO v2	Met30 CD2+ DSSO v2	RPL29		10395	33.7701	FALSE	FALSE	FALSE	FALSE	FALSE	789.887	2	KPKTYKYPSLK	XL:A-Thiol(Unsaturated)@28;XL:A-Alkene@23&XL:A-Thiol(Unsaturated)@25|XL:A-Thiol(Unsaturated)@23&XL:A-Alkene@25	1.36789	21	0.0015	P05747	60S ribosomal protein L29
Met30 CD2+ DSSO v2	Met30 CD2+ DSSO v2	RPL29		10408	33.7994	FALSE	FALSE	FALSE	FALSE	FALSE	363.729	2	ALAAAKK	XL:A-Alkene@58	-0.924381	10.3	0.038	P05747	60S ribosomal protein L29
Met30 CD2+ DSSO v2	Met30 CD2+ DSSO v2	Q03782		10456	33.8838	FALSE	FALSE	FALSE	FALSE	FALSE	861.92	2	HAVNKPSNVLNSSNR	XL:A-Thiol(Unsaturated)@342	0.756208	24.1	5.3e-05	Q03782	56 kDa U1 small nuclear ribonucleoprotein component
Met30 CD2+ DSSO v2	Met30 CD2+ DSSO v2	MET30		10463	33.9055	FALSE	FALSE	FALSE	FALSE	FALSE	680.817	2	KWQKLADDDR	XL:A-Thiol(Unsaturated)@216	2.85506	38.2	6.7e-05	P39014	F-box protein MET30
Met30 CD2+ DSSO v2	Met30 CD2+ DSSO v2	P39078		10824	34.7824	FALSE	FALSE	FALSE	FALSE	FALSE	560.261	2	TSLGPKGMDK	XL:A-Thiol(Unsaturated)@42	1.57872	27.1	0.0002	P39078	T-complex protein 1 subunit delta
Met30 CD2+ DSSO v2	Met30 CD2+ DSSO v2	ACC1		10865	34.8473	FALSE	FALSE	FALSE	FALSE	FALSE	557.805	2	ATAKVALQAR	XL:A-Thiol(Unsaturated)@1020	0.552345	26.9	0.035	Q00955	Acetyl-CoA carboxylase
Met30 CD2+ DSSO v2	Met30 CD2+ DSSO v2	YEF3		10884	34.8821	FALSE	FALSE	FALSE	FALSE	FALSE	557.816	2	IFKIEGTPR	XL:A-Alkene@789	1.07338	20.8	0.00081	P16521	Elongation factor 3A
Met30 CD2+ DSSO v2	Met30 CD2+ DSSO v2	TEF1		10941	34.9808	FALSE	FALSE	FALSE	FALSE	FALSE	436.915	3	KLEDHPKFLK	XL:A-Alkene@390	1.37455	21.3	0.011	P02994	Elongation factor 1-alpha
Met30 CD2+ DSSO v2	Met30 CD2+ DSSO v2	RPL29		10960	35.0273	FALSE	FALSE	FALSE	FALSE	FALSE	436.734	2	GVDPKFR	XL:A-Alkene@38	1.32218	22.6	0.0052	P05747	60S ribosomal protein L29
Met30 CD2+ DSSO v2	Met30 CD2+ DSSO v2	RPS11A		11002	35.1171	FALSE	FALSE	FALSE	FALSE	FALSE	577.307	3	RHKNVPVHVSPAFR	XL:A-Thiol(Unsaturated)@105	0.51471	17.4	0.012	P0CX47	40S ribosomal protein S11-A
Met30 CD2+ DSSO v2	Met30 CD2+ DSSO v2	TEF1		11100	35.2947	FALSE	FALSE	FALSE	FALSE	FALSE	447.572	3	KLEDHPKFLK	XL:A-Thiol(Unsaturated)@390	2.36266	20.1	0.032	P02994	Elongation factor 1-alpha
Met30 CD2+ DSSO v2	Met30 CD2+ DSSO v2	TDH3		11125	35.335	FALSE	FALSE	FALSE	FALSE	FALSE	463.768	2	VVKAAAEGK	XL:A-Alkene@261	1.76216	28.6	4.2e-05	P00359	Glyceraldehyde-3-phosphate dehydrogenase 3
Met30 CD2+ DSSO v2	Met30 CD2+ DSSO v2	EFT1		11131	35.3461	FALSE	FALSE	FALSE	FALSE	FALSE	650.836	2	AGIISAAKAGEAR	XL:A-Thiol(Unsaturated)@50	2.36085	26.1	0.00099	P32324	Elongation factor 2
Met30 CD2+ DSSO v2	Met30 CD2+ DSSO v2	EFT1		11180	35.432	FALSE	FALSE	FALSE	FALSE	FALSE	429.701	2	KDEQER	XL:A-Alkene@61	0.538994	16.5	0.016	P32324	Elongation factor 2
Met30 CD2+ DSSO v2	Met30 CD2+ DSSO v2	P26785		11184	35.4418	FALSE	FALSE	FALSE	FALSE	FALSE	507.25	2	SAEYYAKK	XL:A-Alkene@169	1.88726	19.2	0.0013	P26785	60S ribosomal protein L16-B
Met30 CD2+ DSSO v2	Met30 CD2+ DSSO v2	RPL9A		11208	35.4775	FALSE	FALSE	FALSE	FALSE	FALSE	461.297	2	IVKVVGPR	XL:A-Alkene@26	0.747611	21.2	0.00013	P05738	60S ribosomal protein L9-A
Met30 CD2+ DSSO v2	Met30 CD2+ DSSO v2	P26783		11261	35.5869	FALSE	FALSE	FALSE	FALSE	FALSE	600.798	2	KAQCPIIER	XL:A-Thiol(Unsaturated)@84;Carbamidomethyl@87	-2.12085	21.4	0.019	P26783	40S ribosomal protein S5
Met30 CD2+ DSSO v2	Met30 CD2+ DSSO v2	RPL23A		11279	35.6201	FALSE	FALSE	FALSE	FALSE	FALSE	404.249	3	KKVMPAIVVR	Oxidation@74;XL:A-Alkene@71|XL:A-Alkene@72	0.312147	19.7	0.0033	P0CX41	60S ribosomal protein L23-A
Met30 CD2+ DSSO v2	Met30 CD2+ DSSO v2	Q12019		11371	35.8437	FALSE	FALSE	FALSE	FALSE	FALSE	378.255	2	LIKSLK	XL:A-Alkene@1422	-0.490714	14.4	0.081	Q12019	Midasin
Met30 CD2+ DSSO v2	Met30 CD2+ DSSO v2	P51402		11430	35.9718	FALSE	FALSE	FALSE	FALSE	FALSE	478.769	2	YLKHVSR	XL:A-Alkene@68	0.734334	27.5	0.00014	P51402	60S ribosomal protein L37-B
Met30 CD2+ DSSO v2	Met30 CD2+ DSSO v2	P47079		11518	36.168	FALSE	FALSE	FALSE	FALSE	FALSE	345.712	2	KFTLK	XL:A-Alkene@136	2.84165	15.7	0.078	P47079	T-complex protein 1 subunit theta
Met30 CD2+ DSSO v2	Met30 CD2+ DSSO v2	P54115		11553	36.2339	FALSE	FALSE	FALSE	FALSE	FALSE	594.802	2	EGAKILTGGEK	XL:A-Thiol(Unsaturated)@371	-3.38199	18.1	0.0034	P54115	Magnesium-activated aldehyde dehydrogenase, cytosolic
Met30 CD2+ DSSO v2	Met30 CD2+ DSSO v2	P07284		11582	36.307	FALSE	FALSE	FALSE	FALSE	FALSE	500.778	2	LQKDIGLK	XL:A-Thiol(Unsaturated)@61	1.05372	30.5	0.012	P07284	Serine--tRNA ligase, cytoplasmic
Met30 CD2+ DSSO v2	Met30 CD2+ DSSO v2	TEF1		11709	36.726	FALSE	FALSE	FALSE	FALSE	FALSE	446.193	2	CGGIDKR	Carbamidomethyl@31;XL:A-Thiol(Unsaturated)@36	1.57983	21.9	0.00075	P02994	Elongation factor 1-alpha
Met30 CD2+ DSSO v2	Met30 CD2+ DSSO v2	TEF1		11732	36.7762	FALSE	FALSE	FALSE	FALSE	FALSE	474.755	2	TIEKFEK	XL:A-Alkene@41	0.790957	22.7	0.005	P02994	Elongation factor 1-alpha
Met30 CD2+ DSSO v2	Met30 CD2+ DSSO v2	IST2		11758	36.8293	FALSE	FALSE	FALSE	FALSE	FALSE	431.779	2	GLLHKLK	XL:A-Alkene@941	1.36175	18.2	0.0025	P38250	Increased sodium tolerance protein 2
Met30 CD2+ DSSO v2	Met30 CD2+ DSSO v2	P0C2I3		11789	36.9032	FALSE	FALSE	FALSE	FALSE	FALSE	399.261	2	IIEKLK	XL:A-Alkene@1445	-1.76142	16.6	0.086	P0C2I3	Transposon Ty1-DR6 Gag-Pol polyprotein
Met30 CD2+ DSSO v2	Met30 CD2+ DSSO v2	P22579		11806	36.9319	FALSE	FALSE	FALSE	FALSE	FALSE	507.782	2	VTKEINTR	XL:A-Alkene@1170	1.09483	18	0.0069	P22579	Transcriptional regulatory protein SIN3
Met30 CD2+ DSSO v2	Met30 CD2+ DSSO v2	PBP1		11894	37.0791	FALSE	FALSE	FALSE	FALSE	FALSE	733.34	2	VNGESNEVTKFR	XL:A-Thiol(Unsaturated)@170	0.87318	27.6	1.1e-05	P53297	PAB1-binding protein 1
Met30 CD2+ DSSO v2	Met30 CD2+ DSSO v2	P38439		11911	37.106	FALSE	FALSE	FALSE	FALSE	FALSE	420.768	2	LSKAVIR	XL:A-Alkene@305	0.761122	24	0.0041	P38439	RNA polymerase-associated protein LEO1
Met30 CD2+ DSSO v2	Met30 CD2+ DSSO v2	PFK1		12048	37.6572	FALSE	FALSE	FALSE	FALSE	FALSE	427.267	2	NGKLLVR	XL:A-Alkene@821	-2.46978	24.2	0.002	P16861	ATP-dependent 6-phosphofructokinase subunit alpha
Met30 CD2+ DSSO v2	Met30 CD2+ DSSO v2	RPS11A		12055	37.6755	FALSE	FALSE	FALSE	FALSE	FALSE	514.615	3	HKNVPVHVSPAFR	XL:A-Alkene@105	1.81994	19.8	0.0014	P0CX47	40S ribosomal protein S11-A
Met30 CD2+ DSSO v2	Met30 CD2+ DSSO v2	RPS11A		12064	37.7055	FALSE	FALSE	FALSE	FALSE	FALSE	325.168	2	YEKR	XL:A-Alkene@102	1.04263	11.5	0.043	P0CX47	40S ribosomal protein S11-A
Met30 CD2+ DSSO v2	Met30 CD2+ DSSO v2	RPL23A		12274	38.4511	FALSE	FALSE	FALSE	FALSE	FALSE	468.27	2	KGKPELR	XL:A-Alkene@64;XL:A-Alkene@66	-1.52817	18.1	0.00084	P0CX41	60S ribosomal protein L23-A
Met30 CD2+ DSSO v2	Met30 CD2+ DSSO v2	SSB1		12469	38.868	FALSE	FALSE	FALSE	FALSE	FALSE	517.908	3	RFDDESVQKDMK	XL:A-Alkene@87	0.66717	24.3	0.0027	P11484	Ribosome-associated molecular chaperone SSB1
Met30 CD2+ DSSO v2	Met30 CD2+ DSSO v2	SSB2		12469	38.868	FALSE	FALSE	FALSE	FALSE	FALSE	517.908	3	RFDDESVQKDMK	XL:A-Alkene@87	0.66717	24.3	0.0027	P40150	Ribosome-associated molecular chaperone SSB2
Met30 CD2+ DSSO v2	Met30 CD2+ DSSO v2	IST2		12491	38.8997	FALSE	FALSE	FALSE	FALSE	FALSE	470.278	2	SKILEAPK	XL:A-Alkene@98	2.37685	17.6	0.016	P38250	Increased sodium tolerance protein 2
Met30 CD2+ DSSO v2	Met30 CD2+ DSSO v2	YEF3		12552	39.0131	FALSE	FALSE	FALSE	FALSE	FALSE	452.74	2	MKLALAR	Oxidation@550;XL:A-Thiol(Unsaturated)@551	2.1888	16	0.065	P16521	Elongation factor 3A
Met30 CD2+ DSSO v2	Met30 CD2+ DSSO v2	P22579		12561	39.027	FALSE	FALSE	FALSE	FALSE	FALSE	431.226	2	IEFDKR	XL:A-Alkene@1307	0.893357	18.7	0.045	P22579	Transcriptional regulatory protein SIN3
Met30 CD2+ DSSO v2	Met30 CD2+ DSSO v2	ACC1		12655	39.326	FALSE	FALSE	FALSE	FALSE	FALSE	443.746	2	TLDDKLK	XL:A-Alkene@2185	3.26871	15.6	0.088	Q00955	Acetyl-CoA carboxylase
Met30 CD2+ DSSO v2	Met30 CD2+ DSSO v2	ACC1		12677	39.3757	FALSE	FALSE	FALSE	FALSE	FALSE	459.733	2	TLDDKLK	XL:A-Thiol(Unsaturated)@2185	1.27428	21.1	0.091	Q00955	Acetyl-CoA carboxylase
Met30 CD2+ DSSO v2	Met30 CD2+ DSSO v2	P17076		12677	39.3757	FALSE	FALSE	FALSE	FALSE	FALSE	520.299	2	KVAPAPFGAK	XL:A-Alkene@6	2.27664	15.6	0.00096	P17076	60S ribosomal protein L8-A
Met30 CD2+ DSSO v2	Met30 CD2+ DSSO v2	P08153		12772	39.5407	FALSE	FALSE	FALSE	FALSE	FALSE	457.762	2	KLTTLPR	XL:A-Thiol(Unsaturated)@529	-4.06772	20.9	0.013	P08153	Transcriptional factor SWI5
Met30 CD2+ DSSO v2	Met30 CD2+ DSSO v2	RPO21		12797	39.5911	FALSE	FALSE	FALSE	FALSE	FALSE	547.8	2	AKIGGLNDPR	XL:A-Alkene@49	1.97153	14.8	0.033	P04050	DNA-directed RNA polymerase II subunit RPB1
Met30 CD2+ DSSO v2	Met30 CD2+ DSSO v2	RPL32		12931	39.8897	FALSE	FALSE	FALSE	FALSE	FALSE	381.901	3	MASLPHPKIVK	Met-loss@1;XL:A-Alkene@8	0.793018	20.1	0.00073	P38061	60S ribosomal protein L32
Met30 CD2+ DSSO v2	Met30 CD2+ DSSO v2	P13045		13395	40.9216	FALSE	FALSE	FALSE	FALSE	FALSE	429.759	2	LKATPFK	XL:A-Alkene@231	-2.04482	21.1	0.004	P13045	Protein GAL3
Met30 CD2+ DSSO v2	Met30 CD2+ DSSO v2	Q12680		13416	40.9623	FALSE	FALSE	FALSE	FALSE	FALSE	498.795	2	LDKAIVQR	XL:A-Alkene@1832	0.533956	28.1	0.0049	Q12680	Glutamate synthase [NADH]
Met30 CD2+ DSSO v2	Met30 CD2+ DSSO v2	P07248		13470	41.08	FALSE	FALSE	FALSE	FALSE	FALSE	502.264	2	IDSSLMKR	XL:A-Alkene@792	4.34921	28.1	0.0023	P07248	Regulatory protein ADR1
Met30 CD2+ DSSO v2	Met30 CD2+ DSSO v2	SSD1		13502	41.1585	FALSE	FALSE	FALSE	FALSE	FALSE	512.284	3	KVNSTVAEKIYTK	XL:A-Alkene@897	6.95451	21.5	0.0003	P24276	Protein SSD1
Met30 CD2+ DSSO v2	Met30 CD2+ DSSO v2	MOT2		13620	41.4062	FALSE	FALSE	FALSE	FALSE	FALSE	505.31	2	INKIVVNR	XL:A-Alkene@171	1.55067	24.9	3.4e-05	P34909	General negative regulator of transcription subunit 4
Met30 CD2+ DSSO v2	Met30 CD2+ DSSO v2	PYC1		13620	41.4062	FALSE	FALSE	FALSE	FALSE	FALSE	586.311	2	LQAVGDLNKK	XL:A-Thiol(Unsaturated)@1060	0.0397003	19.8	0.019	P11154	Pyruvate carboxylase 1
Met30 CD2+ DSSO v2	Met30 CD2+ DSSO v2	PYC1		13673	41.4888	FALSE	FALSE	FALSE	FALSE	FALSE	537.295	2	SQKVETVTK	XL:A-Alkene@1086	1.66787	20.1	0.00039	P11154	Pyruvate carboxylase 1
Met30 CD2+ DSSO v2	Met30 CD2+ DSSO v2	P22202		13791	41.7396	FALSE	FALSE	FALSE	FALSE	FALSE	373.195	2	GTGKSNK	XL:A-Alkene@495	1.29988	14.8	0.0081	P22202	Heat shock protein SSA4
Met30 CD2+ DSSO v2	Met30 CD2+ DSSO v2	SSA1		13791	41.7396	FALSE	FALSE	FALSE	FALSE	FALSE	373.195	2	GTGKSNK	XL:A-Alkene@494	1.29988	14.8	0.0081	P10591	Heat shock protein SSA1
Met30 CD2+ DSSO v2	Met30 CD2+ DSSO v2	SSA2		13791	41.7396	FALSE	FALSE	FALSE	FALSE	FALSE	373.195	2	GTGKSNK	XL:A-Alkene@494	1.29988	14.8	0.0081	P10592	Heat shock protein SSA2
Met30 CD2+ DSSO v2	Met30 CD2+ DSSO v2	P04449		13831	41.8814	FALSE	FALSE	FALSE	FALSE	FALSE	595.32	2	GAFQKVAATSR	XL:A-Alkene@149	0.22996	34.1	5.7e-05	P04449	60S ribosomal protein L24-A
Met30 CD2+ DSSO v2	Met30 CD2+ DSSO v2	RPL18A		13837	41.8924	FALSE	FALSE	FALSE	FALSE	FALSE	632.869	2	APKGQNTLILR	XL:A-Alkene@133	4.64015	24.6	6e-05	P0CX49	60S ribosomal protein L18-A
Met30 CD2+ DSSO v2	Met30 CD2+ DSSO v2	P40525		13853	41.9423	FALSE	FALSE	FALSE	FALSE	FALSE	322.192	2	SNKIK	XL:A-Alkene@19	2.21647	16.2	0.095	P40525	60S ribosomal protein L34-B
Met30 CD2+ DSSO v2	Met30 CD2+ DSSO v2	P40525		13951	42.153	FALSE	FALSE	FALSE	FALSE	FALSE	563.325	2	VVKTPGGILR	XL:A-Thiol(Unsaturated)@24	1.37818	18.1	0.011	P40525	60S ribosomal protein L34-B
Met30 CD2+ DSSO v2	Met30 CD2+ DSSO v2	P26784		13970	42.196	FALSE	FALSE	FALSE	FALSE	FALSE	600.301	2	VSSAEYYAKK	XL:A-Alkene@170	-0.369003	24.7	0.00013	P26784	60S ribosomal protein L16-A
Met30 CD2+ DSSO v2	Met30 CD2+ DSSO v2	BTN2		13987	42.2282	FALSE	FALSE	FALSE	FALSE	FALSE	420.744	2	AKEPLTK	XL:A-Alkene@257	1.45175	16.4	0.013	P53286	Protein BTN2
Met30 CD2+ DSSO v2	Met30 CD2+ DSSO v2	BTN2		14021	42.2912	FALSE	FALSE	FALSE	FALSE	FALSE	538.246	2	KWIEEER	XL:A-Thiol(Unsaturated)@268	3.14299	17.5	0.012	P53286	Protein BTN2
Met30 CD2+ DSSO v2	Met30 CD2+ DSSO v2	P07284		14043	42.3451	FALSE	FALSE	FALSE	FALSE	FALSE	400.236	2	LTQQKK	XL:A-Alkene@87	1.88128	18.5	0.047	P07284	Serine--tRNA ligase, cytoplasmic
Met30 CD2+ DSSO v2	Met30 CD2+ DSSO v2	RPL31A		14049	42.3561	FALSE	FALSE	FALSE	FALSE	FALSE	606.32	2	LHGVSFKKR	XL:A-Alkene@26&XL:A-Thiol(Unsaturated)@27|XL:A-Thiol(Unsaturated)@26&XL:A-Alkene@27	2.3508	13.7	0.05	P0C2H8	60S ribosomal protein L31-A
Met30 CD2+ DSSO v2	Met30 CD2+ DSSO v2	GAL1		14187	42.6219	FALSE	FALSE	FALSE	FALSE	FALSE	494.915	3	CGLHVAHSFLKK	Carbamidomethyl@129;XL:A-Thiol(Unsaturated)@139	2.68686	27.7	0.00011	P04385	Galactokinase
Met30 CD2+ DSSO v2	Met30 CD2+ DSSO v2	RPL31A		14221	42.6914	FALSE	FALSE	FALSE	FALSE	FALSE	501.265	2	LHGVSFKK	XL:A-Thiol(Unsaturated)@26	1.57097	28.2	0.00011	P0C2H8	60S ribosomal protein L31-A
Met30 CD2+ DSSO v2	Met30 CD2+ DSSO v2	RPA135		14264	42.7571	FALSE	FALSE	FALSE	FALSE	FALSE	482.588	3	RTPQIGDKFSSR	XL:A-Alkene@916	0.901615	29.1	8.4e-05	P22138	DNA-directed RNA polymerase I subunit RPA135
Met30 CD2+ DSSO v2	Met30 CD2+ DSSO v2	COP1		14284	42.7989	FALSE	FALSE	FALSE	FALSE	FALSE	504.276	2	AKLSPIHR	XL:A-Thiol(Unsaturated)@1076	0.171551	18.4	0.0029	P53622	Coatomer subunit alpha
Met30 CD2+ DSSO v2	Met30 CD2+ DSSO v2	Q12464		14467	43.1283	FALSE	FALSE	FALSE	FALSE	FALSE	350.223	2	KSIGIK	XL:A-Alkene@123	1.46837	17.5	0.049	Q12464	RuvB-like protein 2
Met30 CD2+ DSSO v2	Met30 CD2+ DSSO v2	PUF4		14479	43.1524	FALSE	FALSE	FALSE	FALSE	FALSE	343.889	3	IVHLLKPR	XL:A-Alkene@786	3.30967	23.7	7.6e-05	P25339	Pumilio homology domain family member 4
Met30 CD2+ DSSO v2	Met30 CD2+ DSSO v2	P32432		14517	43.2271	FALSE	FALSE	FALSE	FALSE	FALSE	720.818	2	CPVIGCEKTYK	Carbamidomethyl@600;Carbamidomethyl@605;XL:A-Thiol(Unsaturated)@607	1.99856	23.6	0.0018	P32432	Transcription factor SFP1
Met30 CD2+ DSSO v2	Met30 CD2+ DSSO v2	P32432		14532	43.2711	FALSE	FALSE	FALSE	FALSE	FALSE	704.833	2	CPVIGCEKTYK	Carbamidomethyl@600;Carbamidomethyl@605;XL:A-Alkene@607	1.14247	18.9	0.023	P32432	Transcription factor SFP1
Met30 CD2+ DSSO v2	Met30 CD2+ DSSO v2	CDC48		14553	43.3018	FALSE	FALSE	FALSE	FALSE	FALSE	453.281	2	AIGIKPPR	XL:A-Alkene@246	1.53284	16.3	0.002	P25694	Cell division control protein 48
Met30 CD2+ DSSO v2	Met30 CD2+ DSSO v2	GAL10		14636	43.4508	FALSE	FALSE	FALSE	FALSE	FALSE	728.367	2	AGDVLNLTAKPDR	XL:A-Thiol(Unsaturated)@321	0.0797935	22.9	0.00012	P04397	Bifunctional protein GAL10
Met30 CD2+ DSSO v2	Met30 CD2+ DSSO v2	P22202		14839	43.8988	FALSE	FALSE	FALSE	FALSE	FALSE	553.779	2	MVAEAEKFK	XL:A-Alkene@522	4.45546	21	0.0065	P22202	Heat shock protein SSA4
Met30 CD2+ DSSO v2	Met30 CD2+ DSSO v2	RPL2A		14839	43.8988	FALSE	FALSE	FALSE	FALSE	FALSE	465.255	2	KVISSDAR	XL:A-Alkene@156	1.44867	20.2	0.0003	P0CX45	60S ribosomal protein L2-A
Met30 CD2+ DSSO v2	Met30 CD2+ DSSO v2	SSA1		14839	43.8988	FALSE	FALSE	FALSE	FALSE	FALSE	553.779	2	MVAEAEKFK	XL:A-Alkene@521	4.45546	21	0.0065	P10591	Heat shock protein SSA1
Met30 CD2+ DSSO v2	Met30 CD2+ DSSO v2	SSA2		14839	43.8988	FALSE	FALSE	FALSE	FALSE	FALSE	553.779	2	MVAEAEKFK	XL:A-Alkene@521	4.45546	21	0.0065	P10592	Heat shock protein SSA2
Met30 CD2+ DSSO v2	Met30 CD2+ DSSO v2	RPL2A		14862	43.9429	FALSE	FALSE	FALSE	FALSE	FALSE	481.241	2	KVISSDAR	XL:A-Thiol(Unsaturated)@156	2.92858	18.6	0.0013	P0CX45	60S ribosomal protein L2-A
Met30 CD2+ DSSO v2	Met30 CD2+ DSSO v2	P39076		14882	43.9825	FALSE	FALSE	FALSE	FALSE	FALSE	423.757	2	VKIFGTK	XL:A-Alkene@244	1.46598	18.3	0.00035	P39076	T-complex protein 1 subunit beta
Met30 CD2+ DSSO v2	Met30 CD2+ DSSO v2	Q08562		14899	44.0101	FALSE	FALSE	FALSE	FALSE	FALSE	585.818	2	EGVGKAVVGLR	XL:A-Thiol(Unsaturated)@829	0.197126	27.3	0.0036	Q08562	ATP-dependent helicase ULS1
Met30 CD2+ DSSO v2	Met30 CD2+ DSSO v2	RPL31A		14945	44.0923	FALSE	FALSE	FALSE	FALSE	FALSE	393.892	3	LHGVSFKKR	XL:A-Alkene@26;XL:A-Alkene@27	1.57103	23.6	0.00054	P0C2H8	60S ribosomal protein L31-A
Met30 CD2+ DSSO v2	Met30 CD2+ DSSO v2	P38426		14980	44.1602	FALSE	FALSE	FALSE	FALSE	FALSE	640.823	2	FGGYSNNAKLR	XL:A-Alkene@296	-0.0878036	26.6	0.00099	P38426	Trehalose synthase complex regulatory subunit TPS3
Met30 CD2+ DSSO v2	Met30 CD2+ DSSO v2	GAL7		15004	44.2113	FALSE	FALSE	FALSE	FALSE	FALSE	514.799	2	LLKVQSVR	XL:A-Thiol(Unsaturated)@107	1.15469	30.7	0.0041	P08431	Galactose-1-phosphate uridylyltransferase
Met30 CD2+ DSSO v2	Met30 CD2+ DSSO v2	P35996		15059	44.3766	FALSE	FALSE	FALSE	FALSE	FALSE	441.239	3	KGDICHAIVVR	XL:A-Alkene@65;Carbamidomethyl@69	2.46984	26.4	0.0001	P35996	54S ribosomal protein L38, mitochondrial
Met30 CD2+ DSSO v2	Met30 CD2+ DSSO v2	RPA135		15060	44.381	FALSE	FALSE	FALSE	FALSE	FALSE	391.28	2	LLLKLK	XL:A-Alkene@140	3.14907	20.7	0.0019	P22138	DNA-directed RNA polymerase I subunit RPA135
Met30 CD2+ DSSO v2	Met30 CD2+ DSSO v2	TDH3		15107	44.5028	FALSE	FALSE	FALSE	FALSE	FALSE	547.767	2	KIATYQER	XL:A-Thiol(Unsaturated)@71	2.53992	17.7	0.0039	P00359	Glyceraldehyde-3-phosphate dehydrogenase 3
Met30 CD2+ DSSO v2	Met30 CD2+ DSSO v2	TDH3		15116	44.5276	FALSE	FALSE	FALSE	FALSE	FALSE	646.317	3	YAGEVSHDDKHIIVDGK	XL:A-Alkene@63	1.33316	33.3	2.3e-05	P00359	Glyceraldehyde-3-phosphate dehydrogenase 3
Met30 CD2+ DSSO v2	Met30 CD2+ DSSO v2	P19158		15173	44.6742	FALSE	FALSE	FALSE	FALSE	FALSE	378.209	3	KFAHTFLSK	XL:A-Alkene@2817	2.74034	18.4	0.08	P19158	Inhibitory regulator protein IRA2
Met30 CD2+ DSSO v2	Met30 CD2+ DSSO v2	P06367		15183	44.6866	FALSE	FALSE	FALSE	FALSE	FALSE	465.586	3	CKEVGITAVHVK	Carbamidomethyl@71;XL:A-Alkene@72	1.64656	28.5	8.1e-05	P06367	40S ribosomal protein S14-A
Met30 CD2+ DSSO v2	Met30 CD2+ DSSO v2	P22202		15206	44.7511	FALSE	FALSE	FALSE	FALSE	FALSE	471.765	2	NSTIPTKK	XL:A-Alkene@421	2.06575	13.6	0.036	P22202	Heat shock protein SSA4
Met30 CD2+ DSSO v2	Met30 CD2+ DSSO v2	SSA1		15206	44.7511	FALSE	FALSE	FALSE	FALSE	FALSE	471.765	2	NSTIPTKK	XL:A-Alkene@420	2.06575	13.6	0.036	P10591	Heat shock protein SSA1
Met30 CD2+ DSSO v2	Met30 CD2+ DSSO v2	SSA2		15206	44.7511	FALSE	FALSE	FALSE	FALSE	FALSE	471.765	2	NSTIPTKK	XL:A-Alkene@420	2.06575	13.6	0.036	P10592	Heat shock protein SSA2
Met30 CD2+ DSSO v2	Met30 CD2+ DSSO v2	ACC1		15311	45.0419	FALSE	FALSE	FALSE	FALSE	FALSE	502.918	3	RPIPKGHCTACR	XL:A-Alkene@451;Carbamidomethyl@454;Carbamidomethyl@457	2.45232	24.4	0.00015	Q00955	Acetyl-CoA carboxylase
Met30 CD2+ DSSO v2	Met30 CD2+ DSSO v2	GAL10		15342	45.1105	FALSE	FALSE	FALSE	FALSE	FALSE	434.234	2	VFKEYK	XL:A-Alkene@81	0.642398	12.7	0.013	P04397	Bifunctional protein GAL10
Met30 CD2+ DSSO v2	Met30 CD2+ DSSO v2	GUS1		15381	45.1984	FALSE	FALSE	FALSE	FALSE	FALSE	435.263	2	ALNKTLR	XL:A-Alkene@354	1.15346	24.7	0.009	P46655	Glutamate--tRNA ligase, cytoplasmic
Met30 CD2+ DSSO v2	Met30 CD2+ DSSO v2	TEF1		15474	45.4317	FALSE	FALSE	FALSE	FALSE	FALSE	653.79	2	MDSVKWDESR	XL:A-Alkene@159	-0.226386	19.8	0.0026	P02994	Elongation factor 1-alpha
Met30 CD2+ DSSO v2	Met30 CD2+ DSSO v2	RPL28		15494	45.4783	FALSE	FALSE	FALSE	FALSE	FALSE	332.697	2	IGKHR	XL:A-Alkene@24	1.7974	15	0.017	P02406	60S ribosomal protein L28
Met30 CD2+ DSSO v2	Met30 CD2+ DSSO v2	RPO21		15559	45.6182	FALSE	FALSE	FALSE	FALSE	FALSE	456.287	2	AISVAKIR	XL:A-Alkene@34	1.26489	23	0.0098	P04050	DNA-directed RNA polymerase II subunit RPB1
Met30 CD2+ DSSO v2	Met30 CD2+ DSSO v2	RPL14A		15648	45.8413	FALSE	FALSE	FALSE	FALSE	FALSE	654.359	2	VLIDGPKAGVPR	XL:A-Thiol(Unsaturated)@50	2.36487	44.3	2.9e-05	P36105	60S ribosomal protein L14-A
Met30 CD2+ DSSO v2	Met30 CD2+ DSSO v2	RPL14A		15665	45.8864	FALSE	FALSE	FALSE	FALSE	FALSE	638.374	2	VLIDGPKAGVPR	XL:A-Alkene@50	1.74212	27.9	8.2e-06	P36105	60S ribosomal protein L14-A
Met30 CD2+ DSSO v2	Met30 CD2+ DSSO v2	SSC1		15677	45.9152	FALSE	FALSE	FALSE	FALSE	FALSE	522.789	2	DIKQVPYK	XL:A-Alkene@115	2.00778	24.5	0.00021	P0CS90	Heat shock protein SSC1, mitochondrial
Met30 CD2+ DSSO v2	Met30 CD2+ DSSO v2	RET1		15735	46.0258	FALSE	FALSE	FALSE	FALSE	FALSE	501.289	2	LSIDKVLK	XL:A-Thiol(Unsaturated)@405	-0.342667	25.1	0.053	P22276	DNA-directed RNA polymerase III subunit RPC2
Met30 CD2+ DSSO v2	Met30 CD2+ DSSO v2	RPS27A		15792	46.1452	FALSE	FALSE	FALSE	FALSE	FALSE	533.323	2	LKTLVQGPR	XL:A-Alkene@22	2.23307	36.9	1.2e-06	P35997	40S ribosomal protein S27-A
Met30 CD2+ DSSO v2	Met30 CD2+ DSSO v2	P05744		15807	46.1751	FALSE	FALSE	FALSE	FALSE	FALSE	730.868	2	NNLPAKTFGASVR	XL:A-Thiol(Unsaturated)@92	1.59807	29.7	0.00024	P05744	60S ribosomal protein L33-A
Met30 CD2+ DSSO v2	Met30 CD2+ DSSO v2	RPS11A		15829	46.2261	FALSE	FALSE	FALSE	FALSE	FALSE	762.374	2	AYLHYIPKYNR	XL:A-Thiol(Unsaturated)@96	3.71059	15	0.06	P0CX47	40S ribosomal protein S11-A
Met30 CD2+ DSSO v2	Met30 CD2+ DSSO v2	RPS11A		15844	46.2494	FALSE	FALSE	FALSE	FALSE	FALSE	746.397	2	AYLHYIPKYNR	XL:A-Alkene@96	-7.91334	17.3	0.016	P0CX47	40S ribosomal protein S11-A
Met30 CD2+ DSSO v2	Met30 CD2+ DSSO v2	GUS1		15855	46.266	FALSE	FALSE	FALSE	FALSE	FALSE	377.252	2	GKLIIR	XL:A-Alkene@235	1.87154	13.3	0.088	P46655	Glutamate--tRNA ligase, cytoplasmic
Met30 CD2+ DSSO v2	Met30 CD2+ DSSO v2	SSB1		16016	46.6015	FALSE	FALSE	FALSE	FALSE	FALSE	622.807	2	KTGLDISDDAR	XL:A-Alkene@251	3.53077	43.7	2.1e-06	P11484	Ribosome-associated molecular chaperone SSB1
Met30 CD2+ DSSO v2	Met30 CD2+ DSSO v2	SSB2		16016	46.6015	FALSE	FALSE	FALSE	FALSE	FALSE	622.807	2	KTGLDISDDAR	XL:A-Alkene@251	3.53077	43.7	2.1e-06	P40150	Ribosome-associated molecular chaperone SSB2
Met30 CD2+ DSSO v2	Met30 CD2+ DSSO v2	P61830		16048	46.6714	FALSE	FALSE	FALSE	FALSE	FALSE	660.851	2	FQKSTELLIR	XL:A-Thiol(Unsaturated)@57	2.0508	27.8	0.00087	P61830	Histone H3
Met30 CD2+ DSSO v2	Met30 CD2+ DSSO v2	HSP42		16056	46.6913	FALSE	FALSE	FALSE	FALSE	FALSE	551.81	2	VGIDEKFLK	XL:A-Alkene@295	1.7797	33.4	0.00025	Q12329	Heat shock protein 42
Met30 CD2+ DSSO v2	Met30 CD2+ DSSO v2	PFK1		16070	46.7258	FALSE	FALSE	FALSE	FALSE	FALSE	460.256	2	FAVKCIK	XL:A-Alkene@880;Carbamidomethyl@881	2.67486	21.9	0.0065	P16861	ATP-dependent 6-phosphofructokinase subunit alpha
Met30 CD2+ DSSO v2	Met30 CD2+ DSSO v2	P19414		16142	46.8778	FALSE	FALSE	FALSE	FALSE	FALSE	628.864	2	LAGITTVKGGTGK	XL:A-Alkene@254	0.758886	24.8	7.5e-06	P19414	Aconitate hydratase, mitochondrial
Met30 CD2+ DSSO v2	Met30 CD2+ DSSO v2	P07284		16171	46.9516	FALSE	FALSE	FALSE	FALSE	FALSE	484.792	2	LQKDIGLK	XL:A-Alkene@61	1.22182	28	0.0025	P07284	Serine--tRNA ligase, cytoplasmic
Met30 CD2+ DSSO v2	Met30 CD2+ DSSO v2	MET30		16213	47.0486	FALSE	FALSE	FALSE	FALSE	FALSE	576.268	2	FKVESNWR	XL:A-Thiol(Unsaturated)@283	0.622026	15.9	0.016	P39014	F-box protein MET30
Met30 CD2+ DSSO v2	Met30 CD2+ DSSO v2	RPL14A		16265	47.173	FALSE	FALSE	FALSE	FALSE	FALSE	479.276	3	KVLIDGPKAGVPR	XL:A-Thiol(Unsaturated)@50	-2.06253	14.6	0.054	P36105	60S ribosomal protein L14-A
Met30 CD2+ DSSO v2	Met30 CD2+ DSSO v2	YDJ1		16313	47.305	FALSE	FALSE	FALSE	FALSE	FALSE	806.355	3	FQTECDVCHGTGDIIDPKDR	Carbamidomethyl@185;Carbamidomethyl@188;XL:A-Alkene@198	-0.831651	32.8	1.9e-06	P25491	Mitochondrial protein import protein MAS5
Met30 CD2+ DSSO v2	Met30 CD2+ DSSO v2	SSE1		16336	47.3601	FALSE	FALSE	FALSE	FALSE	FALSE	520.802	2	KLNELIEK	XL:A-Alkene@546	2.22162	15.7	0.0003	P32589	Heat shock protein homolog SSE1
Met30 CD2+ DSSO v2	Met30 CD2+ DSSO v2	RPL23A		16383	47.485	FALSE	FALSE	FALSE	FALSE	FALSE	457.248	2	KGKPELR	XL:A-Thiol(Unsaturated)@64	2.9249	19.9	0.046	P0CX41	60S ribosomal protein L23-A
Met30 CD2+ DSSO v2	Met30 CD2+ DSSO v2	RPS16A		16461	47.6923	FALSE	FALSE	FALSE	FALSE	FALSE	488.607	3	QAIAKGLVAYHQK	Gln->pyro-Glu@83;XL:A-Alkene@87	-4.44921	22.1	0.0021	P0CX51	40S ribosomal protein S16-A
Met30 CD2+ DSSO v2	Met30 CD2+ DSSO v2	SSC1		16484	47.7307	FALSE	FALSE	FALSE	FALSE	FALSE	454.289	2	LVGIPAKR	XL:A-Alkene@83	2.02479	22.2	0.00039	P0CS90	Heat shock protein SSC1, mitochondrial
Met30 CD2+ DSSO v2	Met30 CD2+ DSSO v2	RPL2A		16499	47.7608	FALSE	FALSE	FALSE	FALSE	FALSE	697.863	2	GIVKQIVHDSGR	XL:A-Thiol(Unsaturated)@46	0.982468	33.2	5.4e-06	P0CX45	60S ribosomal protein L2-A
Met30 CD2+ DSSO v2	Met30 CD2+ DSSO v2	RPT5		16634	47.9938	FALSE	FALSE	FALSE	FALSE	FALSE	563.315	2	AKLLDNEIR	XL:A-Alkene@35	2.77446	29.5	4.7e-05	P33297	26S proteasome regulatory subunit 6A
Met30 CD2+ DSSO v2	Met30 CD2+ DSSO v2	RPT4		16651	48.021	FALSE	FALSE	FALSE	FALSE	FALSE	425.25	2	KLLEHR	XL:A-Alkene@63	1.16326	17.5	0.00079	P53549	26S proteasome subunit RPT4
Met30 CD2+ DSSO v2	Met30 CD2+ DSSO v2	VMA1		16667	48.0484	FALSE	FALSE	FALSE	FALSE	FALSE	452.923	3	KFRPAPAAAFAR	XL:A-Alkene@686	-1.12716	24.6	0.00018	P17255	V-type proton ATPase catalytic subunit A
Met30 CD2+ DSSO v2	Met30 CD2+ DSSO v2	P32337		16691	48.0879	FALSE	FALSE	FALSE	FALSE	FALSE	505.803	2	KEVLAQIR	XL:A-Alkene@96	1.56458	21.8	0.0024	P32337	Importin subunit beta-3
Met30 CD2+ DSSO v2	Met30 CD2+ DSSO v2	Q06673		16709	48.1477	FALSE	FALSE	FALSE	FALSE	FALSE	491.817	2	VIKQILSK	XL:A-Alkene@928	2.25716	34.1	0.0004	Q06673	Protein ECM30
Met30 CD2+ DSSO v2	Met30 CD2+ DSSO v2	VMA1		16719	48.1687	FALSE	FALSE	FALSE	FALSE	FALSE	463.581	3	KFRPAPAAAFAR	XL:A-Thiol(Unsaturated)@686	-2.27278	21.1	0.0058	P17255	V-type proton ATPase catalytic subunit A
Met30 CD2+ DSSO v2	Met30 CD2+ DSSO v2	P38836		16790	48.3232	FALSE	FALSE	FALSE	FALSE	FALSE	440.597	3	KTIVITGGIHAR	XL:A-Alkene@173	1.77703	22.1	0.00044	P38836	Putative metallocarboxypeptidase ECM14
Met30 CD2+ DSSO v2	Met30 CD2+ DSSO v2	SSC1		16843	48.4412	FALSE	FALSE	FALSE	FALSE	FALSE	516.77	2	SLFGKDPSK	XL:A-Alkene@382	3.01274	23	0.0026	P0CS90	Heat shock protein SSC1, mitochondrial
Met30 CD2+ DSSO v2	Met30 CD2+ DSSO v2	RPL28		16900	48.5956	FALSE	FALSE	FALSE	FALSE	FALSE	494.571	3	YHPGYFGKVGMR	XL:A-Alkene@55;Oxidation@58	1.06759	25.2	0.00048	P02406	60S ribosomal protein L28
Met30 CD2+ DSSO v2	Met30 CD2+ DSSO v2	P10664		16916	48.6535	FALSE	FALSE	FALSE	FALSE	FALSE	552.308	2	VFAAEKLGSK	XL:A-Alkene@338	0.55502	32.4	4e-05	P10664	60S ribosomal protein L4-A
Met30 CD2+ DSSO v2	Met30 CD2+ DSSO v2	TEF1		16924	48.6754	FALSE	FALSE	FALSE	FALSE	FALSE	426.877	3	SGKKLEDHPK	XL:A-Thiol(Unsaturated)@383;XL:A-Alkene@384	-0.194185	17.3	0.0082	P02994	Elongation factor 1-alpha
Met30 CD2+ DSSO v2	Met30 CD2+ DSSO v2	GUS1		16980	48.769	FALSE	FALSE	FALSE	FALSE	FALSE	575.283	2	LNLEGDFKK	XL:A-Thiol(Unsaturated)@603	2.04104	19.6	0.032	P46655	Glutamate--tRNA ligase, cytoplasmic
Met30 CD2+ DSSO v2	Met30 CD2+ DSSO v2	P52910		17018	48.8427	FALSE	FALSE	FALSE	FALSE	FALSE	566.623	3	HKATHFYVAPTALR	XL:A-Thiol(Unsaturated)@364	1.59419	19.2	0.013	P52910	Acetyl-coenzyme A synthetase 2
Met30 CD2+ DSSO v2	Met30 CD2+ DSSO v2	P53303		17082	48.9868	FALSE	FALSE	FALSE	FALSE	FALSE	965.94	2	NCEIQPASQIQEKGSR	Carbamidomethyl@91;XL:A-Thiol(Unsaturated)@102	1.26706	25.6	0.00019	P53303	Zinc finger protein ZPR1
Met30 CD2+ DSSO v2	Met30 CD2+ DSSO v2	GUS1		17097	49.0213	FALSE	FALSE	FALSE	FALSE	FALSE	448.744	2	KNPAVGEK	XL:A-Alkene@542	3.21372	18.6	0.00037	P46655	Glutamate--tRNA ligase, cytoplasmic
Met30 CD2+ DSSO v2	Met30 CD2+ DSSO v2	MET30		17207	49.325	FALSE	FALSE	FALSE	FALSE	FALSE	470.705	2	KMTMATR	XL:A-Thiol(Unsaturated)@60;Oxidation@63	1.68018	14.3	0.0029	P39014	F-box protein MET30
Met30 CD2+ DSSO v2	Met30 CD2+ DSSO v2	P19414		17331	49.7262	FALSE	FALSE	FALSE	FALSE	FALSE	474.596	3	SASIVKDAAAHGLK	XL:A-Alkene@398	1.72599	16.1	0.029	P19414	Aconitate hydratase, mitochondrial
Met30 CD2+ DSSO v2	Met30 CD2+ DSSO v2	RPL31A		17424	49.9657	FALSE	FALSE	FALSE	FALSE	FALSE	506.792	2	MAGLKDVVTR	Met-loss@1;XL:A-Alkene@5	1.62522	35.2	7.9e-05	P0C2H8	60S ribosomal protein L31-A
Met30 CD2+ DSSO v2	Met30 CD2+ DSSO v2	P00729		17454	50.029	FALSE	FALSE	FALSE	FALSE	FALSE	423.552	3	SYKHFTYLR	XL:A-Alkene@496	1.3274	23	0.0011	P00729	Carboxypeptidase Y
Met30 CD2+ DSSO v2	Met30 CD2+ DSSO v2	P54115		17457	50.0338	FALSE	FALSE	FALSE	FALSE	FALSE	480.589	3	MTKLHFDTAEPVK	Met-loss@1;XL:A-Alkene@3	0.734771	23	0.00067	P54115	Magnesium-activated aldehyde dehydrogenase, cytosolic
Met30 CD2+ DSSO v2	Met30 CD2+ DSSO v2	COP1		17571	50.2726	FALSE	FALSE	FALSE	FALSE	FALSE	478.294	2	GIIKTLEK	XL:A-Alkene@566	0.769072	23.6	0.0077	P53622	Coatomer subunit alpha
Met30 CD2+ DSSO v2	Met30 CD2+ DSSO v2	SSE1		17571	50.2726	FALSE	FALSE	FALSE	FALSE	FALSE	548.26	2	YLGETGKNK	XL:A-Thiol(Unsaturated)@54	0.180715	20.9	0.0074	P32589	Heat shock protein homolog SSE1
Met30 CD2+ DSSO v2	Met30 CD2+ DSSO v2	P09938		17582	50.2973	FALSE	FALSE	FALSE	FALSE	FALSE	498.251	2	TNFFEKR	XL:A-Alkene@371	0.183955	27.6	0.0029	P09938	Ribonucleoside-diphosphate reductase small chain 1
Met30 CD2+ DSSO v2	Met30 CD2+ DSSO v2	RPL31A		17582	50.2973	FALSE	FALSE	FALSE	FALSE	FALSE	481.906	3	FAKLHMGTDDVR	XL:A-Alkene@41	-0.0253719	22	0.0013	P0C2H8	60S ribosomal protein L31-A
Met30 CD2+ DSSO v2	Met30 CD2+ DSSO v2	Q06706		17607	50.3451	FALSE	FALSE	FALSE	FALSE	FALSE	484.915	3	GKHPSIVCEFPK	XL:A-Alkene@510;Carbamidomethyl@516	-0.0345212	25.6	0.0002	Q06706	Elongator complex protein 1
Met30 CD2+ DSSO v2	Met30 CD2+ DSSO v2	MET30		17646	50.4576	FALSE	FALSE	FALSE	FALSE	FALSE	454.72	2	KMTMATR	XL:A-Alkene@60;Oxidation@63	1.00176	26.3	0.00087	P39014	F-box protein MET30
Met30 CD2+ DSSO v2	Met30 CD2+ DSSO v2	RPL23A		17670	50.5113	FALSE	FALSE	FALSE	FALSE	FALSE	398.917	3	KKVMPAIVVR	XL:A-Alkene@71|XL:A-Alkene@72	2.47664	24.9	0.00028	P0CX41	60S ribosomal protein L23-A
Met30 CD2+ DSSO v2	Met30 CD2+ DSSO v2	RPL23A		17670	50.5113	FALSE	FALSE	FALSE	FALSE	FALSE	409.574	3	KKVMPAIVVR	XL:A-Thiol(Unsaturated)@72	2.30697	17	0.072	P0CX41	60S ribosomal protein L23-A
Met30 CD2+ DSSO v2	Met30 CD2+ DSSO v2	RPL9A		17745	50.7011	FALSE	FALSE	FALSE	FALSE	FALSE	440.744	2	KHVAALR	XL:A-Thiol(Unsaturated)@63	2.31933	19.1	0.00088	P05738	60S ribosomal protein L9-A
Met30 CD2+ DSSO v2	Met30 CD2+ DSSO v2	MET30		17789	50.7894	FALSE	FALSE	FALSE	FALSE	FALSE	462.716	2	KMTMATR	XL:A-Alkene@60;Oxidation@61;Oxidation@63	2.62112	22.4	0.00067	P39014	F-box protein MET30
Met30 CD2+ DSSO v2	Met30 CD2+ DSSO v2	RPL31A		17825	50.8903	FALSE	FALSE	FALSE	FALSE	FALSE	630.313	2	EYTINLHKR	XL:A-Thiol(Unsaturated)@18	0.630293	24.6	1.4e-05	P0C2H8	60S ribosomal protein L31-A
Met30 CD2+ DSSO v2	Met30 CD2+ DSSO v2	P22579		17831	50.902	FALSE	FALSE	FALSE	FALSE	FALSE	392.252	2	LKDLLK	XL:A-Alkene@1011	1.20254	18.8	0.072	P22579	Transcriptional regulatory protein SIN3
Met30 CD2+ DSSO v2	Met30 CD2+ DSSO v2	MET30		17901	51.1282	FALSE	FALSE	FALSE	FALSE	FALSE	931.96	2	LLITGSSDDLAQGSSGKK	XL:A-Thiol(Unsaturated)@58	2.30474	56.9	9.3e-11	P39014	F-box protein MET30
Met30 CD2+ DSSO v2	Met30 CD2+ DSSO v2	ARC1		17915	51.1487	FALSE	FALSE	FALSE	FALSE	FALSE	514.597	3	APEKPKPSAIDFR	XL:A-Thiol(Unsaturated)@203	0.860395	30.8	1.1e-05	P46672	tRNA-aminoacylation cofactor ARC1
Met30 CD2+ DSSO v2	Met30 CD2+ DSSO v2	Q02805		17972	51.3043	FALSE	FALSE	FALSE	FALSE	FALSE	447.281	2	GLKLGPVR	XL:A-Alkene@267	1.5534	22	0.00025	Q02805	Protein ROD1
Met30 CD2+ DSSO v2	Met30 CD2+ DSSO v2	MET30		17992	51.351	FALSE	FALSE	FALSE	FALSE	FALSE	915.974	2	LLITGSSDDLAQGSSGKK	XL:A-Alkene@58	2.1972	40.8	2.5e-08	P39014	F-box protein MET30
Met30 CD2+ DSSO v2	Met30 CD2+ DSSO v2	SSE1		18003	51.3671	FALSE	FALSE	FALSE	FALSE	FALSE	523.257	2	ENPKAYNR	XL:A-Alkene@262	-0.56316	17.5	0.079	P32589	Heat shock protein homolog SSE1
Met30 CD2+ DSSO v2	Met30 CD2+ DSSO v2	Q03758		18028	51.4106	FALSE	FALSE	FALSE	FALSE	FALSE	524.932	3	VNIKFDNHLGSMK	XL:A-Alkene@899;Oxidation@907	2.31264	15.8	0.08	Q03758	Ubiquitin ligase-binding protein BUL2
Met30 CD2+ DSSO v2	Met30 CD2+ DSSO v2	RPL2A		18063	51.4781	FALSE	FALSE	FALSE	FALSE	FALSE	1092.53	2	ASGNYVIIIGHNPDENKTR	XL:A-Thiol(Unsaturated)@145	0.962906	53.2	4.3e-08	P0CX45	60S ribosomal protein L2-A
Met30 CD2+ DSSO v2	Met30 CD2+ DSSO v2	SSA1		18093	51.5444	FALSE	FALSE	FALSE	FALSE	FALSE	508.269	2	LSKEDIEK	XL:A-Alkene@509	0.48604	27.6	0.0051	P10591	Heat shock protein SSA1
Met30 CD2+ DSSO v2	Met30 CD2+ DSSO v2	SSA2		18093	51.5444	FALSE	FALSE	FALSE	FALSE	FALSE	508.269	2	LSKEDIEK	XL:A-Alkene@509	0.48604	27.6	0.0051	P10592	Heat shock protein SSA2
Met30 CD2+ DSSO v2	Met30 CD2+ DSSO v2	P12683		18191	51.723	FALSE	FALSE	FALSE	FALSE	FALSE	444.926	3	NKEVAALVIHGK	XL:A-Alkene@619	0.872393	30.4	7.8e-05	P12683	3-hydroxy-3-methylglutaryl-coenzyme A reductase 1
Met30 CD2+ DSSO v2	Met30 CD2+ DSSO v2	MET30		18208	51.7541	FALSE	FALSE	FALSE	FALSE	FALSE	470.706	2	KMTMATR	XL:A-Thiol(Unsaturated)@60;Oxidation@61	0.830395	16.4	0.0029	P39014	F-box protein MET30
Met30 CD2+ DSSO v2	Met30 CD2+ DSSO v2	P19158		18365	52.1815	FALSE	FALSE	FALSE	FALSE	FALSE	504.989	4	TGHTGKDYDEHFLSVTR	XL:A-Alkene@558	2.58622	35.1	0.00018	P19158	Inhibitory regulator protein IRA2
Met30 CD2+ DSSO v2	Met30 CD2+ DSSO v2	RPA135		18492	52.5038	FALSE	FALSE	FALSE	FALSE	FALSE	645.327	2	TPQIGDKFSSR	XL:A-Alkene@916	1.95081	21.8	0.00036	P22138	DNA-directed RNA polymerase I subunit RPA135
Met30 CD2+ DSSO v2	Met30 CD2+ DSSO v2	P14742		18501	52.523	FALSE	FALSE	FALSE	FALSE	FALSE	600.816	2	SFGLGPKKAR	XL:A-Alkene@244;XL:A-Thiol(Unsaturated)@245	-4.93806	18.2	0.0046	P14742	Glutamine--fructose-6-phosphate aminotransferase [isomerizing]
Met30 CD2+ DSSO v2	Met30 CD2+ DSSO v2	RPA135		18521	52.5547	FALSE	FALSE	FALSE	FALSE	FALSE	661.312	2	TPQIGDKFSSR	XL:A-Thiol(Unsaturated)@916	2.8644	24.3	0.00014	P22138	DNA-directed RNA polymerase I subunit RPA135
Met30 CD2+ DSSO v2	Met30 CD2+ DSSO v2	SSA1		18521	52.5547	FALSE	FALSE	FALSE	FALSE	FALSE	782.717	3	LIGDAAKNQAAMNPSNTVFDAK	XL:A-Alkene@54;Oxidation@59	1.40086	29.2	0.00013	P10591	Heat shock protein SSA1
Met30 CD2+ DSSO v2	Met30 CD2+ DSSO v2	LSM12		18651	52.8764	FALSE	FALSE	FALSE	FALSE	FALSE	571.345	2	LLKESVIASK	XL:A-Alkene@94	0.33083	29.9	9.9e-05	P38828	Protein LSM12
Met30 CD2+ DSSO v2	Met30 CD2+ DSSO v2	HSP82		18705	53.0228	FALSE	FALSE	FALSE	FALSE	FALSE	491.303	2	SPIIKELK	XL:A-Alkene@623	0.189038	27.6	0.00037	P02829	ATP-dependent molecular chaperone HSP82
Met30 CD2+ DSSO v2	Met30 CD2+ DSSO v2	RPL23A		18788	53.217	FALSE	FALSE	FALSE	FALSE	FALSE	441.264	2	KGKPELR	XL:A-Alkene@64	-0.221959	14.5	0.024	P0CX41	60S ribosomal protein L23-A
Met30 CD2+ DSSO v2	Met30 CD2+ DSSO v2	P22202		18865	53.4013	FALSE	FALSE	FALSE	FALSE	FALSE	313.187	2	KNKK	XL:A-Alkene@246;XL:A-Alkene@248	0.420775	10.7	0.028	P22202	Heat shock protein SSA4
Met30 CD2+ DSSO v2	Met30 CD2+ DSSO v2	SSA1		18865	53.4013	FALSE	FALSE	FALSE	FALSE	FALSE	313.187	2	KNKK	XL:A-Alkene@245;XL:A-Alkene@247	0.420775	10.7	0.028	P10591	Heat shock protein SSA1
Met30 CD2+ DSSO v2	Met30 CD2+ DSSO v2	SSA2		18865	53.4013	FALSE	FALSE	FALSE	FALSE	FALSE	313.187	2	KNKK	XL:A-Alkene@245;XL:A-Alkene@247	0.420775	10.7	0.028	P10592	Heat shock protein SSA2
Met30 CD2+ DSSO v2	Met30 CD2+ DSSO v2	IST2		18956	53.5873	FALSE	FALSE	FALSE	FALSE	FALSE	523.784	2	SLNVEFKR	XL:A-Alkene@32	2.67022	28.3	0.0024	P38250	Increased sodium tolerance protein 2
Met30 CD2+ DSSO v2	Met30 CD2+ DSSO v2	SSA1		18957	53.5917	FALSE	FALSE	FALSE	FALSE	FALSE	758.889	2	LVNHFIQEFKR	XL:A-Thiol(Unsaturated)@243	1.05867	35.3	4.3e-07	P10591	Heat shock protein SSA1
Met30 CD2+ DSSO v2	Met30 CD2+ DSSO v2	SSA2		18957	53.5917	FALSE	FALSE	FALSE	FALSE	FALSE	758.889	2	LVNHFIQEFKR	XL:A-Thiol(Unsaturated)@243	1.05867	35.3	4.3e-07	P10592	Heat shock protein SSA2
Met30 CD2+ DSSO v2	Met30 CD2+ DSSO v2	MET30		18985	53.6502	FALSE	FALSE	FALSE	FALSE	FALSE	818.72	3	HNPDIQFSPTHTACYKQDLK	Carbamidomethyl@111;XL:A-Alkene@113	2.73713	29.9	1.8e-05	P39014	F-box protein MET30
Met30 CD2+ DSSO v2	Met30 CD2+ DSSO v2	P07283		19000	53.6765	FALSE	FALSE	FALSE	FALSE	FALSE	480.281	2	AKFVEALK	XL:A-Alkene@163	0.958738	23.1	0.0095	P07283	Phosphomannomutase
Met30 CD2+ DSSO v2	Met30 CD2+ DSSO v2	PYC1		19049	53.7715	FALSE	FALSE	FALSE	FALSE	FALSE	373.22	2	KFAGLR	XL:A-Alkene@5	2.69523	12.1	0.066	P11154	Pyruvate carboxylase 1
Met30 CD2+ DSSO v2	Met30 CD2+ DSSO v2	GAL10		19066	53.8113	FALSE	FALSE	FALSE	FALSE	FALSE	437.755	2	GLEKVFK	XL:A-Alkene@78	0.864716	24	0.006	P04397	Bifunctional protein GAL10
Met30 CD2+ DSSO v2	Met30 CD2+ DSSO v2	MET30		19282	54.3078	FALSE	FALSE	FALSE	FALSE	FALSE	651.857	2	LITGSLDKTIR	XL:A-Thiol(Unsaturated)@362	0.978156	32.6	3.9e-05	P39014	F-box protein MET30
Met30 CD2+ DSSO v2	Met30 CD2+ DSSO v2	P22202		19289	54.3191	FALSE	FALSE	FALSE	FALSE	FALSE	743.873	2	SNKITITNDKGR	XL:A-Alkene@498;XL:A-Thiol(Unsaturated)@505	-4.48336	13.9	0.061	P22202	Heat shock protein SSA4
Met30 CD2+ DSSO v2	Met30 CD2+ DSSO v2	SSA1		19289	54.3191	FALSE	FALSE	FALSE	FALSE	FALSE	743.873	2	SNKITITNDKGR	XL:A-Alkene@497;XL:A-Thiol(Unsaturated)@504	-4.48336	13.9	0.061	P10591	Heat shock protein SSA1
Met30 CD2+ DSSO v2	Met30 CD2+ DSSO v2	SSA2		19289	54.3191	FALSE	FALSE	FALSE	FALSE	FALSE	743.873	2	SNKITITNDKGR	XL:A-Alkene@497;XL:A-Thiol(Unsaturated)@504	-4.48336	13.9	0.061	P10592	Heat shock protein SSA2
Met30 CD2+ DSSO v2	Met30 CD2+ DSSO v2	MET30		19377	54.5131	FALSE	FALSE	FALSE	FALSE	FALSE	410.694	2	TGKCIR	XL:A-Thiol(Unsaturated)@543;Carbamidomethyl@544	-0.874706	14.9	0.01	P39014	F-box protein MET30
Met30 CD2+ DSSO v2	Met30 CD2+ DSSO v2	RPL28		19421	54.6005	FALSE	FALSE	FALSE	FALSE	FALSE	353.698	2	FTKTR	XL:A-Alkene@7	0.179947	11.6	0.032	P02406	60S ribosomal protein L28
Met30 CD2+ DSSO v2	Met30 CD2+ DSSO v2	RPL9A		19426	54.6099	FALSE	FALSE	FALSE	FALSE	FALSE	696.851	2	KFLDGIYVSHK	XL:A-Thiol(Unsaturated)@174	2.80587	38.2	2.8e-05	P05738	60S ribosomal protein L9-A
Met30 CD2+ DSSO v2	Met30 CD2+ DSSO v2	RPL9A		19507	54.7539	FALSE	FALSE	FALSE	FALSE	FALSE	350.192	2	NKDIR	XL:A-Alkene@170	1.27201	18.2	0.022	P05738	60S ribosomal protein L9-A
Met30 CD2+ DSSO v2	Met30 CD2+ DSSO v2	P0CX35		19586	54.8948	FALSE	FALSE	FALSE	FALSE	FALSE	794.887	2	YPDPNIKVNDTVK	XL:A-Thiol(Unsaturated)@155	0.910015	48.2	6.3e-07	P0CX35	40S ribosomal protein S4-A
Met30 CD2+ DSSO v2	Met30 CD2+ DSSO v2	GUS1		19596	54.9072	FALSE	FALSE	FALSE	FALSE	FALSE	531.818	2	KVIDPIAPR	XL:A-Alkene@503	1.77021	21	0.00022	P46655	Glutamate--tRNA ligase, cytoplasmic
Met30 CD2+ DSSO v2	Met30 CD2+ DSSO v2	P53739		19790	55.3655	FALSE	FALSE	FALSE	FALSE	FALSE	397.268	2	IKIPLR	XL:A-Alkene@406	0.644671	10.8	0.0054	P53739	Flippase kinase 1
Met30 CD2+ DSSO v2	Met30 CD2+ DSSO v2	P53739		19913	55.6737	FALSE	FALSE	FALSE	FALSE	FALSE	413.254	2	IKIPLR	XL:A-Thiol(Unsaturated)@406	1.91519	21.8	0.022	P53739	Flippase kinase 1
Met30 CD2+ DSSO v2	Met30 CD2+ DSSO v2	MET30		19970	55.8016	FALSE	FALSE	FALSE	FALSE	FALSE	560.282	2	FKVESNWR	XL:A-Alkene@283	1.64757	27.6	0.00011	P39014	F-box protein MET30
Met30 CD2+ DSSO v2	Met30 CD2+ DSSO v2	YEF3		19980	55.8218	FALSE	FALSE	FALSE	FALSE	FALSE	596.787	2	AKDILDEFR	XL:A-Thiol(Unsaturated)@401	-0.534514	24.5	0.0017	P16521	Elongation factor 3A
Met30 CD2+ DSSO v2	Met30 CD2+ DSSO v2	MET30		20019	55.9174	FALSE	FALSE	FALSE	FALSE	FALSE	1003.92	4	MMSFEDKDKDDLDNSNSNNSSEMTDTAMMPPLKR	Oxidation@30;XL:A-Thiol(Unsaturated)@40;Oxidation@8|Oxidation@9	-2.44159	28.6	0.00036	P39014	F-box protein MET30
Met30 CD2+ DSSO v2	Met30 CD2+ DSSO v2	GAL1		20081	56.0359	FALSE	FALSE	FALSE	FALSE	FALSE	360.69	2	VKYPK	XL:A-Thiol(Unsaturated)@501	3.0295	11.5	0.082	P04385	Galactokinase
Met30 CD2+ DSSO v2	Met30 CD2+ DSSO v2	RPL2A		20180	56.2506	FALSE	FALSE	FALSE	FALSE	FALSE	448.218	2	DPYKYR	XL:A-Alkene@68	2.58849	17.8	0.023	P0CX45	60S ribosomal protein L2-A
Met30 CD2+ DSSO v2	Met30 CD2+ DSSO v2	RPL29		20202	56.3115	FALSE	FALSE	FALSE	FALSE	FALSE	543.269	2	TYKYPSLK	XL:A-Thiol(Unsaturated)@28	2.09008	17.5	0.0012	P05747	60S ribosomal protein L29
Met30 CD2+ DSSO v2	Met30 CD2+ DSSO v2	RPL29		20214	56.3319	FALSE	FALSE	FALSE	FALSE	FALSE	527.284	2	TYKYPSLK	XL:A-Alkene@28	1.13815	22.7	0.00026	P05747	60S ribosomal protein L29
Met30 CD2+ DSSO v2	Met30 CD2+ DSSO v2	SSE1		20270	56.4782	FALSE	FALSE	FALSE	FALSE	FALSE	700.37	2	STPSVVGFGPKNR	XL:A-Alkene@45	-0.488206	27.3	6.6e-05	P32589	Heat shock protein homolog SSE1
Met30 CD2+ DSSO v2	Met30 CD2+ DSSO v2	TEF1		20318	56.5691	FALSE	FALSE	FALSE	FALSE	FALSE	430.236	2	KVGYNPK	XL:A-Alkene@178	1.98253	22.4	0.00072	P02994	Elongation factor 1-alpha
Met30 CD2+ DSSO v2	Met30 CD2+ DSSO v2	HSP82		20334	56.6016	FALSE	FALSE	FALSE	FALSE	FALSE	502.276	2	KTFEISPK	XL:A-Alkene@611	0.547694	22.3	0.0019	P02829	ATP-dependent molecular chaperone HSP82
Met30 CD2+ DSSO v2	Met30 CD2+ DSSO v2	RPL23A		20346	56.6368	FALSE	FALSE	FALSE	FALSE	FALSE	632.875	2	KKVMPAIVVR	XL:A-Alkene@71;XL:A-Alkene@72;Oxidation@74	1.15882	12.3	0.016	P0CX41	60S ribosomal protein L23-A
Met30 CD2+ DSSO v2	Met30 CD2+ DSSO v2	ACC1		20458	57.0605	FALSE	FALSE	FALSE	FALSE	FALSE	658.339	2	NPKLPYSEWK	XL:A-Alkene@837	-1.37421	17.7	0.0041	Q00955	Acetyl-CoA carboxylase
Met30 CD2+ DSSO v2	Met30 CD2+ DSSO v2	MET30		20480	57.1201	FALSE	FALSE	FALSE	FALSE	FALSE	679.315	4	HNPDIQFSPTHTACYKQDLKR	Carbamidomethyl@111;XL:A-Alkene@113&XL:A-Sulfenic@117|XL:A-Sulfenic@113&XL:A-Alkene@117	2.35915	39.5	3.7e-06	P39014	F-box protein MET30
Met30 CD2+ DSSO v2	Met30 CD2+ DSSO v2	ACC1		20487	57.1368	FALSE	FALSE	FALSE	FALSE	FALSE	674.319	2	NPKLPYSEWK	XL:A-Thiol(Unsaturated)@837	6.57056	12.2	0.089	Q00955	Acetyl-CoA carboxylase
Met30 CD2+ DSSO v2	Met30 CD2+ DSSO v2	MET30		20523	57.235	FALSE	FALSE	FALSE	FALSE	FALSE	674.001	3	RLSGHSDGVKTLYFDDR	XL:A-Alkene@346	-0.231396	18.8	0.01	P39014	F-box protein MET30
Met30 CD2+ DSSO v2	Met30 CD2+ DSSO v2	MET30		20626	57.5811	FALSE	FALSE	FALSE	FALSE	FALSE	575.778	2	YSNSNDKIR	XL:A-Alkene@150	0.697983	32.5	2.1e-05	P39014	F-box protein MET30
Met30 CD2+ DSSO v2	Met30 CD2+ DSSO v2	P14120		20636	57.604	FALSE	FALSE	FALSE	FALSE	FALSE	491.818	2	LALVIKSGK	XL:A-Alkene@19	0.833867	30.8	8e-05	P14120	60S ribosomal protein L30
Met30 CD2+ DSSO v2	Met30 CD2+ DSSO v2	MET30		20698	57.7389	FALSE	FALSE	FALSE	FALSE	FALSE	454.719	2	KMTMATR	XL:A-Alkene@60;Oxidation@61	1.4416	21.1	0.0017	P39014	F-box protein MET30
Met30 CD2+ DSSO v2	Met30 CD2+ DSSO v2	P53326		20698	57.7389	FALSE	FALSE	FALSE	FALSE	FALSE	637.348	2	LQDIGAKYGVR	XL:A-Alkene@483	1.08943	27.8	0.00028	P53326	Uncharacterized protein YGR266W
Met30 CD2+ DSSO v2	Met30 CD2+ DSSO v2	GAL1		20763	57.8744	FALSE	FALSE	FALSE	FALSE	FALSE	683.356	2	VKEALANEFYK	XL:A-Alkene@490	0.27077	28.2	5.4e-05	P04385	Galactokinase
Met30 CD2+ DSSO v2	Met30 CD2+ DSSO v2	SSA1		20779	57.895	FALSE	FALSE	FALSE	FALSE	FALSE	736.368	2	KNKKDLSTNQR	XL:A-Alkene@247&XL:A-Thiol(Unsaturated)@248|XL:A-Thiol(Unsaturated)@247&XL:A-Alkene@248	2.35225	26.6	0.00031	P10591	Heat shock protein SSA1
Met30 CD2+ DSSO v2	Met30 CD2+ DSSO v2	SSA2		20779	57.895	FALSE	FALSE	FALSE	FALSE	FALSE	736.368	2	KNKKDLSTNQR	XL:A-Alkene@247&XL:A-Thiol(Unsaturated)@248|XL:A-Thiol(Unsaturated)@247&XL:A-Alkene@248	2.35225	26.6	0.00031	P10592	Heat shock protein SSA2
Met30 CD2+ DSSO v2	Met30 CD2+ DSSO v2	MET30		20856	58.0123	FALSE	FALSE	FALSE	FALSE	FALSE	446.722	2	KMTMATR	XL:A-Alkene@60	2.23452	27.2	0.0011	P39014	F-box protein MET30
Met30 CD2+ DSSO v2	Met30 CD2+ DSSO v2	GAL10		20897	58.0927	FALSE	FALSE	FALSE	FALSE	FALSE	971.978	2	SVDVDKNMIPTGNIVDR	XL:A-Alkene@567;Oxidation@569	2.44038	30.8	5.3e-05	P04397	Bifunctional protein GAL10
Met30 CD2+ DSSO v2	Met30 CD2+ DSSO v2	MET30		21334	59.1788	FALSE	FALSE	FALSE	FALSE	FALSE	647.847	2	TVKVWHVESR	XL:A-Alkene@405	2.56467	29.1	4.3e-05	P39014	F-box protein MET30
Met30 CD2+ DSSO v2	Met30 CD2+ DSSO v2	ACC1		21346	59.193	FALSE	FALSE	FALSE	FALSE	FALSE	392.239	2	LEKIAR	XL:A-Alkene@2151	1.26362	22.8	0.0079	Q00955	Acetyl-CoA carboxylase
Met30 CD2+ DSSO v2	Met30 CD2+ DSSO v2	P22149		21355	59.2132	FALSE	FALSE	FALSE	FALSE	FALSE	577.28	2	KFDELEYR	XL:A-Alkene@270	0.426268	21.8	0.0037	P22149	Iron-regulated transcriptional activator AFT1
Met30 CD2+ DSSO v2	Met30 CD2+ DSSO v2	P15731		21356	59.2177	FALSE	FALSE	FALSE	FALSE	FALSE	614.332	2	IAKELSDLER	XL:A-Alkene@9	1.64396	19	0.0022	P15731	Ubiquitin-conjugating enzyme E2 4
Met30 CD2+ DSSO v2	Met30 CD2+ DSSO v2	ACC1		21365	59.2291	FALSE	FALSE	FALSE	FALSE	FALSE	632.323	2	LNEEYLIKR	XL:A-Thiol(Unsaturated)@2137	1.62995	31.8	0.001	Q00955	Acetyl-CoA carboxylase
Met30 CD2+ DSSO v2	Met30 CD2+ DSSO v2	RPB2		21423	59.3494	FALSE	FALSE	FALSE	FALSE	FALSE	473.768	2	LTKDIFR	XL:A-Alkene@426	6.45868	24.9	0.0048	P08518	DNA-directed RNA polymerase II subunit RPB2
Met30 CD2+ DSSO v2	Met30 CD2+ DSSO v2	PUF3		21444	59.384	FALSE	FALSE	FALSE	FALSE	FALSE	590.295	2	FGKSLIDGTR	XL:A-Thiol(Unsaturated)@177	0.462841	28.3	0.00042	Q07807	mRNA-binding protein PUF3
Met30 CD2+ DSSO v2	Met30 CD2+ DSSO v2	TEF1		21450	59.3952	FALSE	FALSE	FALSE	FALSE	FALSE	601.842	2	FLKSGDAALVK	XL:A-Alkene@393	1.51785	24.3	0.00051	P02994	Elongation factor 1-alpha
Met30 CD2+ DSSO v2	Met30 CD2+ DSSO v2	P15731		21501	59.5147	FALSE	FALSE	FALSE	FALSE	FALSE	630.314	2	IAKELSDLER	XL:A-Thiol(Unsaturated)@9	7.05249	21.8	0.00024	P15731	Ubiquitin-conjugating enzyme E2 4
Met30 CD2+ DSSO v2	Met30 CD2+ DSSO v2	ACC1		21510	59.5313	FALSE	FALSE	FALSE	FALSE	FALSE	408.225	2	LEKIAR	XL:A-Thiol(Unsaturated)@2151	2.28058	14.7	0.054	Q00955	Acetyl-CoA carboxylase
Met30 CD2+ DSSO v2	Met30 CD2+ DSSO v2	ACC1		21519	59.5556	FALSE	FALSE	FALSE	FALSE	FALSE	616.337	2	LNEEYLIKR	XL:A-Alkene@2137	0.47913	18.1	0.027	Q00955	Acetyl-CoA carboxylase
Met30 CD2+ DSSO v2	Met30 CD2+ DSSO v2	TUB1		21549	59.6245	FALSE	FALSE	FALSE	FALSE	FALSE	557.273	2	FDLMYAKR	Oxidation@399;XL:A-Alkene@402	0.196458	21	0.00079	P09733	Tubulin alpha-1 chain
Met30 CD2+ DSSO v2	Met30 CD2+ DSSO v2	EFT1		21573	59.671	FALSE	FALSE	FALSE	FALSE	FALSE	445.687	2	KDEQER	XL:A-Thiol(Unsaturated)@61	0.150232	16.2	0.0058	P32324	Elongation factor 2
Met30 CD2+ DSSO v2	Met30 CD2+ DSSO v2	MDJ1		21670	59.9127	FALSE	FALSE	FALSE	FALSE	FALSE	495.939	3	IRVDKDPNFSIK	XL:A-Alkene@351	2.1895	15.7	0.098	P35191	DnaJ homolog 1, mitochondrial
Met30 CD2+ DSSO v2	Met30 CD2+ DSSO v2	SSD1		21797	60.2076	FALSE	FALSE	FALSE	FALSE	FALSE	494.3	2	LFVASIKR	XL:A-Alkene@622	5.92195	15.8	0.027	P24276	Protein SSD1
Met30 CD2+ DSSO v2	Met30 CD2+ DSSO v2	MET30		21925	60.5448	FALSE	FALSE	FALSE	FALSE	FALSE	999.918	4	MMSFEDKDKDDLDNSNSNNSSEMTDTAMMPPLKR	Oxidation@30;XL:A-Thiol(Unsaturated)@40	-3.48009	24.4	0.0034	P39014	F-box protein MET30
Met30 CD2+ DSSO v2	Met30 CD2+ DSSO v2	P0CH08		22021	60.7839	FALSE	FALSE	FALSE	FALSE	FALSE	418.223	2	MQIFVK	XL:A-Alkene@N-Term;Oxidation@1	-0.581063	17.2	0.018	P0CH08	Ubiquitin-60S ribosomal protein L40
Met30 CD2+ DSSO v2	Met30 CD2+ DSSO v2	YEF3		22057	60.8522	FALSE	FALSE	FALSE	FALSE	FALSE	573.8	2	IFKIEGTPR	XL:A-Thiol(Unsaturated)@789	4.24206	25.4	0.00064	P16521	Elongation factor 3A
Met30 CD2+ DSSO v2	Met30 CD2+ DSSO v2	VMA1		22064	60.868	FALSE	FALSE	FALSE	FALSE	FALSE	437.574	3	SKFHLTIEGPK	XL:A-Alkene@480	2.41197	26.2	0.00011	P17255	V-type proton ATPase catalytic subunit A
Met30 CD2+ DSSO v2	Met30 CD2+ DSSO v2	RPP0		22129	61.0175	FALSE	FALSE	FALSE	FALSE	FALSE	526.281	2	AEYFAKLR	XL:A-Alkene@14	2.07453	27.5	0.0019	P05317	60S acidic ribosomal protein P0
Met30 CD2+ DSSO v2	Met30 CD2+ DSSO v2	RPL2A		22251	61.264	FALSE	FALSE	FALSE	FALSE	FALSE	556.335	2	GAPLAKVVFR	XL:A-Alkene@60	0.105452	34	1.3e-05	P0CX45	60S ribosomal protein L2-A
Met30 CD2+ DSSO v2	Met30 CD2+ DSSO v2	SSA1		22286	61.3403	FALSE	FALSE	FALSE	FALSE	FALSE	508.261	2	KDLSTNQR	XL:A-Alkene@248	1.15624	26.4	0.00031	P10591	Heat shock protein SSA1
Met30 CD2+ DSSO v2	Met30 CD2+ DSSO v2	SSA2		22286	61.3403	FALSE	FALSE	FALSE	FALSE	FALSE	508.261	2	KDLSTNQR	XL:A-Alkene@248	1.15624	26.4	0.00031	P10592	Heat shock protein SSA2
Met30 CD2+ DSSO v2	Met30 CD2+ DSSO v2	Q03897		22310	61.4047	FALSE	FALSE	FALSE	FALSE	FALSE	463.778	2	TKIPILR	XL:A-Thiol(Unsaturated)@743	0.497441	10.4	0.09	Q03897	Maintenance of telomere capping protein 5
Met30 CD2+ DSSO v2	Met30 CD2+ DSSO v2	YDJ1		22435	61.6689	FALSE	FALSE	FALSE	FALSE	FALSE	717.397	2	KILEVHVEPGMK	XL:A-Alkene@214	-3.22379	25.9	6.3e-05	P25491	Mitochondrial protein import protein MAS5
Met30 CD2+ DSSO v2	Met30 CD2+ DSSO v2	Q08484		22471	61.758	FALSE	FALSE	FALSE	FALSE	FALSE	605.86	2	QVKNLSQLVK	XL:A-Alkene@452	1.71256	17.5	0.0087	Q08484	GTPase-activating protein GYP1
Met30 CD2+ DSSO v2	Met30 CD2+ DSSO v2	RPL20A		22471	61.758	FALSE	FALSE	FALSE	FALSE	FALSE	596.332	2	QYVKQFLTK	Gln->pyro-Glu@138;XL:A-Alkene@141	-13.9912	15.6	0.036	P0CX23	60S ribosomal protein L20-A
Met30 CD2+ DSSO v2	Met30 CD2+ DSSO v2	YEF3		22500	61.8229	FALSE	FALSE	FALSE	FALSE	FALSE	592.844	2	ILLNKTQLR	XL:A-Thiol(Unsaturated)@448	1.23685	36.4	0.0006	P16521	Elongation factor 3A
Met30 CD2+ DSSO v2	Met30 CD2+ DSSO v2	P38248		22533	61.8959	FALSE	FALSE	FALSE	FALSE	FALSE	693.367	2	KVNVFNINNNR	XL:A-Alkene@162	1.36974	23.6	0.00018	P38248	Cell wall protein ECM33
Met30 CD2+ DSSO v2	Met30 CD2+ DSSO v2	P38248		22539	61.9161	FALSE	FALSE	FALSE	FALSE	FALSE	709.349	2	KVNVFNINNNR	XL:A-Thiol(Unsaturated)@162	6.74574	17.7	0.022	P38248	Cell wall protein ECM33
Met30 CD2+ DSSO v2	Met30 CD2+ DSSO v2	TEF1		22580	61.9984	FALSE	FALSE	FALSE	FALSE	FALSE	430.208	2	CGGIDKR	Carbamidomethyl@31;XL:A-Alkene@36	0.626586	19.1	0.00064	P02994	Elongation factor 1-alpha
Met30 CD2+ DSSO v2	Met30 CD2+ DSSO v2	Q12494		22659	62.1872	FALSE	FALSE	FALSE	FALSE	FALSE	681.328	2	SPNIEDKGFLR	XL:A-Thiol(Unsaturated)@944	1.97309	35.4	4.4e-06	Q12494	Inositol hexakisphosphate kinase 1
Met30 CD2+ DSSO v2	Met30 CD2+ DSSO v2	MET30		22692	62.2594	FALSE	FALSE	FALSE	FALSE	FALSE	1008.41	4	MMSFEDKDKDDLDNSNSNNSSEMTDTAMMPPLKR	Oxidation@8&Oxidation@35&XL:A-Sulfenic@40|Oxidation@8&Oxidation@36&XL:A-Sulfenic@40|Oxidation@9&Oxidation@35&XL:A-Sulfenic@40|Oxidation@9&Oxidation@36&XL:A-Sulfenic@40|XL:A-Sulfenic@14&Oxidation@30&Oxidation@35|XL:A-Sulfenic@16&Oxidation@30&Oxidation@35|XL:A-Sulfenic@14&Oxidation@30&Oxidation@36|XL:A-Sulfenic@16&Oxidation@30&Oxidation@36|XL:A-Sulfenic@14&Oxidation@35&Oxidation@36|XL:A-Sulfenic@16…	5.8409	18.2	0.022	P39014	F-box protein MET30
Met30 CD2+ DSSO v2	Met30 CD2+ DSSO v2	RPL2A		22726	62.3293	FALSE	FALSE	FALSE	FALSE	FALSE	433.77	2	VDKPLLK	XL:A-Alkene@177	2.14076	16.2	0.033	P0CX45	60S ribosomal protein L2-A
Met30 CD2+ DSSO v2	Met30 CD2+ DSSO v2	P09938		22812	62.5365	FALSE	FALSE	FALSE	FALSE	FALSE	522.316	2	LLVAFGNKK	XL:A-Alkene@345	0.640604	23.6	0.00017	P09938	Ribonucleoside-diphosphate reductase small chain 1
Met30 CD2+ DSSO v2	Met30 CD2+ DSSO v2	P46997		22888	62.7465	FALSE	FALSE	FALSE	FALSE	FALSE	480.268	2	NKDLLFR	XL:A-Alkene@374	2.46613	21.7	0.0013	P46997	J protein JJJ2
Met30 CD2+ DSSO v2	Met30 CD2+ DSSO v2	HSP82		22925	62.8231	FALSE	FALSE	FALSE	FALSE	FALSE	762.337	2	DDQLEYLEEKR	XL:A-Thiol(Unsaturated)@188	0.8701	24.4	0.0027	P02829	ATP-dependent molecular chaperone HSP82
Met30 CD2+ DSSO v2	Met30 CD2+ DSSO v2	SSA1		23094	63.4816	FALSE	FALSE	FALSE	FALSE	FALSE	779.359	2	KNKKDLSTNQR	XL:A-Alkene@245;XL:A-Thiol(Unsaturated)@247;XL:A-Thiol(Unsaturated)@248	2.37352	31.7	6.7e-06	P10591	Heat shock protein SSA1
Met30 CD2+ DSSO v2	Met30 CD2+ DSSO v2	SSA2		23094	63.4816	FALSE	FALSE	FALSE	FALSE	FALSE	779.359	2	KNKKDLSTNQR	XL:A-Alkene@245;XL:A-Thiol(Unsaturated)@247;XL:A-Thiol(Unsaturated)@248	2.37352	31.7	6.7e-06	P10592	Heat shock protein SSA2
Met30 CD2+ DSSO v2	Met30 CD2+ DSSO v2	MET30		23222	63.7109	FALSE	FALSE	FALSE	FALSE	FALSE	1003.9	4	MMSFEDKDKDDLDNSNSNNSSEMTDTAMMPPLKR	XL:A-Thiol(Unsaturated)@40;Oxidation@8&Oxidation@30|Oxidation@8&Oxidation@35|Oxidation@8&Oxidation@36|Oxidation@9&Oxidation@36	9.61133	17.7	0.03	P39014	F-box protein MET30
Met30 CD2+ DSSO v2	Met30 CD2+ DSSO v2	SSA1		23322	63.9698	FALSE	FALSE	FALSE	FALSE	FALSE	779.359	2	KNKKDLSTNQR	XL:A-Thiol(Unsaturated)@248;XL:A-Alkene@245&XL:A-Thiol(Unsaturated)@247|XL:A-Thiol(Unsaturated)@245&XL:A-Alkene@247	2.11689	35.4	1.8e-05	P10591	Heat shock protein SSA1
Met30 CD2+ DSSO v2	Met30 CD2+ DSSO v2	SSA2		23322	63.9698	FALSE	FALSE	FALSE	FALSE	FALSE	779.359	2	KNKKDLSTNQR	XL:A-Thiol(Unsaturated)@248;XL:A-Alkene@245&XL:A-Thiol(Unsaturated)@247|XL:A-Thiol(Unsaturated)@245&XL:A-Alkene@247	2.11689	35.4	1.8e-05	P10592	Heat shock protein SSA2
Met30 CD2+ DSSO v2	Met30 CD2+ DSSO v2	SSC1		23323	63.9742	FALSE	FALSE	FALSE	FALSE	FALSE	812.368	2	FKTETGIDLENDR	XL:A-Thiol(Unsaturated)@268	2.33239	37.6	7.1e-07	P0CS90	Heat shock protein SSC1, mitochondrial
Met30 CD2+ DSSO v2	Met30 CD2+ DSSO v2	SSC1		23408	64.1337	FALSE	FALSE	FALSE	FALSE	FALSE	796.381	2	FKTETGIDLENDR	XL:A-Alkene@268	2.83709	32.4	2.1e-05	P0CS90	Heat shock protein SSC1, mitochondrial
Met30 CD2+ DSSO v2	Met30 CD2+ DSSO v2	P22202		23458	64.2338	FALSE	FALSE	FALSE	FALSE	FALSE	528.787	2	TKDNNLLGK	XL:A-Alkene@449	1.20706	27.4	0.00058	P22202	Heat shock protein SSA4
Met30 CD2+ DSSO v2	Met30 CD2+ DSSO v2	SSA1		23458	64.2338	FALSE	FALSE	FALSE	FALSE	FALSE	528.787	2	TKDNNLLGK	XL:A-Alkene@448	1.20706	27.4	0.00058	P10591	Heat shock protein SSA1
Met30 CD2+ DSSO v2	Met30 CD2+ DSSO v2	SSA2		23458	64.2338	FALSE	FALSE	FALSE	FALSE	FALSE	528.787	2	TKDNNLLGK	XL:A-Alkene@448	1.20706	27.4	0.00058	P10592	Heat shock protein SSA2
Met30 CD2+ DSSO v2	Met30 CD2+ DSSO v2	SSA1		23586	64.4939	FALSE	FALSE	FALSE	FALSE	FALSE	763.374	2	KNKKDLSTNQR	XL:A-Alkene@245;XL:A-Alkene@247&XL:A-Thiol(Unsaturated)@248|XL:A-Thiol(Unsaturated)@247&XL:A-Alkene@248	1.32893	37.9	9.9e-06	P10591	Heat shock protein SSA1
Met30 CD2+ DSSO v2	Met30 CD2+ DSSO v2	SSA2		23586	64.4939	FALSE	FALSE	FALSE	FALSE	FALSE	763.374	2	KNKKDLSTNQR	XL:A-Alkene@245;XL:A-Alkene@247&XL:A-Thiol(Unsaturated)@248|XL:A-Thiol(Unsaturated)@247&XL:A-Alkene@248	1.32893	37.9	9.9e-06	P10592	Heat shock protein SSA2
Met30 CD2+ DSSO v2	Met30 CD2+ DSSO v2	P0CX33		23611	64.5501	FALSE	FALSE	FALSE	FALSE	FALSE	650.872	2	FVNVTLVNGKR	XL:A-Alkene@53	0.517169	33.7	2.6e-05	P0CX33	40S ribosomal protein S30-A
Met30 CD2+ DSSO v2	Met30 CD2+ DSSO v2	RPT6		23653	64.6372	FALSE	FALSE	FALSE	FALSE	FALSE	614.353	2	NIKIIMATNR	XL:A-Alkene@289	-8.5617	21.8	0.00018	Q01939	26S proteasome regulatory subunit 8 homolog
Met30 CD2+ DSSO v2	Met30 CD2+ DSSO v2	Q03897		23716	64.7914	FALSE	FALSE	FALSE	FALSE	FALSE	566.823	2	ILKVSTDFR	XL:A-Alkene@1051	-1.974	17.7	0.0061	Q03897	Maintenance of telomere capping protein 5
Met30 CD2+ DSSO v2	Met30 CD2+ DSSO v2	Q12494		23879	65.2948	FALSE	FALSE	FALSE	FALSE	FALSE	684.643	3	MDTSHEIHDKIPDTLR	XL:A-Thiol(Unsaturated)@10;Acetyl@N-Term&Oxidation@1	0.951721	18.6	0.0087	Q12494	Inositol hexakisphosphate kinase 1
Met30 CD2+ DSSO v2	Met30 CD2+ DSSO v2	RPL23A		23938	65.5107	FALSE	FALSE	FALSE	FALSE	FALSE	533.826	2	KVMPAIVVR	XL:A-Alkene@72	0.0228823	26.7	0.0003	P0CX41	60S ribosomal protein L23-A
Met30 CD2+ DSSO v2	Met30 CD2+ DSSO v2	P30771		24071	65.8098	FALSE	FALSE	FALSE	FALSE	FALSE	493.279	2	DLGLKVVR	XL:A-Thiol(Unsaturated)@478	-0.213163	21.2	0.029	P30771	ATP-dependent helicase NAM7
Met30 CD2+ DSSO v2	Met30 CD2+ DSSO v2	P30771		24113	65.8952	FALSE	FALSE	FALSE	FALSE	FALSE	477.291	2	DLGLKVVR	XL:A-Alkene@478	3.2674	27.8	0.0007	P30771	ATP-dependent helicase NAM7
Met30 CD2+ DSSO v2	Met30 CD2+ DSSO v2	SSA1		24191	66.0633	FALSE	FALSE	FALSE	FALSE	FALSE	742.904	2	LVNHFIQEFKR	XL:A-Alkene@243	0.764648	34.8	6.2e-07	P10591	Heat shock protein SSA1
Met30 CD2+ DSSO v2	Met30 CD2+ DSSO v2	SSA2		24191	66.0633	FALSE	FALSE	FALSE	FALSE	FALSE	742.904	2	LVNHFIQEFKR	XL:A-Alkene@243	0.764648	34.8	6.2e-07	P10592	Heat shock protein SSA2
Met30 CD2+ DSSO v2	Met30 CD2+ DSSO v2	CDC53		24199	66.0819	FALSE	FALSE	FALSE	FALSE	FALSE	603.32	2	ITKMFQDIR	XL:A-Alkene@521	1.47682	31	0.00012	Q12018	Cell division control protein 53
Met30 CD2+ DSSO v2	Met30 CD2+ DSSO v2	CDC53		24252	66.1774	FALSE	FALSE	FALSE	FALSE	FALSE	619.307	2	ITKMFQDIR	XL:A-Thiol(Unsaturated)@521	0.204008	25.3	0.00011	Q12018	Cell division control protein 53
Met30 CD2+ DSSO v2	Met30 CD2+ DSSO v2	BTN2		24340	66.3281	FALSE	FALSE	FALSE	FALSE	FALSE	572.316	2	GDELSILSKK	XL:A-Alkene@169	1.09826	32.3	0.00015	P53286	Protein BTN2
Met30 CD2+ DSSO v2	Met30 CD2+ DSSO v2	Q03919		24345	66.3417	FALSE	FALSE	FALSE	FALSE	FALSE	400.747	2	VKTLTGK	XL:A-Alkene@6	1.63071	21.8	0.00017	Q03919	NEDD8-like protein RUB1
Met30 CD2+ DSSO v2	Met30 CD2+ DSSO v2	YEF3		24371	66.3821	FALSE	FALSE	FALSE	FALSE	FALSE	660.831	2	AKDILDEFRK	XL:A-Thiol(Unsaturated)@401	5.5423	14.3	0.045	P16521	Elongation factor 3A
Met30 CD2+ DSSO v2	Met30 CD2+ DSSO v2	P48164		24429	66.5243	FALSE	FALSE	FALSE	FALSE	FALSE	488.627	3	ADLRPLQIKSIR	XL:A-Alkene@44	2.54217	29.8	2.5e-05	P48164	40S ribosomal protein S7-B
Met30 CD2+ DSSO v2	Met30 CD2+ DSSO v2	MET30		24480	66.6511	FALSE	FALSE	FALSE	FALSE	FALSE	792.143	4	IQQNSTGSSSNADIQTQTTRPWKVIYR	XL:A-Thiol(Unsaturated)@275	-3.27731	26.4	0.065	P39014	F-box protein MET30
Met30 CD2+ DSSO v2	Met30 CD2+ DSSO v2	P22768		24519	66.754	FALSE	FALSE	FALSE	FALSE	FALSE	609.824	2	KDLLDYAAQK	XL:A-Alkene@157	-4.29948	25.1	2.9e-05	P22768	Argininosuccinate synthase
Met30 CD2+ DSSO v2	Met30 CD2+ DSSO v2	AHA1		24571	66.8713	FALSE	FALSE	FALSE	FALSE	FALSE	521.291	2	SELLPKLR	XL:A-Thiol(Unsaturated)@134	0.579772	22.2	0.0017	Q12449	Hsp90 co-chaperone AHA1
Met30 CD2+ DSSO v2	Met30 CD2+ DSSO v2	SSA1		24578	66.8886	FALSE	FALSE	FALSE	FALSE	FALSE	656.335	2	NKKDLSTNQR	XL:A-Alkene@247;XL:A-Alkene@248	1.24214	23.6	3.2e-05	P10591	Heat shock protein SSA1
Met30 CD2+ DSSO v2	Met30 CD2+ DSSO v2	SSA2		24578	66.8886	FALSE	FALSE	FALSE	FALSE	FALSE	656.335	2	NKKDLSTNQR	XL:A-Alkene@247;XL:A-Alkene@248	1.24214	23.6	3.2e-05	P10592	Heat shock protein SSA2
Met30 CD2+ DSSO v2	Met30 CD2+ DSSO v2	URA2		24610	66.9461	FALSE	FALSE	FALSE	FALSE	FALSE	606.319	2	QMKYGLFVR	Oxidation@2195;XL:A-Alkene@2196	-4.93363	12.3	0.057	P07259	Protein URA2
Met30 CD2+ DSSO v2	Met30 CD2+ DSSO v2	GAL1		24684	67.1117	FALSE	FALSE	FALSE	FALSE	FALSE	622.324	2	AKHVYSESLR	XL:A-Alkene@395	1.7985	30.4	2e-05	P04385	Galactokinase
Met30 CD2+ DSSO v2	Met30 CD2+ DSSO v2	GAL1		24684	67.1117	FALSE	FALSE	FALSE	FALSE	FALSE	624.857	2	FQVLKLYQR	XL:A-Alkene@389	2.39721	33.3	7e-05	P04385	Galactokinase
Met30 CD2+ DSSO v2	Met30 CD2+ DSSO v2	P13045		24684	67.1117	FALSE	FALSE	FALSE	FALSE	FALSE	622.324	2	AKHVYSESLR	XL:A-Alkene@387	1.7985	30.4	2e-05	P13045	Protein GAL3
Met30 CD2+ DSSO v2	Met30 CD2+ DSSO v2	P13045		24684	67.1117	FALSE	FALSE	FALSE	FALSE	FALSE	624.857	2	FQVLKLYQR	XL:A-Alkene@381	2.39721	33.3	7e-05	P13045	Protein GAL3
Met30 CD2+ DSSO v2	Met30 CD2+ DSSO v2	SSB1		24690	67.1189	FALSE	FALSE	FALSE	FALSE	FALSE	819.424	2	LIGDAAKNQAALNPR	XL:A-Thiol(Unsaturated)@58	1.3896	41.1	2e-05	P11484	Ribosome-associated molecular chaperone SSB1
Met30 CD2+ DSSO v2	Met30 CD2+ DSSO v2	SSB2		24690	67.1189	FALSE	FALSE	FALSE	FALSE	FALSE	819.424	2	LIGDAAKNQAALNPR	XL:A-Thiol(Unsaturated)@58	1.3896	41.1	2e-05	P40150	Ribosome-associated molecular chaperone SSB2
Met30 CD2+ DSSO v2	Met30 CD2+ DSSO v2	GAL1		24703	67.1462	FALSE	FALSE	FALSE	FALSE	FALSE	960.528	2	VLNEKNPSITLINADPK	XL:A-Alkene@87	-2.63123	31.5	2.3e-06	P04385	Galactokinase
Met30 CD2+ DSSO v2	Met30 CD2+ DSSO v2	MET30		24730	67.1915	FALSE	FALSE	FALSE	FALSE	FALSE	684.657	3	RLSGHSDGVKTLYFDDR	XL:A-Thiol(Unsaturated)@346	1.90013	33.9	3.7e-06	P39014	F-box protein MET30
Met30 CD2+ DSSO v2	Met30 CD2+ DSSO v2	P52910		24748	67.2124	FALSE	FALSE	FALSE	FALSE	FALSE	436.745	2	GGKTINTK	XL:A-Alkene@209	2.15718	21.6	0.0012	P52910	Acetyl-coenzyme A synthetase 2
Met30 CD2+ DSSO v2	Met30 CD2+ DSSO v2	TEF1		24789	67.2949	FALSE	FALSE	FALSE	FALSE	FALSE	682.808	2	FDELLEKNDR	XL:A-Thiol(Unsaturated)@376	5.24951	13.2	0.0072	P02994	Elongation factor 1-alpha
Met30 CD2+ DSSO v2	Met30 CD2+ DSSO v2	P0CX35		24799	67.3069	FALSE	FALSE	FALSE	FALSE	FALSE	553.818	2	IGTIVHKER	XL:A-Alkene@198	2.65927	27.7	0.00035	P0CX35	40S ribosomal protein S4-A
Met30 CD2+ DSSO v2	Met30 CD2+ DSSO v2	RPL23A		24820	67.3394	FALSE	FALSE	FALSE	FALSE	FALSE	875.432	2	LPAASLGDMVMATVKK	Oxidation@57;Oxidation@59;XL:A-Thiol(Unsaturated)@63	0.601053	36.3	8.7e-08	P0CX41	60S ribosomal protein L23-A
Met30 CD2+ DSSO v2	Met30 CD2+ DSSO v2	RPB2		24838	67.3722	FALSE	FALSE	FALSE	FALSE	FALSE	708.856	2	HGQKGTIGITYR	XL:A-Thiol(Unsaturated)@987	0.508702	14	0.011	P08518	DNA-directed RNA polymerase II subunit RPB2
Met30 CD2+ DSSO v2	Met30 CD2+ DSSO v2	P0CH08		24865	67.435	FALSE	FALSE	FALSE	FALSE	FALSE	612.287	2	ALASKYNCDK	XL:A-Alkene@88;Carbamidomethyl@91	4.06319	22.8	0.00035	P0CH08	Ubiquitin-60S ribosomal protein L40
Met30 CD2+ DSSO v2	Met30 CD2+ DSSO v2	MET30		24926	67.5816	FALSE	FALSE	FALSE	FALSE	FALSE	1008.41	4	MMSFEDKDKDDLDNSNSNNSSEMTDTAMMPPLKR	Oxidation@36;XL:A-Sulfenic@16&Oxidation@30|XL:A-Sulfenic@14&Oxidation@35|XL:A-Sulfenic@16&Oxidation@35	6.63424	16.4	0.083	P39014	F-box protein MET30
Met30 CD2+ DSSO v2	Met30 CD2+ DSSO v2	SSE1		25055	67.9318	FALSE	FALSE	FALSE	FALSE	FALSE	584.868	2	ILTAAEKLKK	XL:A-Alkene@273	1.07936	15	0.0034	P32589	Heat shock protein homolog SSE1
Met30 CD2+ DSSO v2	Met30 CD2+ DSSO v2	SSE1		25175	68.2921	FALSE	FALSE	FALSE	FALSE	FALSE	538.623	3	HFTSKLVELDDKK	XL:A-Alkene@91	-0.494027	18.4	0.009	P32589	Heat shock protein homolog SSE1
Met30 CD2+ DSSO v2	Met30 CD2+ DSSO v2	MET30		25249	68.5162	FALSE	FALSE	FALSE	FALSE	FALSE	663.972	3	VWDLQSGKCMHTFNGR	XL:A-Alkene@583;Carbamidomethyl@584	1.43821	27.5	0.002	P39014	F-box protein MET30
Met30 CD2+ DSSO v2	Met30 CD2+ DSSO v2	P47030		25371	68.8066	FALSE	FALSE	FALSE	FALSE	FALSE	754.412	2	APSALKNELQLNR	XL:A-Alkene@161	3.83995	24.3	8.4e-05	P47030	Protein TAX4
Met30 CD2+ DSSO v2	Met30 CD2+ DSSO v2	MET30		25378	68.8182	FALSE	FALSE	FALSE	FALSE	FALSE	663.833	2	TVKVWHVESR	XL:A-Thiol(Unsaturated)@405	2.10424	28.1	2.3e-05	P39014	F-box protein MET30
Met30 CD2+ DSSO v2	Met30 CD2+ DSSO v2	RPS24A		25621	69.4529	FALSE	FALSE	FALSE	FALSE	FALSE	568.785	2	LAEVYKAEK	XL:A-Thiol(Unsaturated)@49	1.66968	22.6	0.0055	P0CX31	40S ribosomal protein S24-A
Met30 CD2+ DSSO v2	Met30 CD2+ DSSO v2	RPL28		25686	69.6504	FALSE	FALSE	FALSE	FALSE	FALSE	456.76	2	LAEEKIR	XL:A-Alkene@137	1.51546	23.9	0.0032	P02406	60S ribosomal protein L28
Met30 CD2+ DSSO v2	Met30 CD2+ DSSO v2	P04449		25769	69.8856	FALSE	FALSE	FALSE	FALSE	FALSE	622.364	3	TVKAQRPITGASLDLIK	XL:A-Alkene@77	4.29916	16.6	0.013	P04449	60S ribosomal protein L24-A
Met30 CD2+ DSSO v2	Met30 CD2+ DSSO v2	SSC1		25796	69.9823	FALSE	FALSE	FALSE	FALSE	FALSE	420.744	2	TVDPVKK	XL:A-Alkene@344	2.16478	12.3	0.091	P0CS90	Heat shock protein SSC1, mitochondrial
Met30 CD2+ DSSO v2	Met30 CD2+ DSSO v2	PYC1		25827	70.0895	FALSE	FALSE	FALSE	FALSE	FALSE	689.318	2	DNFNLLGEKNK	XL:A-Thiol(Unsaturated)@19	12.4785	20.3	0.0033	P11154	Pyruvate carboxylase 1
Met30 CD2+ DSSO v2	Met30 CD2+ DSSO v2	P26784		25843	70.1395	FALSE	FALSE	FALSE	FALSE	FALSE	797.925	2	YTTLGKLSTSVGWK	XL:A-Alkene@140	2.88973	26.3	4.3e-05	P26784	60S ribosomal protein L16-A
Met30 CD2+ DSSO v2	Met30 CD2+ DSSO v2	P26785		25843	70.1395	FALSE	FALSE	FALSE	FALSE	FALSE	797.925	2	YTTLGKLSTSVGWK	XL:A-Alkene@139	2.88973	26.3	4.3e-05	P26785	60S ribosomal protein L16-B
Met30 CD2+ DSSO v2	Met30 CD2+ DSSO v2	PYC1		25843	70.1395	FALSE	FALSE	FALSE	FALSE	FALSE	673.34	2	DNFNLLGEKNK	XL:A-Alkene@19	2.17764	31.1	3.3e-05	P11154	Pyruvate carboxylase 1
Met30 CD2+ DSSO v2	Met30 CD2+ DSSO v2	PBP1		25898	70.2899	FALSE	FALSE	FALSE	FALSE	FALSE	986.494	2	GDELLAALKSNSKPNSNK	XL:A-Thiol(Unsaturated)@307	-0.56103	19.6	0.00074	P53297	PAB1-binding protein 1
Met30 CD2+ DSSO v2	Met30 CD2+ DSSO v2	RPL28		25945	70.4265	FALSE	FALSE	FALSE	FALSE	FALSE	630.394	2	IPNVPVIVKAR	XL:A-Alkene@126	1.66175	26.2	1.4e-06	P02406	60S ribosomal protein L28
Met30 CD2+ DSSO v2	Met30 CD2+ DSSO v2	MET30		25965	70.4882	FALSE	FALSE	FALSE	FALSE	FALSE	605.788	2	TNSCLKVFR	Carbamidomethyl@455;XL:A-Thiol(Unsaturated)@457	1.15678	31.2	2.5e-05	P39014	F-box protein MET30
Met30 CD2+ DSSO v2	Met30 CD2+ DSSO v2	MET30		25993	70.5575	FALSE	FALSE	FALSE	FALSE	FALSE	500.776	2	LWDVKTGK	XL:A-Alkene@540	1.28254	27.7	0.00074	P39014	F-box protein MET30
Met30 CD2+ DSSO v2	Met30 CD2+ DSSO v2	TEF1		25994	70.5596	FALSE	FALSE	FALSE	FALSE	FALSE	834.917	2	FQEIVKETSNFIK	XL:A-Thiol(Unsaturated)@170	2.42358	35.1	7.6e-05	P02994	Elongation factor 1-alpha
Met30 CD2+ DSSO v2	Met30 CD2+ DSSO v2	Q12680		26043	70.6603	FALSE	FALSE	FALSE	FALSE	FALSE	692.385	2	ALLNKDLEIIR	XL:A-Thiol(Unsaturated)@1910	2.54516	22.2	0.0049	Q12680	Glutamate synthase [NADH]
Met30 CD2+ DSSO v2	Met30 CD2+ DSSO v2	TUB1		26075	70.7443	FALSE	FALSE	FALSE	FALSE	FALSE	549.274	2	FDLMYAKR	XL:A-Alkene@402	2.82585	27.5	7.8e-05	P09733	Tubulin alpha-1 chain
Met30 CD2+ DSSO v2	Met30 CD2+ DSSO v2	RPL20A		26086	70.7576	FALSE	FALSE	FALSE	FALSE	FALSE	1061.53	2	KASGEIVSINQINEAHPTK	XL:A-Thiol(Unsaturated)@53	1.4159	20.7	0.0011	P0CX23	60S ribosomal protein L20-A
Met30 CD2+ DSSO v2	Met30 CD2+ DSSO v2	EFT1		26163	70.9314	FALSE	FALSE	FALSE	FALSE	FALSE	492.307	2	ALLKVVMR	XL:A-Alkene@321	1.12799	30.9	0.0013	P32324	Elongation factor 2
Met30 CD2+ DSSO v2	Met30 CD2+ DSSO v2	RPL20A		26204	71.0312	FALSE	FALSE	FALSE	FALSE	FALSE	697.368	3	KASGEIVSINQINEAHPTK	XL:A-Alkene@53	-0.854725	17.9	0.0049	P0CX23	60S ribosomal protein L20-A
Met30 CD2+ DSSO v2	Met30 CD2+ DSSO v2	Q03897		26244	71.1414	FALSE	FALSE	FALSE	FALSE	FALSE	540.283	2	FPKVVFEK	XL:A-Thiol(Unsaturated)@443	1.56562	25.8	5.7e-05	Q03897	Maintenance of telomere capping protein 5
Met30 CD2+ DSSO v2	Met30 CD2+ DSSO v2	RPS11A		26287	71.2408	FALSE	FALSE	FALSE	FALSE	FALSE	619.321	2	WYKNAGLGFK	XL:A-Alkene@36	1.85407	26.5	4.2e-05	P0CX47	40S ribosomal protein S11-A
Met30 CD2+ DSSO v2	Met30 CD2+ DSSO v2	SSC1		26321	71.3389	FALSE	FALSE	FALSE	FALSE	FALSE	868.983	2	QATKDAGQIVGLNVLR	XL:A-Alkene@183	4.1631	26.2	4e-05	P0CS90	Heat shock protein SSC1, mitochondrial
Met30 CD2+ DSSO v2	Met30 CD2+ DSSO v2	GAL7		26338	71.3702	FALSE	FALSE	FALSE	FALSE	FALSE	1011.96	2	EHNTDLFADYVKLESR	XL:A-Thiol(Unsaturated)@219	0.812215	26.3	7.8e-06	P08431	Galactose-1-phosphate uridylyltransferase
Met30 CD2+ DSSO v2	Met30 CD2+ DSSO v2	RPL2A		26355	71.3972	FALSE	FALSE	FALSE	FALSE	FALSE	464.203	2	DPYKYR	XL:A-Thiol(Unsaturated)@68	4.94516	12.3	0.0047	P0CX45	60S ribosomal protein L2-A
Met30 CD2+ DSSO v2	Met30 CD2+ DSSO v2	GAL1		26375	71.4437	FALSE	FALSE	FALSE	FALSE	FALSE	602.337	3	ELPRPLAEKCPSIIK	XL:A-Alkene@28;Carbamidomethyl@29	2.05871	33.7	5.6e-05	P04385	Galactokinase
Met30 CD2+ DSSO v2	Met30 CD2+ DSSO v2	RPL28		26393	71.4782	FALSE	FALSE	FALSE	FALSE	FALSE	547.279	2	DQYLKSASK	XL:A-Alkene@92	1.91141	30.4	0.00049	P02406	60S ribosomal protein L28
Met30 CD2+ DSSO v2	Met30 CD2+ DSSO v2	HSP82		26487	71.6703	FALSE	FALSE	FALSE	FALSE	FALSE	712.359	2	RAPFDLFESKK	XL:A-Thiol(Unsaturated)@335	-4.68569	21.8	0.035	P02829	ATP-dependent molecular chaperone HSP82
Met30 CD2+ DSSO v2	Met30 CD2+ DSSO v2	SSA1		26527	71.743	FALSE	FALSE	FALSE	FALSE	FALSE	671.854	2	STLDPVEKVLR	XL:A-Thiol(Unsaturated)@316	2.07624	38.6	4.5e-05	P10591	Heat shock protein SSA1
Met30 CD2+ DSSO v2	Met30 CD2+ DSSO v2	SSA2		26527	71.743	FALSE	FALSE	FALSE	FALSE	FALSE	671.854	2	STLDPVEKVLR	XL:A-Thiol(Unsaturated)@316	2.07624	38.6	4.5e-05	P10592	Heat shock protein SSA2
Met30 CD2+ DSSO v2	Met30 CD2+ DSSO v2	EFT1		26538	71.7555	FALSE	FALSE	FALSE	FALSE	FALSE	624.811	2	SLMDKVTNVR	XL:A-Thiol(Unsaturated)@15	-5.61691	25.6	0.033	P32324	Elongation factor 2
Met30 CD2+ DSSO v2	Met30 CD2+ DSSO v2	SSA1		26539	71.7599	FALSE	FALSE	FALSE	FALSE	FALSE	655.868	2	STLDPVEKVLR	XL:A-Alkene@316	2.07295	26	0.0001	P10591	Heat shock protein SSA1
Met30 CD2+ DSSO v2	Met30 CD2+ DSSO v2	SSA2		26539	71.7599	FALSE	FALSE	FALSE	FALSE	FALSE	655.868	2	STLDPVEKVLR	XL:A-Alkene@316	2.07295	26	0.0001	P10592	Heat shock protein SSA2
Met30 CD2+ DSSO v2	Met30 CD2+ DSSO v2	EFT1		26575	71.8288	FALSE	FALSE	FALSE	FALSE	FALSE	608.826	2	SLMDKVTNVR	XL:A-Alkene@15	-7.46495	30.3	0.0018	P32324	Elongation factor 2
Met30 CD2+ DSSO v2	Met30 CD2+ DSSO v2	P0C0W1		26643	71.9493	FALSE	FALSE	FALSE	FALSE	FALSE	624.814	2	FNVKIGDIEK	XL:A-Thiol(Unsaturated)@82	6.37171	28.7	0.00078	P0C0W1	40S ribosomal protein S22-A
Met30 CD2+ DSSO v2	Met30 CD2+ DSSO v2	GAL1		26712	72.07	FALSE	FALSE	FALSE	FALSE	FALSE	594.645	3	KFISAYDAKPDFVAR	XL:A-Alkene@35	1.26125	32	2e-06	P04385	Galactokinase
Met30 CD2+ DSSO v2	Met30 CD2+ DSSO v2	PBP1		26757	72.1842	FALSE	FALSE	FALSE	FALSE	FALSE	609.636	3	FGVKSTFDEHLYTTK	XL:A-Alkene@229	2.02024	23.6	0.001	P53297	PAB1-binding protein 1
Met30 CD2+ DSSO v2	Met30 CD2+ DSSO v2	RPL20A		26779	72.2522	FALSE	FALSE	FALSE	FALSE	FALSE	478.616	3	SIHILKVAEIEK	XL:A-Alkene@125	2.15556	31	0.00046	P0CX23	60S ribosomal protein L20-A
Met30 CD2+ DSSO v2	Met30 CD2+ DSSO v2	YDJ1		26956	72.6357	FALSE	FALSE	FALSE	FALSE	FALSE	859.413	2	HEISASLEELYKGR	XL:A-Thiol(Unsaturated)@129	2.13705	40.9	3.2e-07	P25491	Mitochondrial protein import protein MAS5
Met30 CD2+ DSSO v2	Met30 CD2+ DSSO v2	RPL28		27019	72.7601	FALSE	FALSE	FALSE	FALSE	FALSE	477.844	5	YFHKQQAHFWKPVLNLDK	XL:A-Thiol(Unsaturated)@63	1.34343	24.8	0.016	P02406	60S ribosomal protein L28
Met30 CD2+ DSSO v2	Met30 CD2+ DSSO v2	SNF1		27130	72.9938	FALSE	FALSE	FALSE	FALSE	FALSE	510.632	3	HPHIIKLYDVIK	XL:A-Alkene@117	1.18411	36	2.7e-06	P06782	Carbon catabolite-derepressing protein kinase
Met30 CD2+ DSSO v2	Met30 CD2+ DSSO v2	P0C2I3		27150	73.0626	FALSE	FALSE	FALSE	FALSE	FALSE	612.323	2	GLSGEYKFLR	XL:A-Alkene@322	2.26666	33.2	0.00094	P0C2I3	Transposon Ty1-DR6 Gag-Pol polyprotein
Met30 CD2+ DSSO v2	Met30 CD2+ DSSO v2	BTN2		27233	73.3508	FALSE	FALSE	FALSE	FALSE	FALSE	586.375	2	YALLKIGLVK	XL:A-Alkene@208	2.54474	35.1	1.3e-05	P53286	Protein BTN2
Met30 CD2+ DSSO v2	Met30 CD2+ DSSO v2	URA2		27288	73.5605	FALSE	FALSE	FALSE	FALSE	FALSE	741.92	2	IVNVNPLVSSVKK	XL:A-Thiol(Unsaturated)@1989	1.84548	33	1.7e-06	P07259	Protein URA2
Met30 CD2+ DSSO v2	Met30 CD2+ DSSO v2	URA2		27294	73.572	FALSE	FALSE	FALSE	FALSE	FALSE	725.934	2	IVNVNPLVSSVKK	XL:A-Alkene@1989	0.873144	28.2	4.3e-06	P07259	Protein URA2
Met30 CD2+ DSSO v2	Met30 CD2+ DSSO v2	SSA1		27333	73.6856	FALSE	FALSE	FALSE	FALSE	FALSE	762.34	3	MVAEAEKFKEEDEKESQR	Oxidation@515;XL:A-Thiol(Unsaturated)@521|XL:A-Thiol(Unsaturated)@523	0.127691	16.9	0.048	P10591	Heat shock protein SSA1
Met30 CD2+ DSSO v2	Met30 CD2+ DSSO v2	SSA2		27333	73.6856	FALSE	FALSE	FALSE	FALSE	FALSE	762.34	3	MVAEAEKFKEEDEKESQR	Oxidation@515;XL:A-Thiol(Unsaturated)@521|XL:A-Thiol(Unsaturated)@523	0.127691	16.9	0.048	P10592	Heat shock protein SSA2
Met30 CD2+ DSSO v2	Met30 CD2+ DSSO v2	P05750		27526	74.2326	FALSE	FALSE	FALSE	FALSE	FALSE	364.19	2	DPAKSR	XL:A-Alkene@194	2.20425	15.9	0.023	P05750	40S ribosomal protein S3
Met30 CD2+ DSSO v2	Met30 CD2+ DSSO v2	P22579		27543	74.2891	FALSE	FALSE	FALSE	FALSE	FALSE	662.681	3	FDNPLPIKAPVHTEEPK	XL:A-Alkene@150	1.88981	22.3	0.013	P22579	Transcriptional regulatory protein SIN3
Met30 CD2+ DSSO v2	Met30 CD2+ DSSO v2	TEF1		27605	74.4655	FALSE	FALSE	FALSE	FALSE	FALSE	905.491	2	QTVAVGVIKSVDKTEK	XL:A-Alkene@437;XL:A-Alkene@441	11.4482	30.2	7.5e-06	P02994	Elongation factor 1-alpha
Met30 CD2+ DSSO v2	Met30 CD2+ DSSO v2	RPL31A		27740	74.8054	FALSE	FALSE	FALSE	FALSE	FALSE	481.258	2	GVKGVEYR	XL:A-Alkene@65	1.90477	26.4	3.8e-05	P0C2H8	60S ribosomal protein L31-A
Met30 CD2+ DSSO v2	Met30 CD2+ DSSO v2	P16474		27768	74.8702	FALSE	FALSE	FALSE	FALSE	FALSE	841.462	2	QATKDAGTIAGLNVLR	XL:A-Alkene@205	3.46786	27.9	2.8e-05	P16474	78 kDa glucose-regulated protein homolog
Met30 CD2+ DSSO v2	Met30 CD2+ DSSO v2	P22202		27768	74.8702	FALSE	FALSE	FALSE	FALSE	FALSE	841.462	2	QATKDAGTIAGLNVLR	XL:A-Alkene@157	3.46786	27.9	2.8e-05	P22202	Heat shock protein SSA4
Met30 CD2+ DSSO v2	Met30 CD2+ DSSO v2	SSA1		27768	74.8702	FALSE	FALSE	FALSE	FALSE	FALSE	841.462	2	QATKDAGTIAGLNVLR	XL:A-Alkene@157	3.46786	27.9	2.8e-05	P10591	Heat shock protein SSA1
Met30 CD2+ DSSO v2	Met30 CD2+ DSSO v2	SSA2		27768	74.8702	FALSE	FALSE	FALSE	FALSE	FALSE	841.462	2	QATKDAGTIAGLNVLR	XL:A-Alkene@157	3.46786	27.9	2.8e-05	P10592	Heat shock protein SSA2
Met30 CD2+ DSSO v2	Met30 CD2+ DSSO v2	RPL31A		27795	74.9484	FALSE	FALSE	FALSE	FALSE	FALSE	762.901	2	LAPELNQAIWKR	XL:A-Thiol(Unsaturated)@61	3.02895	29.6	0.00027	P0C2H8	60S ribosomal protein L31-A
Met30 CD2+ DSSO v2	Met30 CD2+ DSSO v2	P22202		27796	74.9528	FALSE	FALSE	FALSE	FALSE	FALSE	536.291	2	ITITNDKGR	XL:A-Alkene@505	4.0795	30.1	0.00063	P22202	Heat shock protein SSA4
Met30 CD2+ DSSO v2	Met30 CD2+ DSSO v2	SSA1		27796	74.9528	FALSE	FALSE	FALSE	FALSE	FALSE	536.291	2	ITITNDKGR	XL:A-Alkene@504	4.0795	30.1	0.00063	P10591	Heat shock protein SSA1
Met30 CD2+ DSSO v2	Met30 CD2+ DSSO v2	SSA2		27796	74.9528	FALSE	FALSE	FALSE	FALSE	FALSE	536.291	2	ITITNDKGR	XL:A-Alkene@504	4.0795	30.1	0.00063	P10592	Heat shock protein SSA2
Met30 CD2+ DSSO v2	Met30 CD2+ DSSO v2	P22202		27818	75.0012	FALSE	FALSE	FALSE	FALSE	FALSE	552.279	2	ITITNDKGR	XL:A-Thiol(Unsaturated)@505	1.12832	28.6	0.00014	P22202	Heat shock protein SSA4
Met30 CD2+ DSSO v2	Met30 CD2+ DSSO v2	SSA1		27818	75.0012	FALSE	FALSE	FALSE	FALSE	FALSE	552.279	2	ITITNDKGR	XL:A-Thiol(Unsaturated)@504	1.12832	28.6	0.00014	P10591	Heat shock protein SSA1
Met30 CD2+ DSSO v2	Met30 CD2+ DSSO v2	SSA2		27818	75.0012	FALSE	FALSE	FALSE	FALSE	FALSE	552.279	2	ITITNDKGR	XL:A-Thiol(Unsaturated)@504	1.12832	28.6	0.00014	P10592	Heat shock protein SSA2
Met30 CD2+ DSSO v2	Met30 CD2+ DSSO v2	MET30		28003	75.5049	FALSE	FALSE	FALSE	FALSE	FALSE	995.918	4	MMSFEDKDKDDLDNSNSNNSSEMTDTAMMPPLKR	XL:A-Alkene@40;Oxidation@8&Oxidation@9|Oxidation@8&Oxidation@36|Oxidation@9&Oxidation@36|Oxidation@30&Oxidation@36	2.74237	16.8	0.096	P39014	F-box protein MET30
Met30 CD2+ DSSO v2	Met30 CD2+ DSSO v2	YEF3		28084	75.6434	FALSE	FALSE	FALSE	FALSE	FALSE	775.88	2	FPEPGYLEGVKTK	XL:A-Thiol(Unsaturated)@660	2.20355	39.1	4.5e-07	P16521	Elongation factor 3A
Met30 CD2+ DSSO v2	Met30 CD2+ DSSO v2	P0CH08		28180	75.8695	FALSE	FALSE	FALSE	FALSE	FALSE	685.355	2	MQIFVKTLTGK	XL:A-Sulfenic@6	14.2134	13.8	0.072	P0CH08	Ubiquitin-60S ribosomal protein L40
Met30 CD2+ DSSO v2	Met30 CD2+ DSSO v2	RPA135		28207	75.943	FALSE	FALSE	FALSE	FALSE	FALSE	783.42	2	FQELQTVSIKYR	XL:A-Alkene@904	0.0611797	26	0.00021	P22138	DNA-directed RNA polymerase I subunit RPA135
Met30 CD2+ DSSO v2	Met30 CD2+ DSSO v2	P40525		28227	76.005	FALSE	FALSE	FALSE	FALSE	FALSE	740.912	2	AQHVKKLATRPK	XL:A-Sulfenic@37	16.3009	13.6	0.087	P40525	60S ribosomal protein L34-B
Met30 CD2+ DSSO v2	Met30 CD2+ DSSO v2	TEF1		28262	76.1104	FALSE	FALSE	FALSE	FALSE	FALSE	749.917	2	QLIVAVNKMDSVK	XL:A-Alkene@154	1.63553	42.7	4.2e-06	P02994	Elongation factor 1-alpha
Met30 CD2+ DSSO v2	Met30 CD2+ DSSO v2	P0CH08		28410	76.4682	FALSE	FALSE	FALSE	FALSE	FALSE	684.357	2	MQIFVKTLTGK	Oxidation@1;XL:A-Thiol(Unsaturated)@6	0.169792	35.5	5.4e-05	P0CH08	Ubiquitin-60S ribosomal protein L40
Met30 CD2+ DSSO v2	Met30 CD2+ DSSO v2	GAL10		28529	76.7487	FALSE	FALSE	FALSE	FALSE	FALSE	878.978	2	EIATFNSTKPTVLGPK	XL:A-Alkene@587	-0.424396	40	8.3e-08	P04397	Bifunctional protein GAL10
Met30 CD2+ DSSO v2	Met30 CD2+ DSSO v2	MET30		28695	77.2544	FALSE	FALSE	FALSE	FALSE	FALSE	995.909	4	MMSFEDKDKDDLDNSNSNNSSEMTDTAMMPPLKR	XL:A-Thiol(Unsaturated)@14|XL:A-Thiol(Unsaturated)@16	6.5182	18.1	0.032	P39014	F-box protein MET30
Met30 CD2+ DSSO v2	Met30 CD2+ DSSO v2	GAL1		28843	77.7317	FALSE	FALSE	FALSE	FALSE	FALSE	772.423	2	MLVLVEESLANKK	Oxidation@342;XL:A-Alkene@353	0.830744	38.4	1.4e-06	P04385	Galactokinase
Met30 CD2+ DSSO v2	Met30 CD2+ DSSO v2	P0CX43		28920	77.921	FALSE	FALSE	FALSE	FALSE	FALSE	738.696	3	FPTPVSHNDDLYGKVTDVR	XL:A-Alkene@147	3.84752	22	0.004	P0CX43	60S ribosomal protein L1-A
Met30 CD2+ DSSO v2	Met30 CD2+ DSSO v2	MET30		28930	77.9418	FALSE	FALSE	FALSE	FALSE	FALSE	884.761	3	LPLQEQSDIHHIISKYSNSNDK	XL:A-Thiol(Unsaturated)@143	1.8817	39.1	2.3e-06	P39014	F-box protein MET30
Met30 CD2+ DSSO v2	Met30 CD2+ DSSO v2	P0CX43		28937	77.9538	FALSE	FALSE	FALSE	FALSE	FALSE	749.353	3	FPTPVSHNDDLYGKVTDVR	XL:A-Thiol(Unsaturated)@147	4.13564	21.8	0.0065	P0CX43	60S ribosomal protein L1-A
Met30 CD2+ DSSO v2	Met30 CD2+ DSSO v2	SSA1		28978	78.0513	FALSE	FALSE	FALSE	FALSE	FALSE	762.342	3	MVAEAEKFKEEDEKESQR	Oxidation@515;XL:A-Thiol(Unsaturated)@521|XL:A-Thiol(Unsaturated)@523	-2.36463	14.4	0.098	P10591	Heat shock protein SSA1
Met30 CD2+ DSSO v2	Met30 CD2+ DSSO v2	SSA2		28978	78.0513	FALSE	FALSE	FALSE	FALSE	FALSE	762.342	3	MVAEAEKFKEEDEKESQR	Oxidation@515;XL:A-Thiol(Unsaturated)@521|XL:A-Thiol(Unsaturated)@523	-2.36463	14.4	0.098	P10592	Heat shock protein SSA2
Met30 CD2+ DSSO v2	Met30 CD2+ DSSO v2	EFT1		29056	78.2092	FALSE	FALSE	FALSE	FALSE	FALSE	619.355	2	KDEIPVLLEK	XL:A-Alkene@293	1.53985	15.4	0.00098	P32324	Elongation factor 2
Met30 CD2+ DSSO v2	Met30 CD2+ DSSO v2	RPL23A		29125	78.3899	FALSE	FALSE	FALSE	FALSE	FALSE	867.433	2	LPAASLGDMVMATVKK	Oxidation@57;XL:A-Thiol(Unsaturated)@63	2.15448	47.3	1.2e-09	P0CX41	60S ribosomal protein L23-A
Met30 CD2+ DSSO v2	Met30 CD2+ DSSO v2	P17076		29201	78.6098	FALSE	FALSE	FALSE	FALSE	FALSE	719.37	2	NTAAETFKLFNK	XL:A-Alkene@92	2.4555	32	5.1e-05	P17076	60S ribosomal protein L8-A
Met30 CD2+ DSSO v2	Met30 CD2+ DSSO v2	RPS18A		29234	78.6818	FALSE	FALSE	FALSE	FALSE	FALSE	571.956	3	DYHTLANNVESKLR	XL:A-Alkene@108	1.70584	21.4	0.021	P0CX55	40S ribosomal protein S18-A
Met30 CD2+ DSSO v2	Met30 CD2+ DSSO v2	GAL1		29359	79.0092	FALSE	FALSE	FALSE	FALSE	FALSE	640.845	2	FQVLKLYQR	XL:A-Thiol(Unsaturated)@389	-0.416229	31.7	0.00012	P04385	Galactokinase
Met30 CD2+ DSSO v2	Met30 CD2+ DSSO v2	P13045		29359	79.0092	FALSE	FALSE	FALSE	FALSE	FALSE	640.845	2	FQVLKLYQR	XL:A-Thiol(Unsaturated)@381	-0.416229	31.7	0.00012	P13045	Protein GAL3
Met30 CD2+ DSSO v2	Met30 CD2+ DSSO v2	BTN2		29379	79.067	FALSE	FALSE	FALSE	FALSE	FALSE	697.338	3	IAKDLFQDYEIELNHR	XL:A-Thiol(Unsaturated)@147	1.10181	30.3	1.7e-05	P53286	Protein BTN2
Met30 CD2+ DSSO v2	Met30 CD2+ DSSO v2	RPL23A		29478	79.32	FALSE	FALSE	FALSE	FALSE	FALSE	377.215	2	GKPELR	XL:A-Alkene@66	2.70547	11.6	0.088	P0CX41	60S ribosomal protein L23-A
Met30 CD2+ DSSO v2	Met30 CD2+ DSSO v2	RPL23A		29502	79.3854	FALSE	FALSE	FALSE	FALSE	FALSE	867.433	2	LPAASLGDMVMATVKK	XL:A-Thiol(Unsaturated)@63;Oxidation@57|Oxidation@59	2.61561	44.3	6.8e-08	P0CX41	60S ribosomal protein L23-A
Met30 CD2+ DSSO v2	Met30 CD2+ DSSO v2	MET30		29507	79.4011	FALSE	FALSE	FALSE	FALSE	FALSE	635.87	2	LITGSLDKTIR	XL:A-Alkene@362	2.36254	42.1	1.7e-05	P39014	F-box protein MET30
Met30 CD2+ DSSO v2	Met30 CD2+ DSSO v2	MET30		29508	79.4055	FALSE	FALSE	FALSE	FALSE	FALSE	636.972	3	CPNCGWGLPLLHMKR	Carbamidomethyl@236;Carbamidomethyl@239;Oxidation@248;XL:A-Alkene@249	0.799622	17	0.017	P39014	F-box protein MET30
Met30 CD2+ DSSO v2	Met30 CD2+ DSSO v2	MET30		29564	79.501	FALSE	FALSE	FALSE	FALSE	FALSE	742.91	2	KLITGSLDKTIR	XL:A-Alkene@354;XL:A-Thiol(Unsaturated)@362	0.94423	41.9	1.1e-08	P39014	F-box protein MET30
Met30 CD2+ DSSO v2	Met30 CD2+ DSSO v2	VMA1		29583	79.5415	FALSE	FALSE	FALSE	FALSE	FALSE	568.623	3	KSDFTLYHTWPVR	XL:A-Alkene@207	0.45162	20.8	0.026	P17255	V-type proton ATPase catalytic subunit A
Met30 CD2+ DSSO v2	Met30 CD2+ DSSO v2	MET30		29618	79.6373	FALSE	FALSE	FALSE	FALSE	FALSE	976.175	3	TQEINANIAKLPLQEQSDIHHIISK	XL:A-Thiol(Unsaturated)@128	-0.0441164	22.5	0.009	P39014	F-box protein MET30
Met30 CD2+ DSSO v2	Met30 CD2+ DSSO v2	MET30		29667	79.7465	FALSE	FALSE	FALSE	FALSE	FALSE	591.764	2	YSNSNDKIR	XL:A-Thiol(Unsaturated)@150	0.90785	28.2	6.1e-06	P39014	F-box protein MET30
Met30 CD2+ DSSO v2	Met30 CD2+ DSSO v2	SSC1		29686	79.7734	FALSE	FALSE	FALSE	FALSE	FALSE	887.448	2	QAVVNPENTLFATKR	XL:A-Thiol(Unsaturated)@98	3.77873	30.2	4.5e-06	P0CS90	Heat shock protein SSC1, mitochondrial
Met30 CD2+ DSSO v2	Met30 CD2+ DSSO v2	MET30		29707	79.8344	FALSE	FALSE	FALSE	FALSE	FALSE	965.522	3	TQEINANIAKLPLQEQSDIHHIISK	XL:A-Alkene@128	-4.8678	33.8	3.7e-06	P39014	F-box protein MET30
Met30 CD2+ DSSO v2	Met30 CD2+ DSSO v2	MET30		29751	79.9655	FALSE	FALSE	FALSE	FALSE	FALSE	932.443	2	LSGHSDGVKTLYFDDR	XL:A-Alkene@346	3.99199	41.5	2.3e-08	P39014	F-box protein MET30
Met30 CD2+ DSSO v2	Met30 CD2+ DSSO v2	RPT5		29751	79.9655	FALSE	FALSE	FALSE	FALSE	FALSE	752.352	2	KIEFPLPSEDSR	XL:A-Thiol(Unsaturated)@346	11.8846	23.1	0.00053	P33297	26S proteasome regulatory subunit 6A
Met30 CD2+ DSSO v2	Met30 CD2+ DSSO v2	MET30		29801	80.1178	FALSE	FALSE	FALSE	FALSE	FALSE	1000.41	4	MMSFEDKDKDDLDNSNSNNSSEMTDTAMMPPLKR	XL:A-Sulfenic@14|XL:A-Sulfenic@16	5.93026	17.6	0.092	P39014	F-box protein MET30
Met30 CD2+ DSSO v2	Met30 CD2+ DSSO v2	Q03758		29818	80.1659	FALSE	FALSE	FALSE	FALSE	FALSE	335.218	2	LNKLK	XL:A-Alkene@724	0.691817	14.8	0.064	Q03758	Ubiquitin ligase-binding protein BUL2
Met30 CD2+ DSSO v2	Met30 CD2+ DSSO v2	MET30		30026	80.8322	FALSE	FALSE	FALSE	FALSE	FALSE	514.802	2	KLITGSLDK	XL:A-Alkene@354	1.47051	31.3	3e-05	P39014	F-box protein MET30
Met30 CD2+ DSSO v2	Met30 CD2+ DSSO v2	MET30		30038	80.8508	FALSE	FALSE	FALSE	FALSE	FALSE	530.788	2	KLITGSLDK	XL:A-Thiol(Unsaturated)@354	1.68122	27.3	0.00054	P39014	F-box protein MET30
Met30 CD2+ DSSO v2	Met30 CD2+ DSSO v2	MET30		30051	80.8943	FALSE	FALSE	FALSE	FALSE	FALSE	1216.6	2	GHSDSVLSVDSYQKVIVSGSADK	XL:A-Alkene@393	1.41829	48.8	1.6e-09	P39014	F-box protein MET30
Met30 CD2+ DSSO v2	Met30 CD2+ DSSO v2	RPL2A		30168	81.3011	FALSE	FALSE	FALSE	FALSE	FALSE	681.877	2	GIVKQIVHDSGR	XL:A-Alkene@46	2.12689	30.6	2.3e-06	P0CX45	60S ribosomal protein L2-A
Met30 CD2+ DSSO v2	Met30 CD2+ DSSO v2	PUF3		30288	81.7184	FALSE	FALSE	FALSE	FALSE	FALSE	490.336	2	KLIVIAIR	XL:A-Alkene@840	2.38619	28.7	7.9e-06	Q07807	mRNA-binding protein PUF3
Met30 CD2+ DSSO v2	Met30 CD2+ DSSO v2	SSC1		30347	81.9276	FALSE	FALSE	FALSE	FALSE	FALSE	558.792	2	MPKVVETVK	XL:A-Thiol(Unsaturated)@371	2.54204	22.3	0.0051	P0CS90	Heat shock protein SSC1, mitochondrial
Met30 CD2+ DSSO v2	Met30 CD2+ DSSO v2	SSA1		30468	82.2808	FALSE	FALSE	FALSE	FALSE	FALSE	1181.56	2	LIGDAAKNQAAMNPSNTVFDAK	XL:A-Thiol(Unsaturated)@54	0.537019	31.5	1.2e-05	P10591	Heat shock protein SSA1
Met30 CD2+ DSSO v2	Met30 CD2+ DSSO v2	MET30		30496	82.3945	FALSE	FALSE	FALSE	FALSE	FALSE	858.994	2	GHVGQVQKIIPLTIK	XL:A-Thiol(Unsaturated)@468	1.16393	42.2	1.3e-08	P39014	F-box protein MET30
Met30 CD2+ DSSO v2	Met30 CD2+ DSSO v2	P46969		30512	82.4432	FALSE	FALSE	FALSE	FALSE	FALSE	583.321	3	AKFPHLNIQVDGGLGK	XL:A-Alkene@176	0.990552	28.1	0.00033	P46969	Ribulose-phosphate 3-epimerase
Met30 CD2+ DSSO v2	Met30 CD2+ DSSO v2	CDC53		30522	82.4899	FALSE	FALSE	FALSE	FALSE	FALSE	665.871	2	LPKELVPSHEK	XL:A-Alkene@577	0.904481	23.7	2.1e-05	Q12018	Cell division control protein 53
Met30 CD2+ DSSO v2	Met30 CD2+ DSSO v2	GAL1		30563	82.6556	FALSE	FALSE	FALSE	FALSE	FALSE	629.359	3	LTKMLVLVEESLANKK	XL:A-Alkene@341;Oxidation@342	2.25909	22.4	0.00073	P04385	Galactokinase
Met30 CD2+ DSSO v2	Met30 CD2+ DSSO v2	CDC48		30767	83.3435	FALSE	FALSE	FALSE	FALSE	FALSE	708.371	3	LGDLVTIHPCPDIKYATR	Carbamidomethyl@115;XL:A-Alkene@119	-1.29888	27.7	0.00031	P25694	Cell division control protein 48
Met30 CD2+ DSSO v2	Met30 CD2+ DSSO v2	MET30		31000	84.1505	FALSE	FALSE	FALSE	FALSE	FALSE	742.911	2	KLITGSLDKTIR	XL:A-Alkene@354&XL:A-Thiol(Unsaturated)@362|XL:A-Thiol(Unsaturated)@354&XL:A-Alkene@362	-0.805644	14.4	0.067	P39014	F-box protein MET30
Met30 CD2+ DSSO v2	Met30 CD2+ DSSO v2	MDJ1		31089	84.4035	FALSE	FALSE	FALSE	FALSE	FALSE	761.914	2	GDPIEIVHKVSFK	XL:A-Alkene@207	3.4664	34.8	8.4e-07	P35191	DnaJ homolog 1, mitochondrial
Met30 CD2+ DSSO v2	Met30 CD2+ DSSO v2	MDJ1		31095	84.4148	FALSE	FALSE	FALSE	FALSE	FALSE	608.813	2	VDKDPNFSIK	XL:A-Alkene@351	1.72966	25	0.00041	P35191	DnaJ homolog 1, mitochondrial
Met30 CD2+ DSSO v2	Met30 CD2+ DSSO v2	MET30		31119	84.4863	FALSE	FALSE	FALSE	FALSE	FALSE	758.898	2	KLITGSLDKTIR	XL:A-Thiol(Unsaturated)@354;XL:A-Thiol(Unsaturated)@362	-1.26917	13.3	0.097	P39014	F-box protein MET30
Met30 CD2+ DSSO v2	Met30 CD2+ DSSO v2	P0CH08		31231	84.8627	FALSE	FALSE	FALSE	FALSE	FALSE	1159.6	2	TLTGKTITLEVESSDTIDNVK	XL:A-Alkene@11	-0.687723	30.8	1.6e-05	P0CH08	Ubiquitin-60S ribosomal protein L40
Met30 CD2+ DSSO v2	Met30 CD2+ DSSO v2	P13045		31305	85.1437	FALSE	FALSE	FALSE	FALSE	FALSE	653.861	2	ALIEKFYNVR	XL:A-Alkene@488	0.975091	31.7	1.4e-05	P13045	Protein GAL3
Met30 CD2+ DSSO v2	Met30 CD2+ DSSO v2	P22202		31378	85.434	FALSE	FALSE	FALSE	FALSE	FALSE	801.418	2	STLEPVEKVLADSK	XL:A-Thiol(Unsaturated)@317	-11.6187	14.4	0.059	P22202	Heat shock protein SSA4
Met30 CD2+ DSSO v2	Met30 CD2+ DSSO v2	MET30		31706	86.6401	FALSE	FALSE	FALSE	FALSE	FALSE	1232.59	2	GHSDSVLSVDSYQKVIVSGSADK	XL:A-Thiol(Unsaturated)@393	1.34745	52.9	1.3e-10	P39014	F-box protein MET30
Met30 CD2+ DSSO v2	Met30 CD2+ DSSO v2	SSA2		31712	86.6519	FALSE	FALSE	FALSE	FALSE	FALSE	1173.56	2	LIGDAAKNQAAMNPANTVFDAK	XL:A-Thiol(Unsaturated)@54	5.94535	20.3	0.00059	P10592	Heat shock protein SSA2
Met30 CD2+ DSSO v2	Met30 CD2+ DSSO v2	TEF1		31902	87.2917	FALSE	FALSE	FALSE	FALSE	FALSE	1018.58	2	LPLQDVYKIGGIGTVPVGR	XL:A-Alkene@253	1.55333	48.6	9.6e-10	P02994	Elongation factor 1-alpha
Met30 CD2+ DSSO v2	Met30 CD2+ DSSO v2	MET30		31932	87.4161	FALSE	FALSE	FALSE	FALSE	FALSE	736.629	4	LPLQEQSDIHHIISKYSNSNDKIR	XL:A-Alkene@143;XL:A-Alkene@150	0.183284	31.5	0.011	P39014	F-box protein MET30
Met30 CD2+ DSSO v2	Met30 CD2+ DSSO v2	Q12494		31941	87.4465	FALSE	FALSE	FALSE	FALSE	FALSE	717.866	2	KYELIFDAEPR	XL:A-Alkene@1031	0.720048	31.8	0.00011	Q12494	Inositol hexakisphosphate kinase 1
Met30 CD2+ DSSO v2	Met30 CD2+ DSSO v2	TEF1		31948	87.4646	FALSE	FALSE	FALSE	FALSE	FALSE	1034.57	2	LPLQDVYKIGGIGTVPVGR	XL:A-Thiol(Unsaturated)@253	0.790229	52.7	9.4e-10	P02994	Elongation factor 1-alpha
Met30 CD2+ DSSO v2	Met30 CD2+ DSSO v2	P14742		31954	87.4755	FALSE	FALSE	FALSE	FALSE	FALSE	598.852	2	DQKSLLLLGR	XL:A-Alkene@570	2.69272	25.5	0.0005	P14742	Glutamine--fructose-6-phosphate aminotransferase [isomerizing]
Met30 CD2+ DSSO v2	Met30 CD2+ DSSO v2	CCT3		32044	87.7949	FALSE	FALSE	FALSE	FALSE	FALSE	685.847	2	GGSKDILNEIDR	XL:A-Alkene@386	2.70537	22.6	0.00057	P39077	T-complex protein 1 subunit gamma
Met30 CD2+ DSSO v2	Met30 CD2+ DSSO v2	GAL10		32080	87.8929	FALSE	FALSE	FALSE	FALSE	FALSE	712.381	2	AGDVLNLTAKPDR	XL:A-Alkene@321	-0.389161	19.3	0.0045	P04397	Bifunctional protein GAL10
Met30 CD2+ DSSO v2	Met30 CD2+ DSSO v2	SAM1		32233	88.3544	FALSE	FALSE	FALSE	FALSE	FALSE	728.9	2	WVAKSLVAAGLCK	XL:A-Alkene@290;Carbamidomethyl@298	3.53885	26.5	3.2e-05	P10659	S-adenosylmethionine synthase 1
Met30 CD2+ DSSO v2	Met30 CD2+ DSSO v2	RPL28		32324	88.6375	FALSE	FALSE	FALSE	FALSE	FALSE	662.865	2	LWTLIPEDKR	XL:A-Alkene@86	1.99124	28.7	0.00022	P02406	60S ribosomal protein L28
Met30 CD2+ DSSO v2	Met30 CD2+ DSSO v2	P0CX35		32341	88.6855	FALSE	FALSE	FALSE	FALSE	FALSE	718.88	2	FDAGKLVYVTGGR	XL:A-Alkene@179	1.05528	30	4.2e-05	P0CX35	40S ribosomal protein S4-A
Met30 CD2+ DSSO v2	Met30 CD2+ DSSO v2	Q04958		32635	89.6249	FALSE	FALSE	FALSE	FALSE	FALSE	687.385	2	ISDSLTKLLSSR	XL:A-Alkene@946	-0.0381216	32.3	3.6e-05	Q04958	Lysophospholipase NTE1
Met30 CD2+ DSSO v2	Met30 CD2+ DSSO v2	ACC1		32675	89.7404	FALSE	FALSE	FALSE	FALSE	FALSE	664.352	3	LPYSEWKLHISALHSR	XL:A-Alkene@844	3.41692	16.4	0.017	Q00955	Acetyl-CoA carboxylase
Met30 CD2+ DSSO v2	Met30 CD2+ DSSO v2	MET30		32813	90.1154	FALSE	FALSE	FALSE	FALSE	FALSE	1024.47	2	VQPLPEYNFTKFCYR	XL:A-Thiol(Unsaturated)@93;Carbamidomethyl@95	4.55968	15.4	0.0074	P39014	F-box protein MET30
Met30 CD2+ DSSO v2	Met30 CD2+ DSSO v2	GAL1		32847	90.2336	FALSE	FALSE	FALSE	FALSE	FALSE	764.428	2	MLVLVEESLANKK	XL:A-Alkene@353	-1.9827	34.1	2.5e-05	P04385	Galactokinase
Met30 CD2+ DSSO v2	Met30 CD2+ DSSO v2	P14540		32948	90.6176	FALSE	FALSE	FALSE	FALSE	FALSE	682.36	3	KTGVIVGEDVHNLFTYAK	XL:A-Alkene@10	3.0633	26.1	0.00014	P14540	Fructose-bisphosphate aldolase
Met30 CD2+ DSSO v2	Met30 CD2+ DSSO v2	SSC1		32978	90.7133	FALSE	FALSE	FALSE	FALSE	FALSE	1081.02	2	TEELQTSSMKLFEQLYK	XL:A-Thiol(Unsaturated)@626	-3.03122	19	0.00025	P0CS90	Heat shock protein SSC1, mitochondrial
Met30 CD2+ DSSO v2	Met30 CD2+ DSSO v2	RPL23A		33008	90.7713	FALSE	FALSE	FALSE	FALSE	FALSE	859.437	2	LPAASLGDMVMATVKK	XL:A-Thiol(Unsaturated)@63	1.17699	52.9	3.3e-10	P0CX41	60S ribosomal protein L23-A
Met30 CD2+ DSSO v2	Met30 CD2+ DSSO v2	Q12680		33117	91.0784	FALSE	FALSE	FALSE	FALSE	FALSE	676.403	2	ALLNKDLEIIR	XL:A-Alkene@1910	-2.47355	19.4	0.0012	Q12680	Glutamate synthase [NADH]
Met30 CD2+ DSSO v2	Met30 CD2+ DSSO v2	MET30		33196	91.2805	FALSE	FALSE	FALSE	FALSE	FALSE	789.391	3	IQEFKGHMDGVLTLQFNYR	XL:A-Alkene@299;Oxidation@302	0.0552838	31.6	0.00073	P39014	F-box protein MET30
Met30 CD2+ DSSO v2	Met30 CD2+ DSSO v2	TEF1		33258	91.485	FALSE	FALSE	FALSE	FALSE	FALSE	443.255	2	ETKAGVVK	XL:A-Alkene@217	1.44992	14.4	0.016	P02994	Elongation factor 1-alpha
Met30 CD2+ DSSO v2	Met30 CD2+ DSSO v2	PYC1		33679	92.8963	FALSE	FALSE	FALSE	FALSE	FALSE	873.46	3	ADMHDPLHIGAPMAGVIVEVKVHK	XL:A-Alkene@1115	-3.23878	16.9	0.046	P11154	Pyruvate carboxylase 1
Met30 CD2+ DSSO v2	Met30 CD2+ DSSO v2	GAL1		33723	93.0377	FALSE	FALSE	FALSE	FALSE	FALSE	827.415	2	FISAYDAKPDFVAR	XL:A-Alkene@43	3.0278	23	0.00071	P04385	Galactokinase
Met30 CD2+ DSSO v2	Met30 CD2+ DSSO v2	SSA1		33839	93.3769	FALSE	FALSE	FALSE	FALSE	FALSE	746.348	3	MVAEAEKFKEEDEKESQR	XL:A-Alkene@521|XL:A-Alkene@523	3.75459	27.6	0.00014	P10591	Heat shock protein SSA1
Met30 CD2+ DSSO v2	Met30 CD2+ DSSO v2	SSA2		33839	93.3769	FALSE	FALSE	FALSE	FALSE	FALSE	746.348	3	MVAEAEKFKEEDEKESQR	XL:A-Alkene@521|XL:A-Alkene@523	3.75459	27.6	0.00014	P10592	Heat shock protein SSA2
Met30 CD2+ DSSO v2	Met30 CD2+ DSSO v2	SSA1		33845	93.3889	FALSE	FALSE	FALSE	FALSE	FALSE	757.005	3	MVAEAEKFKEEDEKESQR	XL:A-Thiol(Unsaturated)@521	4.4374	29.3	3.1e-05	P10591	Heat shock protein SSA1
Met30 CD2+ DSSO v2	Met30 CD2+ DSSO v2	SSA2		33845	93.3889	FALSE	FALSE	FALSE	FALSE	FALSE	757.005	3	MVAEAEKFKEEDEKESQR	XL:A-Thiol(Unsaturated)@521	4.4374	29.3	3.1e-05	P10592	Heat shock protein SSA2
Met30 CD2+ DSSO v2	Met30 CD2+ DSSO v2	YEF3		33880	93.5156	FALSE	FALSE	FALSE	FALSE	FALSE	817.731	3	MVAEVDMKEALASGQFRPLTR	Oxidation@852;XL:A-Thiol(Unsaturated)@859	2.4258	16.6	0.078	P16521	Elongation factor 3A
Met30 CD2+ DSSO v2	Met30 CD2+ DSSO v2	RPL28		33889	93.5456	FALSE	FALSE	FALSE	FALSE	FALSE	982.986	2	SASKETAPVIDTLAAGYGK	XL:A-Thiol(Unsaturated)@96	-1.09562	14.1	0.045	P02406	60S ribosomal protein L28
Met30 CD2+ DSSO v2	Met30 CD2+ DSSO v2	SSE1		33911	93.6238	FALSE	FALSE	FALSE	FALSE	FALSE	1157.05	2	FAGEKHVFSATQLAAMFIDK	XL:A-Thiol(Unsaturated)@110;Oxidation@121	3.16036	11.7	0.078	P32589	Heat shock protein homolog SSE1
Met30 CD2+ DSSO v2	Met30 CD2+ DSSO v2	ACC1		33927	93.6779	FALSE	FALSE	FALSE	FALSE	FALSE	828.451	2	AGVLEPQGMVGIKFR	XL:A-Alkene@2034	-0.452495	41.6	2.9e-07	Q00955	Acetyl-CoA carboxylase
Met30 CD2+ DSSO v2	Met30 CD2+ DSSO v2	BTN2		33995	93.9311	FALSE	FALSE	FALSE	FALSE	FALSE	686.68	3	IAKDLFQDYEIELNHR	XL:A-Alkene@147	1.18167	34.2	1.2e-05	P53286	Protein BTN2
Met30 CD2+ DSSO v2	Met30 CD2+ DSSO v2	Q03919		34026	94.0355	FALSE	FALSE	FALSE	FALSE	FALSE	978.519	2	EISVELKESDLVYHIK	XL:A-Alkene@18	0.874726	15.6	0.006	Q03919	NEDD8-like protein RUB1
Met30 CD2+ DSSO v2	Met30 CD2+ DSSO v2	Q03919		34033	94.0579	FALSE	FALSE	FALSE	FALSE	FALSE	994.506	2	EISVELKESDLVYHIK	XL:A-Thiol(Unsaturated)@18	-0.612076	24.8	0.00034	Q03919	NEDD8-like protein RUB1
Met30 CD2+ DSSO v2	Met30 CD2+ DSSO v2	HSP82		34095	94.2495	FALSE	FALSE	FALSE	FALSE	FALSE	842.466	2	AELINNLGTIAKSGTK	XL:A-Alkene@98	1.81185	39.7	7.4e-08	P02829	ATP-dependent molecular chaperone HSP82
Met30 CD2+ DSSO v2	Met30 CD2+ DSSO v2	P0CH08		34139	94.3935	FALSE	FALSE	FALSE	FALSE	FALSE	660.372	2	MQIFVKTLTGK	XL:A-Alkene@6	1.70136	34.5	5.6e-06	P0CH08	Ubiquitin-60S ribosomal protein L40
Met30 CD2+ DSSO v2	Met30 CD2+ DSSO v2	MET30		34212	94.5996	FALSE	FALSE	FALSE	FALSE	FALSE	992.496	3	LPLQEQSDIHHIISKYSNSNDKIR	XL:A-Alkene@143;XL:A-Thiol(Unsaturated)@150	-1.43266	24.6	0.0007	P39014	F-box protein MET30
Met30 CD2+ DSSO v2	Met30 CD2+ DSSO v2	MET30		34281	94.7813	FALSE	FALSE	FALSE	FALSE	FALSE	1003.15	3	LPLQEQSDIHHIISKYSNSNDKIR	XL:A-Thiol(Unsaturated)@143;XL:A-Thiol(Unsaturated)@150	-0.36386	19.8	0.014	P39014	F-box protein MET30
Met30 CD2+ DSSO v2	Met30 CD2+ DSSO v2	P50107		34349	95.0232	FALSE	FALSE	FALSE	FALSE	FALSE	894.782	3	YPIQIEKASNDPTLLLNHTCLR	XL:A-Thiol(Unsaturated)@14;Carbamidomethyl@27	2.15013	37.4	2.1e-05	P50107	Lactoylglutathione lyase
Met30 CD2+ DSSO v2	Met30 CD2+ DSSO v2	P36008		34379	95.1015	FALSE	FALSE	FALSE	FALSE	FALSE	812.965	2	LLGSDVIEKSQILR	XL:A-Alkene@90	2.29071	44.5	7.9e-06	P36008	Elongation factor 1-gamma 2
Met30 CD2+ DSSO v2	Met30 CD2+ DSSO v2	TEF1		34484	95.4751	FALSE	FALSE	FALSE	FALSE	FALSE	817.095	3	TLLEAIDAIEQPSRPTDKPLR	XL:A-Thiol(Unsaturated)@242	1.83128	36.1	1.8e-05	P02994	Elongation factor 1-alpha
Met30 CD2+ DSSO v2	Met30 CD2+ DSSO v2	MKT1		34492	95.4855	FALSE	FALSE	FALSE	FALSE	FALSE	849.42	2	FILGMEFPNKEFR	Oxidation@227;XL:A-Alkene@232	1.45198	21.5	0.00034	P40850	Protein MKT1
Met30 CD2+ DSSO v2	Met30 CD2+ DSSO v2	P0CH08		34571	95.7739	FALSE	FALSE	FALSE	FALSE	FALSE	700.879	2	LIFAGKQLEDGR	XL:A-Alkene@48	2.08113	37.9	2.1e-06	P0CH08	Ubiquitin-60S ribosomal protein L40
Met30 CD2+ DSSO v2	Met30 CD2+ DSSO v2	P0CH08		34586	95.8086	FALSE	FALSE	FALSE	FALSE	FALSE	716.865	2	LIFAGKQLEDGR	XL:A-Thiol(Unsaturated)@48	1.80504	41	9.5e-06	P0CH08	Ubiquitin-60S ribosomal protein L40
Met30 CD2+ DSSO v2	Met30 CD2+ DSSO v2	RPL38		34594	95.8208	FALSE	FALSE	FALSE	FALSE	FALSE	646.399	2	KLIQSLPPTLK	XL:A-Alkene@64	6.2473	16.5	2e-05	P49167	60S ribosomal protein L38
Met30 CD2+ DSSO v2	Met30 CD2+ DSSO v2	SSA1		34651	95.9207	FALSE	FALSE	FALSE	FALSE	FALSE	788.363	2	KNKKDLSTNQR	XL:A-Sulfenic@248;XL:A-Alkene@245&XL:A-Thiol(Unsaturated)@247|XL:A-Thiol(Unsaturated)@245&XL:A-Alkene@247	4.35354	13.5	0.025	P10591	Heat shock protein SSA1
Met30 CD2+ DSSO v2	Met30 CD2+ DSSO v2	SSA2		34651	95.9207	FALSE	FALSE	FALSE	FALSE	FALSE	788.363	2	KNKKDLSTNQR	XL:A-Sulfenic@248;XL:A-Alkene@245&XL:A-Thiol(Unsaturated)@247|XL:A-Thiol(Unsaturated)@245&XL:A-Alkene@247	4.35354	13.5	0.025	P10592	Heat shock protein SSA2
Met30 CD2+ DSSO v2	Met30 CD2+ DSSO v2	ACC1		34669	95.9952	FALSE	FALSE	FALSE	FALSE	FALSE	790.437	2	DLDKVALTVLSHSK	XL:A-Alkene@964	1.05974	37.3	1.9e-06	Q00955	Acetyl-CoA carboxylase
Met30 CD2+ DSSO v2	Met30 CD2+ DSSO v2	P22202		34687	96.0742	FALSE	FALSE	FALSE	FALSE	FALSE	1239.58	2	MSKAVGIDLGTTYSCVAHFANDR	Acetyl+Met-loss@1;XL:A-Alkene@3;Carbamidomethyl@15	7.12973	34.9	3.9e-08	P22202	Heat shock protein SSA4
Met30 CD2+ DSSO v2	Met30 CD2+ DSSO v2	SSA1		34687	96.0742	FALSE	FALSE	FALSE	FALSE	FALSE	1239.58	2	MSKAVGIDLGTTYSCVAHFANDR	Acetyl+Met-loss@1;XL:A-Alkene@3;Carbamidomethyl@15	7.12973	34.9	3.9e-08	P10591	Heat shock protein SSA1
Met30 CD2+ DSSO v2	Met30 CD2+ DSSO v2	RPS1B		34707	96.1515	FALSE	FALSE	FALSE	FALSE	FALSE	855.074	3	VDEVQGKNLLTNFHGMDFTTDK	XL:A-Alkene@94	2.29325	24.4	0.0019	P23248	40S ribosomal protein S1-B
Met30 CD2+ DSSO v2	Met30 CD2+ DSSO v2	GAL10		34809	96.4448	FALSE	FALSE	FALSE	FALSE	FALSE	853.433	2	EYKIDSVIHFAGLK	XL:A-Thiol(Unsaturated)@84	2.15685	42.1	7.4e-07	P04397	Bifunctional protein GAL10
Met30 CD2+ DSSO v2	Met30 CD2+ DSSO v2	UBR1		34855	96.5224	FALSE	FALSE	FALSE	FALSE	FALSE	547.305	2	ALKEFIYR	XL:A-Alkene@45	0.853053	25	0.0013	P19812	E3 ubiquitin-protein ligase UBR1
Met30 CD2+ DSSO v2	Met30 CD2+ DSSO v2	GAL10		34974	96.8475	FALSE	FALSE	FALSE	FALSE	FALSE	731.87	2	ASGIDLPYKVTGR	XL:A-Thiol(Unsaturated)@306	1.60728	26.6	0.00025	P04397	Bifunctional protein GAL10
Met30 CD2+ DSSO v2	Met30 CD2+ DSSO v2	P53739		35031	96.9762	FALSE	FALSE	FALSE	FALSE	FALSE	777.957	2	LLGQGDVGKVFLVR	XL:A-Alkene@509	-4.03889	16.5	0.0026	P53739	Flippase kinase 1
Met30 CD2+ DSSO v2	Met30 CD2+ DSSO v2	RPS18A		35124	97.18	FALSE	FALSE	FALSE	FALSE	FALSE	792.041	3	DYHTLANNVESKLRDDLER	XL:A-Thiol(Unsaturated)@108	0.821487	18.9	0.0034	P0CX55	40S ribosomal protein S18-A
Met30 CD2+ DSSO v2	Met30 CD2+ DSSO v2	PUF4		35333	97.8555	FALSE	FALSE	FALSE	FALSE	FALSE	651.374	2	FGSNVIEKILK	XL:A-Alkene@804	4.79059	14.6	0.087	P25339	Pumilio homology domain family member 4
Met30 CD2+ DSSO v2	Met30 CD2+ DSSO v2	P0CH08		35372	97.9632	FALSE	FALSE	FALSE	FALSE	FALSE	676.359	2	MQIFVKTLTGK	XL:A-Thiol(Unsaturated)@6	1.12201	26.9	0.00045	P0CH08	Ubiquitin-60S ribosomal protein L40
Met30 CD2+ DSSO v2	Met30 CD2+ DSSO v2	LAG2		35387	98.0244	FALSE	FALSE	FALSE	FALSE	FALSE	807.92	2	MSLHISKLIEQYR	Acetyl+Met-loss@1;XL:A-Thiol(Unsaturated)@7	-0.918618	21.7	0.0019	Q92325	Cullin-associated NEDD8-dissociated protein 1 homolog
Met30 CD2+ DSSO v2	Met30 CD2+ DSSO v2	GAL1		35395	98.0427	FALSE	FALSE	FALSE	FALSE	FALSE	683.355	2	EALANEFYKVK	XL:A-Alkene@499	1.73414	28.8	4e-05	P04385	Galactokinase
Met30 CD2+ DSSO v2	Met30 CD2+ DSSO v2	TUB1		35458	98.2649	FALSE	FALSE	FALSE	FALSE	FALSE	801.706	3	GGEEGFSTFFHETGYGKFVPR	XL:A-Alkene@61	0.494856	41.6	1.7e-07	P09733	Tubulin alpha-1 chain
Met30 CD2+ DSSO v2	Met30 CD2+ DSSO v2	PDR1		35505	98.3833	FALSE	FALSE	FALSE	FALSE	FALSE	897.936	2	TLASKLGYPSNIDDSK	XL:A-Thiol(Unsaturated)@540	-3.49784	33.2	1.6e-06	P12383	Transcription factor PDR1
Met30 CD2+ DSSO v2	Met30 CD2+ DSSO v2	PDR1		35505	98.3833	FALSE	FALSE	FALSE	FALSE	FALSE	724.337	3	IMASKFVLFYEHHFCR	XL:A-Thiol(Unsaturated)@682;Carbamidomethyl@692	2.30451	20.7	0.00092	P12383	Transcription factor PDR1
Met30 CD2+ DSSO v2	Met30 CD2+ DSSO v2	LSM12		35555	98.4966	FALSE	FALSE	FALSE	FALSE	FALSE	814.937	2	IKVTNVLDVVTEGR	XL:A-Thiol(Unsaturated)@14	0.181065	48.6	2.3e-07	P38828	Protein LSM12
Met30 CD2+ DSSO v2	Met30 CD2+ DSSO v2	SSE1		35843	99.3964	FALSE	FALSE	FALSE	FALSE	FALSE	1149.06	2	FAGEKHVFSATQLAAMFIDK	XL:A-Thiol(Unsaturated)@110	2.78437	54.2	5.5e-11	P32589	Heat shock protein homolog SSE1
Met30 CD2+ DSSO v2	Met30 CD2+ DSSO v2	SSE1		35863	99.4625	FALSE	FALSE	FALSE	FALSE	FALSE	742.906	2	QTSNIKNTVANLK	XL:A-Alkene@62	1.6216	37.1	5.3e-05	P32589	Heat shock protein homolog SSE1
Met30 CD2+ DSSO v2	Met30 CD2+ DSSO v2	P0CX35		35910	99.5855	FALSE	FALSE	FALSE	FALSE	FALSE	707.381	2	VNDTVKIDLASGK	XL:A-Alkene@161	2.72994	23.3	1.1e-05	P0CX35	40S ribosomal protein S4-A
Met30 CD2+ DSSO v2	Met30 CD2+ DSSO v2	SSE1		35916	99.5969	FALSE	FALSE	FALSE	FALSE	FALSE	1133.07	2	FAGEKHVFSATQLAAMFIDK	XL:A-Alkene@110	2.88071	51	1.5e-08	P32589	Heat shock protein homolog SSE1
Met30 CD2+ DSSO v2	Met30 CD2+ DSSO v2	SSA2		36314	100.69	FALSE	FALSE	FALSE	FALSE	FALSE	832.059	3	MSKAVGIDLGTTYSCVAHFSNDR	Acetyl+Met-loss@1;XL:A-Alkene@3;Carbamidomethyl@15	2.0699	27.2	0.0001	P10592	Heat shock protein SSA2
Met30 CD2+ DSSO v2	Met30 CD2+ DSSO v2	SSE1		36513	101.254	FALSE	FALSE	FALSE	FALSE	FALSE	1040.99	2	DFDLAITEHFADEFKTK	XL:A-Alkene@250	1.67627	44.5	6.2e-08	P32589	Heat shock protein homolog SSE1
Met30 CD2+ DSSO v2	Met30 CD2+ DSSO v2	P05750		36564	101.386	FALSE	FALSE	FALSE	FALSE	FALSE	706.9	2	INELTLLVQKR	XL:A-Thiol(Unsaturated)@75	0.476423	32	9.7e-05	P05750	40S ribosomal protein S3
Met30 CD2+ DSSO v2	Met30 CD2+ DSSO v2	COP1		36676	101.657	FALSE	FALSE	FALSE	FALSE	FALSE	870.1	3	VWSLDTNKCLYTLTGHLDYVR	XL:A-Alkene@86;Carbamidomethyl@87	0.7233	17.6	0.062	P53622	Coatomer subunit alpha
Met30 CD2+ DSSO v2	Met30 CD2+ DSSO v2	SSA1		36706	101.788	FALSE	FALSE	FALSE	FALSE	FALSE	824.433	3	HFPFKLIDVDGKPQIQVEFK	XL:A-Thiol(Unsaturated)@91	-1.52923	15.6	0.055	P10591	Heat shock protein SSA1
Met30 CD2+ DSSO v2	Met30 CD2+ DSSO v2	SSA2		36706	101.788	FALSE	FALSE	FALSE	FALSE	FALSE	824.433	3	HFPFKLIDVDGKPQIQVEFK	XL:A-Thiol(Unsaturated)@91	-1.52923	15.6	0.055	P10592	Heat shock protein SSA2
Met30 CD2+ DSSO v2	Met30 CD2+ DSSO v2	P0CX35		36754	101.923	FALSE	FALSE	FALSE	FALSE	FALSE	824.716	3	HDGGFDLVHIKDSLDNTFVTR	XL:A-Thiol(Unsaturated)@211	10.9886	27.6	0.00013	P0CX35	40S ribosomal protein S4-A
Met30 CD2+ DSSO v2	Met30 CD2+ DSSO v2	GLC7		36806	102.05	FALSE	FALSE	FALSE	FALSE	FALSE	476.238	2	YLCSKAR	Carbamidomethyl@38;XL:A-Alkene@40	3.29602	21.8	0.0022	P32598	Serine/threonine-protein phosphatase PP1-2
Met30 CD2+ DSSO v2	Met30 CD2+ DSSO v2	TEF1		36869	102.201	FALSE	FALSE	FALSE	FALSE	FALSE	878.803	3	GKTLLEAIDAIEQPSRPTDKPLR	XL:A-Thiol(Unsaturated)@224	-1.16987	36.7	7.1e-06	P02994	Elongation factor 1-alpha
Met30 CD2+ DSSO v2	Met30 CD2+ DSSO v2	TEF1		36879	102.222	FALSE	FALSE	FALSE	FALSE	FALSE	1254.63	4	VETGVIKPGMVVTFAPAGVTTEVKSVEMHHEQLEQGVPGDNVGFNVK	XL:A-Alkene@288	3.66143	33.6	0.00067	P02994	Elongation factor 1-alpha
Met30 CD2+ DSSO v2	Met30 CD2+ DSSO v2	MET30		36941	102.415	FALSE	FALSE	FALSE	FALSE	FALSE	794.715	3	IQEFKGHMDGVLTLQFNYR	XL:A-Thiol(Unsaturated)@299	2.97255	31.6	0.00063	P39014	F-box protein MET30
Met30 CD2+ DSSO v2	Met30 CD2+ DSSO v2	MET30		36968	102.525	FALSE	FALSE	FALSE	FALSE	FALSE	992.49	3	LPLQEQSDIHHIISKYSNSNDKIR	XL:A-Alkene@143&XL:A-Thiol(Unsaturated)@150|XL:A-Thiol(Unsaturated)@143&XL:A-Alkene@150	4.00819	23.8	0.0011	P39014	F-box protein MET30
Met30 CD2+ DSSO v2	Met30 CD2+ DSSO v2	RPP0		37015	102.71	FALSE	FALSE	FALSE	FALSE	FALSE	845.469	2	TSFFQALGVPTKIAR	XL:A-Alkene@144	0.55842	32.5	8.9e-06	P05317	60S acidic ribosomal protein P0
Met30 CD2+ DSSO v2	Met30 CD2+ DSSO v2	RPS7A		37364	103.862	FALSE	FALSE	FALSE	FALSE	FALSE	627.684	3	KALAIFVPVPSLAGFHK	XL:A-Thiol(Unsaturated)@56	4.28897	21.3	0.006	P26786	40S ribosomal protein S7-A
Met30 CD2+ DSSO v2	Met30 CD2+ DSSO v2	MET30		37536	104.399	FALSE	FALSE	FALSE	FALSE	FALSE	784.058	3	IQEFKGHMDGVLTLQFNYR	XL:A-Alkene@299	1.92005	29.4	0.0015	P39014	F-box protein MET30
Met30 CD2+ DSSO v2	Met30 CD2+ DSSO v2	URB1		37577	104.539	FALSE	FALSE	FALSE	FALSE	FALSE	806.951	2	LPVNKLDAAGILFR	XL:A-Thiol(Unsaturated)@790	-4.43856	20.6	0.00014	P34241	Nucleolar pre-ribosomal-associated protein 1
Met30 CD2+ DSSO v2	Met30 CD2+ DSSO v2	P39076		37583	104.551	FALSE	FALSE	FALSE	FALSE	FALSE	868.957	2	LSDSFLDEGFILAKK	XL:A-Alkene@216	2.65018	21.6	0.0018	P39076	T-complex protein 1 subunit beta
Met30 CD2+ DSSO v2	Met30 CD2+ DSSO v2	PUF3		37789	105.217	FALSE	FALSE	FALSE	FALSE	FALSE	1142.04	2	DKNHALNLEDDSPMILMIK	XL:A-Thiol(Unsaturated)@802	0.115334	45.8	1.8e-08	Q07807	mRNA-binding protein PUF3
Met30 CD2+ DSSO v2	Met30 CD2+ DSSO v2	P16474		37856	105.416	FALSE	FALSE	FALSE	FALSE	FALSE	649.69	3	IPKVQQLLESYFDGKK	XL:A-Alkene@390	1.15106	17.3	0.055	P16474	78 kDa glucose-regulated protein homolog
Met30 CD2+ DSSO v2	Met30 CD2+ DSSO v2	P0CH08		37947	105.714	FALSE	FALSE	FALSE	FALSE	FALSE	1636.79	2	MQIFVKTLTGKTITLEVESSDTIDNVK	XL:A-Alkene@N-Term&XL:A-Sulfenic@6&XL:A-Sulfenic@11|XL:A-Sulfenic@N-Term&XL:A-Alkene@6&XL:A-Sulfenic@11|XL:A-Sulfenic@N-Term&XL:A-Sulfenic@6&XL:A-Alkene@11	6.57451	20	0.00014	P0CH08	Ubiquitin-60S ribosomal protein L40
Met30 CD2+ DSSO v2	Met30 CD2+ DSSO v2	P0CH08		37947	105.714	FALSE	FALSE	FALSE	FALSE	FALSE	1620.81	2	MQIFVKTLTGKTITLEVESSDTIDNVK	Acetyl+Oxidation@1;XL:A-Thiol(Unsaturated)@6;XL:A-Thiol(Unsaturated)@11	-13.9722	14.4	0.039	P0CH08	Ubiquitin-60S ribosomal protein L40
Met30 CD2+ DSSO v2	Met30 CD2+ DSSO v2	SSB1		38073	106.092	FALSE	FALSE	FALSE	FALSE	FALSE	1223.15	2	FEDLNAALFKSTLEPVEQVLK	XL:A-Alkene@314	1.65385	30.1	1e-05	P11484	Ribosome-associated molecular chaperone SSB1
Met30 CD2+ DSSO v2	Met30 CD2+ DSSO v2	SSB2		38073	106.092	FALSE	FALSE	FALSE	FALSE	FALSE	1223.15	2	FEDLNAALFKSTLEPVEQVLK	XL:A-Alkene@314	1.65385	30.1	1e-05	P40150	Ribosome-associated molecular chaperone SSB2
Met30 CD2+ DSSO v2	Met30 CD2+ DSSO v2	SSB1		38086	106.141	FALSE	FALSE	FALSE	FALSE	FALSE	1239.13	2	FEDLNAALFKSTLEPVEQVLK	XL:A-Thiol(Unsaturated)@314	2.87157	26.2	9.8e-05	P11484	Ribosome-associated molecular chaperone SSB1
Met30 CD2+ DSSO v2	Met30 CD2+ DSSO v2	SSB2		38086	106.141	FALSE	FALSE	FALSE	FALSE	FALSE	1239.13	2	FEDLNAALFKSTLEPVEQVLK	XL:A-Thiol(Unsaturated)@314	2.87157	26.2	9.8e-05	P40150	Ribosome-associated molecular chaperone SSB2
Met30 CD2+ DSSO v2	Met30 CD2+ DSSO v2	P39076		38143	106.326	FALSE	FALSE	FALSE	FALSE	FALSE	573.317	2	KSLAVEAFAR	XL:A-Alkene@426	4.37032	22.4	0.00021	P39076	T-complex protein 1 subunit beta
Met30 CD2+ DSSO v2	Met30 CD2+ DSSO v2	P22202		38162	106.36	FALSE	FALSE	FALSE	FALSE	FALSE	383.744	2	IPKVQK	XL:A-Alkene@343	0.817835	16.9	0.0014	P22202	Heat shock protein SSA4
Met30 CD2+ DSSO v2	Met30 CD2+ DSSO v2	SSA1		38162	106.36	FALSE	FALSE	FALSE	FALSE	FALSE	383.744	2	IPKVQK	XL:A-Alkene@342	0.817835	16.9	0.0014	P10591	Heat shock protein SSA1
Met30 CD2+ DSSO v2	Met30 CD2+ DSSO v2	SSA2		38162	106.36	FALSE	FALSE	FALSE	FALSE	FALSE	383.744	2	IPKVQK	XL:A-Alkene@342	0.817835	16.9	0.0014	P10592	Heat shock protein SSA2
Met30 CD2+ DSSO v2	Met30 CD2+ DSSO v2	SSB1		38162	106.36	FALSE	FALSE	FALSE	FALSE	FALSE	383.744	2	IPKVQK	XL:A-Alkene@348	0.817835	16.9	0.0014	P11484	Ribosome-associated molecular chaperone SSB1
Met30 CD2+ DSSO v2	Met30 CD2+ DSSO v2	SSB2		38162	106.36	FALSE	FALSE	FALSE	FALSE	FALSE	383.744	2	IPKVQK	XL:A-Alkene@348	0.817835	16.9	0.0014	P40150	Ribosome-associated molecular chaperone SSB2
Met30 CD2+ DSSO v2	Met30 CD2+ DSSO v2	TEF1		38302	106.815	FALSE	FALSE	FALSE	FALSE	FALSE	1006.52	2	FETPKYQVTVIDAPGHR	XL:A-Alkene@84	-0.755823	34.8	6.3e-06	P02994	Elongation factor 1-alpha
Met30 CD2+ DSSO v2	Met30 CD2+ DSSO v2	GAL7		38435	107.244	FALSE	FALSE	FALSE	FALSE	FALSE	859.948	2	KFLVGFELLGEPQR	XL:A-Thiol(Unsaturated)@329	2.27683	46.1	2.6e-08	P08431	Galactose-1-phosphate uridylyltransferase
Met30 CD2+ DSSO v2	Met30 CD2+ DSSO v2	GAL7		38440	107.26	FALSE	FALSE	FALSE	FALSE	FALSE	843.963	2	KFLVGFELLGEPQR	XL:A-Alkene@329	1.80412	50.6	4.3e-08	P08431	Galactose-1-phosphate uridylyltransferase
Met30 CD2+ DSSO v2	Met30 CD2+ DSSO v2	PUF3		38448	107.282	FALSE	FALSE	FALSE	FALSE	FALSE	1069.54	2	QEIIETVANNVVEYSKHK	Gln->pyro-Glu@755;XL:A-Alkene@770	3.41361	23.3	0.00029	Q07807	mRNA-binding protein PUF3
Met30 CD2+ DSSO v2	Met30 CD2+ DSSO v2	PUF3		38469	107.34	FALSE	FALSE	FALSE	FALSE	FALSE	1085.52	2	QEIIETVANNVVEYSKHK	Gln->pyro-Glu@755;XL:A-Thiol(Unsaturated)@770	3.94864	27.8	9.3e-05	Q07807	mRNA-binding protein PUF3
Met30 CD2+ DSSO v2	Met30 CD2+ DSSO v2	P0CH08		38608	107.726	FALSE	FALSE	FALSE	FALSE	FALSE	1108.57	2	TLSDYNIQKESTLHLVLR	XL:A-Thiol(Unsaturated)@63	1.64914	48.8	8.6e-09	P0CH08	Ubiquitin-60S ribosomal protein L40
Met30 CD2+ DSSO v2	Met30 CD2+ DSSO v2	Q12019		38714	108.112	FALSE	FALSE	FALSE	FALSE	FALSE	875.527	2	LLLNSLNALKLINEK	XL:A-Alkene@2480	0.327819	30.6	5.2e-05	Q12019	Midasin
Met30 CD2+ DSSO v2	Met30 CD2+ DSSO v2	TEF1		39098	109.184	FALSE	FALSE	FALSE	FALSE	FALSE	1066.23	3	AGVVKGKTLLEAIDAIEQPSRPTDKPLR	XL:A-Alkene@242;XL:A-Alkene@222&XL:A-Thiol(Unsaturated)@224|XL:A-Thiol(Unsaturated)@222&XL:A-Alkene@224	5.56899	29.1	0.00022	P02994	Elongation factor 1-alpha
Met30 CD2+ DSSO v2	Met30 CD2+ DSSO v2	SRO9		39121	109.226	FALSE	FALSE	FALSE	FALSE	FALSE	834.441	2	DGFAPLSLISKFYR	XL:A-Alkene@301	2.42441	38.3	2.4e-07	P25567	RNA-binding protein SRO9
Met30 CD2+ DSSO v2	Met30 CD2+ DSSO v2	SRO9		39142	109.262	FALSE	FALSE	FALSE	FALSE	FALSE	936.419	2	EGDNVTGEAKEPSPLDK	XL:A-Thiol(Unsaturated)@352	0.761315	37.7	2.8e-06	P25567	RNA-binding protein SRO9
Met30 CD2+ DSSO v2	Met30 CD2+ DSSO v2	P22579		39430	109.769	FALSE	FALSE	FALSE	FALSE	FALSE	864.51	2	LLTTKQLISEISSIK	XL:A-Alkene@946	1.96945	32.3	1.3e-07	P22579	Transcriptional regulatory protein SIN3
Met30 CD2+ DSSO v2	Met30 CD2+ DSSO v2	PYC1		39455	109.823	FALSE	FALSE	FALSE	FALSE	FALSE	798.087	3	AGITWIGPPAEVIDSVGDKVSAR	XL:A-Alkene@136	1.40103	25.3	0.00077	P11154	Pyruvate carboxylase 1
Met30 CD2+ DSSO v2	Met30 CD2+ DSSO v2	RPS13		39518	109.941	FALSE	FALSE	FALSE	FALSE	FALSE	734.42	2	KGLTPSQIGVLLR	XL:A-Thiol(Unsaturated)@43	1.5473	34.1	0.00041	P05756	40S ribosomal protein S13
Met30 CD2+ DSSO v2	Met30 CD2+ DSSO v2	RPL38		39584	110.092	FALSE	FALSE	FALSE	FALSE	FALSE	830.451	2	EITDIKQFLELTR	XL:A-Alkene@9	0.174646	32.5	0.00014	P49167	60S ribosomal protein L38
Met30 CD2+ DSSO v2	Met30 CD2+ DSSO v2	GAL1		39798	110.616	FALSE	FALSE	FALSE	FALSE	FALSE	871.491	2	LTKMLVLVEESLANK	XL:A-Alkene@341	0.867031	51.9	3.9e-08	P04385	Galactokinase
Met30 CD2+ DSSO v2	Met30 CD2+ DSSO v2	CDC48		39902	110.867	FALSE	FALSE	FALSE	FALSE	FALSE	817.973	2	KTPLEPGLELTAIAK	XL:A-Alkene@673	-1.32853	14.2	0.045	P25694	Cell division control protein 48
Met30 CD2+ DSSO v2	Met30 CD2+ DSSO v2	ACC1		39976	111.05	FALSE	FALSE	FALSE	FALSE	FALSE	863.771	3	NPEYNPDKLLGAVVEPLADIAHK	XL:A-Thiol(Unsaturated)@898	0.811847	32.8	0.00015	Q00955	Acetyl-CoA carboxylase
Met30 CD2+ DSSO v2	Met30 CD2+ DSSO v2	RET1		40403	111.797	FALSE	FALSE	FALSE	FALSE	FALSE	861.434	2	KLLDGELDFDDFLK	XL:A-Alkene@629	1.11515	30.8	4e-06	P22276	DNA-directed RNA polymerase III subunit RPC2
Met30 CD2+ DSSO v2	Met30 CD2+ DSSO v2	SSA2		40688	112.361	FALSE	FALSE	FALSE	FALSE	FALSE	867.183	4	NQLESIAYSLKNTISEAGDKLEQADKDAVTK	XL:A-Thiol(Unsaturated)@547	-1.26843	27	0.01	P10592	Heat shock protein SSA2
Met30 DSSO v2	Met30 DSSO v2	RPL19A		1986	12.6183	FALSE	FALSE	FALSE	FALSE	FALSE	426.227	2	AHAQSKR	XL:A-Alkene@70	1.99636	14.7	0.0002	P0CX82	60S ribosomal protein L19-A
Met30 DSSO v2	Met30 DSSO v2	RPL29		1996	12.6694	FALSE	FALSE	FALSE	FALSE	FALSE	449.888	3	SKNHTAHNQTR	XL:A-Alkene@5	1.9918	22.6	0.00024	P05747	60S ribosomal protein L29
Met30 DSSO v2	Met30 DSSO v2	RPL29		2012	12.7353	FALSE	FALSE	FALSE	FALSE	FALSE	460.545	3	SKNHTAHNQTR	XL:A-Thiol(Unsaturated)@5	2.06925	22.7	0.00049	P05747	60S ribosomal protein L29
Met30 DSSO v2	Met30 DSSO v2	RPL28		2277	13.9969	FALSE	FALSE	FALSE	FALSE	FALSE	477.732	2	GHVSAGKGR	XL:A-Thiol(Unsaturated)@19	1.55558	25.3	4.9e-05	P02406	60S ribosomal protein L28
Met30 DSSO v2	Met30 DSSO v2	RPL28		2298	14.107	FALSE	FALSE	FALSE	FALSE	FALSE	461.745	2	GHVSAGKGR	XL:A-Alkene@19	2.18259	20.8	4.2e-05	P02406	60S ribosomal protein L28
Met30 DSSO v2	Met30 DSSO v2	RPL31A		2325	14.2138	FALSE	FALSE	FALSE	FALSE	FALSE	371.228	2	AVKEIK	XL:A-Alkene@34	1.87648	20.3	0.051	P0C2H8	60S ribosomal protein L31-A
Met30 DSSO v2	Met30 DSSO v2	SSA1		2343	14.2692	FALSE	FALSE	FALSE	FALSE	FALSE	755.827	2	FKEEDEKESQR	XL:A-Thiol(Unsaturated)@528	0.479956	28	0.00018	P10591	Heat shock protein SSA1
Met30 DSSO v2	Met30 DSSO v2	SSA2		2343	14.2692	FALSE	FALSE	FALSE	FALSE	FALSE	755.827	2	FKEEDEKESQR	XL:A-Thiol(Unsaturated)@528	0.479956	28	0.00018	P10592	Heat shock protein SSA2
Met30 DSSO v2	Met30 DSSO v2	SSA1		2356	14.319	FALSE	FALSE	FALSE	FALSE	FALSE	755.827	2	FKEEDEKESQR	XL:A-Thiol(Unsaturated)@528	0.08304	26.9	0.00021	P10591	Heat shock protein SSA1
Met30 DSSO v2	Met30 DSSO v2	SSA2		2356	14.319	FALSE	FALSE	FALSE	FALSE	FALSE	755.827	2	FKEEDEKESQR	XL:A-Thiol(Unsaturated)@528	0.08304	26.9	0.00021	P10592	Heat shock protein SSA2
Met30 DSSO v2	Met30 DSSO v2	RPL28		2381	14.4411	FALSE	FALSE	FALSE	FALSE	FALSE	332.697	2	IGKHR	XL:A-Alkene@24	2.9997	15.9	0.042	P02406	60S ribosomal protein L28
Met30 DSSO v2	Met30 DSSO v2	RPL28		2453	14.7473	FALSE	FALSE	FALSE	FALSE	FALSE	332.698	2	IGKHR	XL:A-Alkene@24	0.895678	16.4	0.039	P02406	60S ribosomal protein L28
Met30 DSSO v2	Met30 DSSO v2	HSP42		2496	14.9452	FALSE	FALSE	FALSE	FALSE	FALSE	441.581	3	IVNDTEKPKPK	XL:A-Alkene@346	1.80838	17.1	0.013	Q12329	Heat shock protein 42
Met30 DSSO v2	Met30 DSSO v2	HSP42		2519	15.0643	FALSE	FALSE	FALSE	FALSE	FALSE	452.239	3	IVNDTEKPKPK	XL:A-Thiol(Unsaturated)@346|XL:A-Thiol(Unsaturated)@348	0.785968	12.8	0.088	Q12329	Heat shock protein 42
Met30 DSSO v2	Met30 DSSO v2	RPS18A		2614	15.5648	FALSE	FALSE	FALSE	FALSE	FALSE	379.211	3	KADVDLHKR	XL:A-Alkene@49	1.92116	19.8	0.0085	P0CX55	40S ribosomal protein S18-A
Met30 DSSO v2	Met30 DSSO v2	RPS18A		2619	15.5829	FALSE	FALSE	FALSE	FALSE	FALSE	379.212	3	KADVDLHKR	XL:A-Alkene@49	0.602632	23.5	0.00034	P0CX55	40S ribosomal protein S18-A
Met30 DSSO v2	Met30 DSSO v2	RPL23A		2895	17.1956	FALSE	FALSE	FALSE	FALSE	FALSE	441.263	2	KGKPELR	XL:A-Alkene@66	2.72413	12.8	0.074	P0CX41	60S ribosomal protein L23-A
Met30 DSSO v2	Met30 DSSO v2	SSD1		2902	17.2212	FALSE	FALSE	FALSE	FALSE	FALSE	497.91	3	KTSSQSSIYGHSR	XL:A-Alkene@149	2.74424	30.4	0.00017	P24276	Protein SSD1
Met30 DSSO v2	Met30 DSSO v2	SSD1		2945	17.3979	FALSE	FALSE	FALSE	FALSE	FALSE	497.911	3	KTSSQSSIYGHSR	XL:A-Alkene@149	0.535002	19.5	0.027	P24276	Protein SSD1
Met30 DSSO v2	Met30 DSSO v2	SSA1		3215	18.8576	FALSE	FALSE	FALSE	FALSE	FALSE	383.745	2	IPKVQK	XL:A-Alkene@342	0.557245	15.4	0.0052	P10591	Heat shock protein SSA1
Met30 DSSO v2	Met30 DSSO v2	SSA2		3215	18.8576	FALSE	FALSE	FALSE	FALSE	FALSE	383.745	2	IPKVQK	XL:A-Alkene@342	0.557245	15.4	0.0052	P10592	Heat shock protein SSA2
Met30 DSSO v2	Met30 DSSO v2	SSB1		3215	18.8576	FALSE	FALSE	FALSE	FALSE	FALSE	383.745	2	IPKVQK	XL:A-Alkene@348	0.557245	15.4	0.0052	P11484	Ribosome-associated molecular chaperone SSB1
Met30 DSSO v2	Met30 DSSO v2	SSB2		3215	18.8576	FALSE	FALSE	FALSE	FALSE	FALSE	383.745	2	IPKVQK	XL:A-Alkene@348	0.557245	15.4	0.0052	P40150	Ribosome-associated molecular chaperone SSB2
Met30 DSSO v2	Met30 DSSO v2	CDC10		3309	19.3079	FALSE	FALSE	FALSE	FALSE	FALSE	450.25	2	KELTAQR	XL:A-Alkene@128	1.75826	24.7	0.0012	P25342	Cell division control protein 10
Met30 DSSO v2	Met30 DSSO v2	MET30		3340	19.4719	FALSE	FALSE	FALSE	FALSE	FALSE	454.719	2	KMTMATR	XL:A-Alkene@60;Oxidation@61|Oxidation@63	2.7611	24.4	0.0066	P39014	F-box protein MET30
Met30 DSSO v2	Met30 DSSO v2	TEF1		3345	19.4905	FALSE	FALSE	FALSE	FALSE	FALSE	335.697	2	LKAER	XL:A-Alkene@64	1.67903	17.2	0.066	P02994	Elongation factor 1-alpha
Met30 DSSO v2	Met30 DSSO v2	MET30		3456	19.9786	FALSE	FALSE	FALSE	FALSE	FALSE	446.722	2	KMTMATR	XL:A-Alkene@60	1.78681	21.3	0.044	P39014	F-box protein MET30
Met30 DSSO v2	Met30 DSSO v2	MET30		3501	20.2075	FALSE	FALSE	FALSE	FALSE	FALSE	372.157	2	KGHCR	XL:A-Thiol(Unsaturated)@290;Carbamidomethyl@293	2.21804	15.5	0.013	P39014	F-box protein MET30
Met30 DSSO v2	Met30 DSSO v2	MET30		3510	20.2446	FALSE	FALSE	FALSE	FALSE	FALSE	356.171	2	KGHCR	XL:A-Alkene@290;Carbamidomethyl@293	1.65682	15.5	0.0039	P39014	F-box protein MET30
Met30 DSSO v2	Met30 DSSO v2	SSA1		3593	20.6295	FALSE	FALSE	FALSE	FALSE	FALSE	383.744	2	IPKVQK	XL:A-Alkene@342	1.33902	22.8	0.0036	P10591	Heat shock protein SSA1
Met30 DSSO v2	Met30 DSSO v2	SSA2		3593	20.6295	FALSE	FALSE	FALSE	FALSE	FALSE	383.744	2	IPKVQK	XL:A-Alkene@342	1.33902	22.8	0.0036	P10592	Heat shock protein SSA2
Met30 DSSO v2	Met30 DSSO v2	SSB1		3593	20.6295	FALSE	FALSE	FALSE	FALSE	FALSE	383.744	2	IPKVQK	XL:A-Alkene@348	1.33902	22.8	0.0036	P11484	Ribosome-associated molecular chaperone SSB1
Met30 DSSO v2	Met30 DSSO v2	SSB2		3593	20.6295	FALSE	FALSE	FALSE	FALSE	FALSE	383.744	2	IPKVQK	XL:A-Alkene@348	1.33902	22.8	0.0036	P40150	Ribosome-associated molecular chaperone SSB2
Met30 DSSO v2	Met30 DSSO v2	MET30		3597	20.6397	FALSE	FALSE	FALSE	FALSE	FALSE	372.157	2	KGHCR	XL:A-Thiol(Unsaturated)@290;Carbamidomethyl@293	1.14323	16.1	0.011	P39014	F-box protein MET30
Met30 DSSO v2	Met30 DSSO v2	RPL23A		3802	21.6491	FALSE	FALSE	FALSE	FALSE	FALSE	406.712	2	QAKSWR	Gln->pyro-Glu@81;XL:A-Alkene@83	-14.2115	14.7	0.018	P0CX41	60S ribosomal protein L23-A
Met30 DSSO v2	Met30 DSSO v2	RPL23A		3832	21.7911	FALSE	FALSE	FALSE	FALSE	FALSE	431.205	2	QAKSWR	XL:A-Thiol(Unsaturated)@83	1.6927	16.7	0.024	P0CX41	60S ribosomal protein L23-A
Met30 DSSO v2	Met30 DSSO v2	RPL23A		3832	21.7911	FALSE	FALSE	FALSE	FALSE	FALSE	406.706	2	QAKSWR	Gln->pyro-Glu@81;XL:A-Alkene@83	-0.688459	14.9	0.028	P0CX41	60S ribosomal protein L23-A
Met30 DSSO v2	Met30 DSSO v2	MET30		3916	22.161	FALSE	FALSE	FALSE	FALSE	FALSE	356.171	2	KGHCR	XL:A-Alkene@290;Carbamidomethyl@293	2.21835	15.6	0.0061	P39014	F-box protein MET30
Met30 DSSO v2	Met30 DSSO v2	RPS18A		4004	22.5591	FALSE	FALSE	FALSE	FALSE	FALSE	347.17	3	ADVDLHKR	XL:A-Thiol(Unsaturated)@56	2.20185	14.3	0.055	P0CX55	40S ribosomal protein S18-A
Met30 DSSO v2	Met30 DSSO v2	MET30		4292	23.8597	FALSE	FALSE	FALSE	FALSE	FALSE	446.721	2	KMTMATR	XL:A-Alkene@60	2.68222	17.9	0.01	P39014	F-box protein MET30
Met30 DSSO v2	Met30 DSSO v2	MET30		4632	25.4879	FALSE	FALSE	FALSE	FALSE	FALSE	591.763	2	YSNSNDKIR	XL:A-Thiol(Unsaturated)@150	1.41481	29.7	9.2e-05	P39014	F-box protein MET30
Met30 DSSO v2	Met30 DSSO v2	MET30		4676	25.6652	FALSE	FALSE	FALSE	FALSE	FALSE	600.786	2	WQKLADDDR	XL:A-Alkene@216	-0.121649	25.6	0.00014	P39014	F-box protein MET30
Met30 DSSO v2	Met30 DSSO v2	CDC53		4734	25.9522	FALSE	FALSE	FALSE	FALSE	FALSE	416.749	2	LKNYLK	XL:A-Alkene@91	1.67052	19.5	0.04	Q12018	Cell division control protein 53
Met30 DSSO v2	Met30 DSSO v2	RPL38		4751	26.035	FALSE	FALSE	FALSE	FALSE	FALSE	362.213	3	LNKAGKPFR	XL:A-Alkene@33	1.6037	22.4	0.0011	P49167	60S ribosomal protein L38
Met30 DSSO v2	Met30 DSSO v2	RPL38		4762	26.0757	FALSE	FALSE	FALSE	FALSE	FALSE	362.213	3	LNKAGKPFR	XL:A-Alkene@33	1.6037	18.9	0.0012	P49167	60S ribosomal protein L38
Met30 DSSO v2	Met30 DSSO v2	RPC40		4868	26.453	FALSE	FALSE	FALSE	FALSE	FALSE	380.202	2	KDTVSR	XL:A-Alkene@272	2.39384	17.7	0.0066	P07703	DNA-directed RNA polymerases I and III subunit RPAC1
Met30 DSSO v2	Met30 DSSO v2	RPL2A		4888	26.5125	FALSE	FALSE	FALSE	FALSE	FALSE	438.229	2	AFHKYR	XL:A-Alkene@188	2.19581	15	0.0038	P0CX45	60S ribosomal protein L2-A
Met30 DSSO v2	Met30 DSSO v2	RPL29		4893	26.5305	FALSE	FALSE	FALSE	FALSE	FALSE	527.285	2	TYKYPSLK	XL:A-Alkene@28	-0.379063	20.9	0.00035	P05747	60S ribosomal protein L29
Met30 DSSO v2	Met30 DSSO v2	RET2		4902	26.5539	FALSE	FALSE	FALSE	FALSE	FALSE	513.587	3	AGHSATGGMKLGGGAGR	XL:A-Alkene@252	2.39347	22.6	0.00044	P43621	Coatomer subunit delta
Met30 DSSO v2	Met30 DSSO v2	RPC40		4906	26.5637	FALSE	FALSE	FALSE	FALSE	FALSE	380.202	2	KDTVSR	XL:A-Alkene@272	2.39384	21.9	0.015	P07703	DNA-directed RNA polymerases I and III subunit RPAC1
Met30 DSSO v2	Met30 DSSO v2	RPL2A		4985	26.8848	FALSE	FALSE	FALSE	FALSE	FALSE	438.228	2	AFHKYR	XL:A-Alkene@188	4.93412	19.1	0.0063	P0CX45	60S ribosomal protein L2-A
Met30 DSSO v2	Met30 DSSO v2	RPB2		5003	26.9785	FALSE	FALSE	FALSE	FALSE	FALSE	425.88	3	HMVDDKIHAR	XL:A-Alkene@1102	1.8151	24.7	9.8e-05	P08518	DNA-directed RNA polymerase II subunit RPB2
Met30 DSSO v2	Met30 DSSO v2	EFT1		5033	27.1317	FALSE	FALSE	FALSE	FALSE	FALSE	374.205	2	KFGVDK	XL:A-Alkene@232	0.859175	19.6	0.023	P32324	Elongation factor 2
Met30 DSSO v2	Met30 DSSO v2	SRO9		5225	27.9734	FALSE	FALSE	FALSE	FALSE	FALSE	537.3	2	ASITVSGTKR	XL:A-Alkene@93	1.69892	31.3	0.00095	P25567	RNA-binding protein SRO9
Met30 DSSO v2	Met30 DSSO v2	MET30		5293	28.2638	FALSE	FALSE	FALSE	FALSE	FALSE	372.157	2	KGHCR	XL:A-Thiol(Unsaturated)@290;Carbamidomethyl@293	1.94934	18.3	0.023	P39014	F-box protein MET30
Met30 DSSO v2	Met30 DSSO v2	EFT1		5345	28.4864	FALSE	FALSE	FALSE	FALSE	FALSE	425.71	2	FGVDKAK	XL:A-Thiol(Unsaturated)@237	-0.20259	13.3	0.086	P32324	Elongation factor 2
Met30 DSSO v2	Met30 DSSO v2	EFT1		5367	28.5628	FALSE	FALSE	FALSE	FALSE	FALSE	409.725	2	FGVDKAK	XL:A-Alkene@237	-1.5171	13.1	0.068	P32324	Elongation factor 2
Met30 DSSO v2	Met30 DSSO v2	GAL1		5488	29.0567	FALSE	FALSE	FALSE	FALSE	FALSE	415.219	3	AKHVYSESLR	XL:A-Alkene@395	1.61759	28.4	0.0013	P04385	Galactokinase
Met30 DSSO v2	Met30 DSSO v2	MET30		5583	29.4677	FALSE	FALSE	FALSE	FALSE	FALSE	372.157	2	KGHCR	XL:A-Thiol(Unsaturated)@290;Carbamidomethyl@293	1.68063	16.4	0.04	P39014	F-box protein MET30
Met30 DSSO v2	Met30 DSSO v2	MET30		5676	29.7817	FALSE	FALSE	FALSE	FALSE	FALSE	356.17	2	KGHCR	XL:A-Alkene@290;Carbamidomethyl@293	2.77988	11.2	0.0013	P39014	F-box protein MET30
Met30 DSSO v2	Met30 DSSO v2	MET30		5827	30.4419	FALSE	FALSE	FALSE	FALSE	FALSE	356.171	2	KGHCR	XL:A-Alkene@290;Carbamidomethyl@293	1.37605	14.9	0.0022	P39014	F-box protein MET30
Met30 DSSO v2	Met30 DSSO v2	RPL13B		5833	30.4548	FALSE	FALSE	FALSE	FALSE	FALSE	394.88	3	VKVHFDQAGK	XL:A-Alkene@23	1.71918	22.4	0.0044	P40212	60S ribosomal protein L13-B
Met30 DSSO v2	Met30 DSSO v2	MET30		5845	30.4901	FALSE	FALSE	FALSE	FALSE	FALSE	372.156	2	KGHCR	XL:A-Thiol(Unsaturated)@290;Carbamidomethyl@293	2.48675	16.7	0.0097	P39014	F-box protein MET30
Met30 DSSO v2	Met30 DSSO v2	MET30		5851	30.5028	FALSE	FALSE	FALSE	FALSE	FALSE	372.156	2	KGHCR	XL:A-Thiol(Unsaturated)@290;Carbamidomethyl@293	3.29286	10.7	0.065	P39014	F-box protein MET30
Met30 DSSO v2	Met30 DSSO v2	HSP82		5901	30.7425	FALSE	FALSE	FALSE	FALSE	FALSE	500.785	2	IMKAQALR	Oxidation@593;XL:A-Alkene@594	-1.30921	26.6	0.02	P02829	ATP-dependent molecular chaperone HSP82
Met30 DSSO v2	Met30 DSSO v2	MET30		5949	31.0056	FALSE	FALSE	FALSE	FALSE	FALSE	356.171	2	KGHCR	XL:A-Alkene@290;Carbamidomethyl@293	0.814523	17.3	0.00027	P39014	F-box protein MET30
Met30 DSSO v2	Met30 DSSO v2	RPL2A		5979	31.1091	FALSE	FALSE	FALSE	FALSE	FALSE	439.229	3	KGAGSIFTSHTR	XL:A-Alkene@10	2.4116	23.4	0.00081	P0CX45	60S ribosomal protein L2-A
Met30 DSSO v2	Met30 DSSO v2	RPL2A		5984	31.1276	FALSE	FALSE	FALSE	FALSE	FALSE	439.229	3	KGAGSIFTSHTR	XL:A-Alkene@10	1.27324	25.5	0.00025	P0CX45	60S ribosomal protein L2-A
Met30 DSSO v2	Met30 DSSO v2	RPL2A		6096	31.5946	FALSE	FALSE	FALSE	FALSE	FALSE	439.229	3	KGAGSIFTSHTR	XL:A-Alkene@10	1.04557	32.8	3.9e-05	P0CX45	60S ribosomal protein L2-A
Met30 DSSO v2	Met30 DSSO v2	RPL32		6124	31.7065	FALSE	FALSE	FALSE	FALSE	FALSE	377.745	2	AKALGIK	XL:A-Alkene@113	-1.55173	17.7	0.0094	P38061	60S ribosomal protein L32
Met30 DSSO v2	Met30 DSSO v2	MET30		6130	31.7318	FALSE	FALSE	FALSE	FALSE	FALSE	372.157	2	KGHCR	XL:A-Thiol(Unsaturated)@290;Carbamidomethyl@293	1.94934	16.9	0.012	P39014	F-box protein MET30
Met30 DSSO v2	Met30 DSSO v2	LST8		6158	31.8362	FALSE	FALSE	FALSE	FALSE	FALSE	454.594	3	KLLATAGHQNVR	XL:A-Alkene@45	-1.71477	23.2	0.0006	P41318	Target of rapamycin complex subunit LST8
Met30 DSSO v2	Met30 DSSO v2	TEF1		6191	31.9528	FALSE	FALSE	FALSE	FALSE	FALSE	394.217	3	LEDHPKFLK	XL:A-Alkene@390	-0.0518698	18.2	0.018	P02994	Elongation factor 1-alpha
Met30 DSSO v2	Met30 DSSO v2	TEF1		6239	32.0765	FALSE	FALSE	FALSE	FALSE	FALSE	394.216	3	LEDHPKFLK	XL:A-Alkene@390	1.21647	22	0.002	P02994	Elongation factor 1-alpha
Met30 DSSO v2	Met30 DSSO v2	RPL32		6245	32.0898	FALSE	FALSE	FALSE	FALSE	FALSE	377.746	2	AKALGIK	XL:A-Alkene@113	-3.40483	14.7	0.074	P38061	60S ribosomal protein L32
Met30 DSSO v2	Met30 DSSO v2	RPS16A		6283	32.2164	FALSE	FALSE	FALSE	FALSE	FALSE	373.7	2	FGGKGAR	XL:A-Alkene@132	0.903537	20.6	0.00029	P0CX51	40S ribosomal protein S16-A
Met30 DSSO v2	Met30 DSSO v2	TEF1		6289	32.2313	FALSE	FALSE	FALSE	FALSE	FALSE	606.807	2	LEDHPKFLK	XL:A-Thiol(Unsaturated)@390	0.521488	22.8	0.0012	P02994	Elongation factor 1-alpha
Met30 DSSO v2	Met30 DSSO v2	TEF1		6296	32.2473	FALSE	FALSE	FALSE	FALSE	FALSE	606.807	2	LEDHPKFLK	XL:A-Thiol(Unsaturated)@390	2.00466	23.4	0.00063	P02994	Elongation factor 1-alpha
Met30 DSSO v2	Met30 DSSO v2	TY1B-H		6315	32.2952	FALSE	FALSE	FALSE	FALSE	FALSE	511.624	3	SYTNTTKPKVIAR	XL:A-Alkene@419	-9.92176	13.1	0.022	O13535	Transposon Ty1-H Gag-Pol polyprotein
Met30 DSSO v2	Met30 DSSO v2	TEF1		6324	32.3124	FALSE	FALSE	FALSE	FALSE	FALSE	606.81	2	LEDHPKFLK	XL:A-Thiol(Unsaturated)@390	-3.26883	17.3	0.0066	P02994	Elongation factor 1-alpha
Met30 DSSO v2	Met30 DSSO v2	TEF1		6339	32.347	FALSE	FALSE	FALSE	FALSE	FALSE	394.216	3	LEDHPKFLK	XL:A-Alkene@390	0.962801	16.2	0.022	P02994	Elongation factor 1-alpha
Met30 DSSO v2	Met30 DSSO v2	HSP42		6340	32.3514	FALSE	FALSE	FALSE	FALSE	FALSE	677.854	2	IVNDTEKPKPK	XL:A-Thiol(Unsaturated)@346	1.76282	35.5	2e-05	Q12329	Heat shock protein 42
Met30 DSSO v2	Met30 DSSO v2	RPL20A		6365	32.4076	FALSE	FALSE	FALSE	FALSE	FALSE	463.891	3	SGTHNMYKEIR	XL:A-Alkene@92	-0.565415	24.9	0.0027	P0CX23	60S ribosomal protein L20-A
Met30 DSSO v2	Met30 DSSO v2	RPL29		6388	32.4673	FALSE	FALSE	FALSE	FALSE	FALSE	543.269	2	TYKYPSLK	XL:A-Thiol(Unsaturated)@28	2.45822	20.3	0.00052	P05747	60S ribosomal protein L29
Met30 DSSO v2	Met30 DSSO v2	RPL32		6388	32.4673	FALSE	FALSE	FALSE	FALSE	FALSE	377.744	2	AKALGIK	XL:A-Alkene@113	0.830825	16	0.013	P38061	60S ribosomal protein L32
Met30 DSSO v2	Met30 DSSO v2	RPL32		6400	32.5056	FALSE	FALSE	FALSE	FALSE	FALSE	393.73	2	AKALGIK	XL:A-Thiol(Unsaturated)@113	1.14086	19.1	0.096	P38061	60S ribosomal protein L32
Met30 DSSO v2	Met30 DSSO v2	RPL29		6419	32.5501	FALSE	FALSE	FALSE	FALSE	FALSE	482.594	3	HALHGTAKALAAAK	XL:A-Thiol(Unsaturated)@52	0.92021	32.4	4.2e-05	P05747	60S ribosomal protein L29
Met30 DSSO v2	Met30 DSSO v2	MET30		6443	32.6079	FALSE	FALSE	FALSE	FALSE	FALSE	356.171	2	KGHCR	XL:A-Alkene@290;Carbamidomethyl@293	2.49911	13.2	0.00081	P39014	F-box protein MET30
Met30 DSSO v2	Met30 DSSO v2	RPL29		6462	32.674	FALSE	FALSE	FALSE	FALSE	FALSE	527.284	2	TYKYPSLK	XL:A-Alkene@28	1.51745	24.3	0.00042	P05747	60S ribosomal protein L29
Met30 DSSO v2	Met30 DSSO v2	RPL31A		6473	32.6981	FALSE	FALSE	FALSE	FALSE	FALSE	506.792	2	MAGLKDVVTR	Met-loss@1;XL:A-Alkene@5	1.4279	31.8	0.0002	P0C2H8	60S ribosomal protein L31-A
Met30 DSSO v2	Met30 DSSO v2	RPL29		6485	32.737	FALSE	FALSE	FALSE	FALSE	FALSE	543.271	2	TYKYPSLK	XL:A-Thiol(Unsaturated)@28	-1.22319	19.6	0.0013	P05747	60S ribosomal protein L29
Met30 DSSO v2	Met30 DSSO v2	RPL20A		6515	32.8148	FALSE	FALSE	FALSE	FALSE	FALSE	463.891	3	SGTHNMYKEIR	XL:A-Alkene@92	0.512425	24.9	0.0021	P0CX23	60S ribosomal protein L20-A
Met30 DSSO v2	Met30 DSSO v2	RPL29		6617	33.1427	FALSE	FALSE	FALSE	FALSE	FALSE	543.269	2	TYKYPSLK	XL:A-Thiol(Unsaturated)@28	2.09008	19.5	0.008	P05747	60S ribosomal protein L29
Met30 DSSO v2	Met30 DSSO v2	GAL10		6976	34.4447	FALSE	FALSE	FALSE	FALSE	FALSE	314.687	2	KGLEK	XL:A-Alkene@74	0.523091	16.8	0.018	P04397	Bifunctional protein GAL10
Met30 DSSO v2	Met30 DSSO v2	GAL10		6976	34.4447	FALSE	FALSE	FALSE	FALSE	FALSE	450.219	2	VFKEYK	XL:A-Thiol(Unsaturated)@81	1.58656	22.9	0.0059	P04397	Bifunctional protein GAL10
Met30 DSSO v2	Met30 DSSO v2	MET30		7240	35.5065	FALSE	FALSE	FALSE	FALSE	FALSE	372.157	2	KGHCR	XL:A-Thiol(Unsaturated)@290;Carbamidomethyl@293	2.21804	15.2	0.039	P39014	F-box protein MET30
Met30 DSSO v2	Met30 DSSO v2	MET30		7299	35.7286	FALSE	FALSE	FALSE	FALSE	FALSE	372.157	2	KGHCR	XL:A-Thiol(Unsaturated)@290;Carbamidomethyl@293	1.41193	12.9	0.034	P39014	F-box protein MET30
Met30 DSSO v2	Met30 DSSO v2	MET30		7313	35.7737	FALSE	FALSE	FALSE	FALSE	FALSE	356.171	2	KGHCR	XL:A-Alkene@290;Carbamidomethyl@293	0.814523	15.5	0.003	P39014	F-box protein MET30
Met30 DSSO v2	Met30 DSSO v2	MET30		7378	36.0115	FALSE	FALSE	FALSE	FALSE	FALSE	356.171	2	KGHCR	XL:A-Alkene@290;Carbamidomethyl@293	0.252995	14.6	0.0014	P39014	F-box protein MET30
Met30 DSSO v2	Met30 DSSO v2	MET30		7394	36.087	FALSE	FALSE	FALSE	FALSE	FALSE	356.171	2	KGHCR	XL:A-Alkene@290;Carbamidomethyl@293	1.37605	15.5	0.0021	P39014	F-box protein MET30
Met30 DSSO v2	Met30 DSSO v2	MET30		7406	36.1396	FALSE	FALSE	FALSE	FALSE	FALSE	372.158	2	KGHCR	XL:A-Thiol(Unsaturated)@290;Carbamidomethyl@293	-1.0064	15.8	0.019	P39014	F-box protein MET30
Met30 DSSO v2	Met30 DSSO v2	MET30		7418	36.1864	FALSE	FALSE	FALSE	FALSE	FALSE	560.282	2	FKVESNWR	XL:A-Alkene@283	1.64757	12	0.034	P39014	F-box protein MET30
Met30 DSSO v2	Met30 DSSO v2	MET30		7528	36.5542	FALSE	FALSE	FALSE	FALSE	FALSE	372.157	2	KGHCR	XL:A-Thiol(Unsaturated)@290;Carbamidomethyl@293	0.0684106	11.5	0.0034	P39014	F-box protein MET30
Met30 DSSO v2	Met30 DSSO v2	TDH3		7549	36.6333	FALSE	FALSE	FALSE	FALSE	FALSE	463.767	2	VVKAAAEGK	XL:A-Alkene@261	4.99655	18.3	0.00011	P00359	Glyceraldehyde-3-phosphate dehydrogenase 3
Met30 DSSO v2	Met30 DSSO v2	TDH3		7558	36.6699	FALSE	FALSE	FALSE	FALSE	FALSE	463.767	2	VVKAAAEGK	XL:A-Alkene@261	4.13404	28.3	7.8e-05	P00359	Glyceraldehyde-3-phosphate dehydrogenase 3
Met30 DSSO v2	Met30 DSSO v2	YEF3		7597	36.8315	FALSE	FALSE	FALSE	FALSE	FALSE	452.739	2	MKLALAR	Oxidation@550;XL:A-Thiol(Unsaturated)@551	3.51407	17.5	0.075	P16521	Elongation factor 3A
Met30 DSSO v2	Met30 DSSO v2	TY1B-H		7607	36.8814	FALSE	FALSE	FALSE	FALSE	FALSE	486.291	2	ILSKSIEK	XL:A-Alkene@292	1.90248	25.5	0.028	O13535	Transposon Ty1-H Gag-Pol polyprotein
Met30 DSSO v2	Met30 DSSO v2	TDH3		7628	36.9743	FALSE	FALSE	FALSE	FALSE	FALSE	463.768	2	VVKAAAEGK	XL:A-Alkene@261	2.40904	29.7	1.4e-05	P00359	Glyceraldehyde-3-phosphate dehydrogenase 3
[truncated: 623 more rows]

## Sheet: Set ISheet6
Search Filename	Search Name	Subunit A	XL A	Subunit B	XL B	Subunit Name A	Subunit Name B	Common/Gene Name A	Common/Gene Name B	XL Scan	XL RT	XL m/z	XL Charge	XL PPM	Corr. XL PPM	Corr. XL Isotope	m/z A	Charge A	Sequence A	Protein Mods A	PPM A	Score A	EV A	m/z B	Charge B	Sequence B	Protein Mods B	PPM B	Score B	EV B	Ambiguous	Redundant	Subunit Names	Linkage Info	CLMS-CSV
[truncated: 79 more rows]

[truncated: 7 more sheets: Set I Suppl figure, Set I Final Sheet, Set II peptide count & coverage, Set II X-links, Set III X-links, Set III, Set III overall]
