# Supplementary material for: Cadmium binding by the F-box domain induces p97-mediated SCF complex disassembly to activate stress response programs
Source: Nat Commun. 2024 May 8;15:3894. doi: 10.1038/s41467-024-48184-6 (PMC11079001; doi:10.1038/s41467-024-48184-6)
Supplement: Supplementary file 6 — Source Data [file 41467_2024_48184_MOESM6_ESM.zip]

Archive with 2 entries (2 files):
- Source data.xlsx
- uncropped blots.pdf
