# Supplementary material for: Cadmium binding by the F-box domain induces p97-mediated SCF complex disassembly to activate stress response programs
Source: Nat Commun. 2024 May 8;15:3894. doi: 10.1038/s41467-024-48184-6 (PMC11079001; doi:10.1038/s41467-024-48184-6)
Supplement: Supplementary file 6 — Source Data [file 41467_2024_48184_MOESM6_ESM.zip › Source data.xlsx]

## Sheet: Fig 1C
			I	II	III	average	SD
	WT	0	1	1	1	1	0
	∆95-99	0	1	1	1	1	0
	∆236-239	0	1	1	1	1	0
	WT	30	0.24	0.2	0.433208	0.291069	0.12471
	∆95-99	30	0.3	0.26	0.321723	0.293908	0.0313093
	∆236-239	30	0.28	0.23	0.476666	0.328889	0.130398

## Sheet: Fig 1E
			I	II	III	IV	Average	SD	ttest	p*< 0.1, p**<0.05, p***< 0.01
	WT	0	1	1	1	1	1	0
		20	0.223147	0.310813	0.22	0.397317	0.287819	0.0842624
		40	0.0972641	0.118485	0.15	0.191544	0.139323	0.0410047
	∆1-113	0	1	1	1	1	1	0
		20	0.633365	0.730724	0.604094	0.604094	0.643069	0.0600431	0.000697625
		40	0.504806	0.269494	0.23245	0.23245	0.3098	0.131172	0.163413
	∆113-180	0	1	1	1	1	1	0
		20	0.816505	0.746476	0.76	0.897456	0.805109	0.0835385	0.00774891
		40	0.327693	0.385311	0.3	0.33352	0.336631	0.0355954	0.0246484
	1-253	0	1	1	1	1	1	0
		20	0.843898	0.865614	0.789654	0.83277	0.832984	0.0319446	0.00117676
		40	0.489888	0.504806	0.452233	0.519296	0.491556	0.028834	0.00647293

## Sheet: Fig 2C
	FBX swap		I	II	III	average	SD
	Met30	0	1	1	1	1	0
		20	0.412204	0.22	0.33	0.320735	0.0964363
	Cdc4	0	0.153509	0.18	0.23	0.187836	0.0388429
		20	0.151373	0.2	0.21	0.187124	0.0313625
	Grr1	0	0.898235	0.98	1.03	0.969412	0.0665174
		20	0.985505	0.89	0.88	0.918502	0.0582417
	Mfb1	0	0.424645	0.65	0.53	0.534882	0.112757
		20	0.383429	0.55	0.55	0.494476	0.0961699

## Sheet: Fig 3C
	Cadmium			Ia	II	III	AVERAGE	SD	TTEST	p*< 0.1, p**<0.05, p***< 0.01
	Met25	WT	0	1	1	1	1	0
			20	23.6636	12.5675	19.53	18.587	5.60783
			40	61.902	45.9005	70.42	59.4075	12.4486
		C201S	0	1.28451	0.473512	0.76	0.83934	0.411277	0.568419
			20	15.0559	10.3063	12.84	12.7341	2.37656	0.0894723	*
			40	24.2985	20.6165	38.24	27.7183	9.29614	0.0124193	**
		C205S	0	8.40171	1.87182	3.44	4.57118	3.40875	0.211253
			20	12.5235	9.63088	10.62	10.9248	1.47022	0.0887609	*
			40	22.8729	21.3276	23.2	22.4668	1.00007	0.0306508	**
		C211S	0	3.86712	0.644454	1.59	2.03386	1.65655	0.392719
			20	10.1332	8.79727	13.73	10.8868	2.55126	0.12234
			40	20.2543	22.5269	16.96	19.9137	2.79904	0.0058418	**
	GSH1	WT	0	1	1	1	1	0
			20	12.017	8.27855	10.5362	10.2772	1.88262
			40	29.1669	23.4982	29.156	27.2737	3.26973
		C201S	0	2.56403	0.952336	2.10199	1.87279	0.829936	0.210124
			20	6.49336	4.51552	5.31143	5.4401	0.995181	0.0124102	**
			40	16.2321	11.0518	12.3124	13.1988	2.70153	0.00963326	***
		C205S	0	5.06656	1.40922	2.55781	3.0112	1.87035	0.136009
			20	7.62101	5.53298	7.34221	6.83206	1.13365	0.0198465	**
			40	10.5585	12.6297	10.8733	11.3538	1.1161	0.0242906	**
		C211S	0	3.45582	0.693557	2.06414	2.07117	1.38115	0.311299
			20	6.87334	5.53731	6.95225	6.4543	0.795117	0.032256	**
			40	8.04838	7.48135	6.449	7.32624	0.810891	0.0100811	***

## Sheet: Fig 3D
			Y axis
	MET25		I	II	III	average	SD
	WT	control	1	1	1	1	0
	C201S	control	1.07	1.561	1.22	1.28367	0.251615
	C205S	control	3.98	2.76	3.99	3.57667	0.707272
	C211S	control	1.95	2.02	3.58	2.51667	0.921539
	WT	-MET	12.9289	10.966	14.2003	12.6984	1.62942
	C201S	-MET	10.3943	15.2707	13.4244	13.0298	2.46201
	C205S	-MET	11.8416	13.2644	10.7465	11.9508	1.26253
	C211S	-MET	8.24848	12.1711	9.38626	9.93529	2.01813
			Y axis
	GSH1		I	II	III	average	stdev
	WT	control	1	1	1	1	0
	C201S	control	1.29	1.22	2.33	1.61333	0.621638
	C205S	control	1.27	2.16	3.55	2.32667	1.1491
	C211S	control	1.71	2.15	4.21	2.69	1.33462
	WT	-MET	10.9	10.3099	10.6272	10.6124	0.29533
	C201S	-MET	13.78	8.93035	12.6812	11.7972	2.54281
	C205S	-MET	8.8	13.4935	12.0418	11.4451	2.40296
	C211S	-MET	9.68	10.6719	10.4303	10.2607	0.517244

## Sheet: Fig 3E & Suppl 4C
	20220812	control	0	2	4	6		60 µM Cd	0	2	4	6
		WT	0.147	0.255	0.564	1.161		WT	0.147	0.285	0.429	0.726
		C201S	0.141	0.2385	0.5955	1.1115		C201S	0.141	0.2025	0.273	0.348
		C205S	0.1485	0.274	0.4065	1.1067		C205S	0.1485	0.171	0.2475	0.345
		C211S	0.1575	0.3045	0.738	1.0824		C211S	0.147	0.252	0.411	0.501
		C228S	0.153	0.211	0.498	1.0676		C228S	0.153	0.1649	0.2346	0.3196
	20220819	control	0	2	4	6		60 µM Cd	0	2	4	6
		WT	0.172	0.284	0.602	1.019		WT	0.172	0.277	0.415	0.638
		C201S	0.174	0.243	0.506	1.012		C201S Cd	0.174	0.21	0.271	0.364
		C205S	0.166	0.233	0.86	0.9		C205S Cd	0.166	0.239	0.318	0.441
		C211S	0.177	0.267	0.494	0.967		C211S Cd	0.177	0.247	0.337	0.461
		C228S	0.17	0.252	0.538	0.97		C228S Cd	0.17	0.237	0.326	0.459
	20220823	control	0	2	4	6		60 µM Cd	0	2	4	6
		WT	0.16	0.359	0.629	1.174		WT	0.16	0.343	0.462	0.62
		C201S	0.11	0.274	0.512	1.012		C201S Cd	0.11	0.207	0.224	0.269
		C205S	0.177	0.311	0.514	0.982		C205S Cd	0.177	0.309	0.355	0.442
		C211S	0.157	0.318	0.548	1.053		C211S Cd	0.157	0.253	0.282	0.355
		C228S	0.167	0.328	0.599	1.126		C228S Cd	0.167	0.281	0.314	0.409
	Average	control	0	2	4	6		60 µM Cd	0	2	4	6
		WT	0.159667	0.299333	0.598333	1.118		WT Cd	0.159667	0.301667	0.435333	0.661333
		C201S	0.141667	0.251833	0.537833	1.04517		C201S Cd	0.141667	0.2065	0.256	0.327
		C205S	0.163833	0.272667	0.5935	0.996233		C205S Cd	0.163833	0.239667	0.306833	0.409333
		C211S	0.163833	0.2965	0.593333	1.03413		C211S Cd	0.160333	0.250667	0.343333	0.439
		C228S	0.163333	0.263667	0.545	1.05453		C228S Cd	0.163333	0.227633	0.291533	0.395867
	SD	control						SD	60 µM Cd
		WT	0.0125004	0.022515	0.0209612	0.0728171		WT Cd	0.0125004	0.0125845	0.0104048	0.0455891
		C201S	0.0188631	0.00678301	0.0453671	0.0506629		C201S Cd	0.0188631	0.00375278	0.00929157	0.0185562
		C205S	0.00953988	0.023296	0.227908	0.103432		C205S Cd	0.00953988	0.0394537	0.0378932	0.0489175
		C211S	0.00994755	0.0197505	0.1227	0.0579565		C211S Cd	0.0150308	0.00258915	0.0410181	0.0314325
		C228S	0.00856565	0.0276613	0.0253574	0.0529817		C228S Cd	0.00856565	0.0392038	0.0461579	0.069803
	TTEST 6h	WT	1.161	1.019	1.174		TTEST 6h	WT Cd	0.726	0.638	0.62			p*< 0.1, p**<0.05, p***< 0.01
		C201S	1.1115	1.012	1.012	0.289493		C201S Cd	0.348	0.364	0.269	0.00857329	***
		C205S	1.1067	0.9	0.982	0.193268		C205S Cd	0.345	0.441	0.442	0.0600984	*
		C211S	1.0824	0.967	1.053	0.238095		C211S Cd	0.501	0.461	0.355	0.0128393	**
		C228S	1.0676	0.97	1.126	0.399327		C228S Cd	0.3196	0.459	0.409	0.00709966	***
	TTEST 4h	WT	0.564	0.602	0.629		TTEST 4h	WT Cd	0.429	0.415	0.462
		C201S	0.5955	0.506	0.512	0.154303		C201S Cd	0.273	0.271	0.224	0.0260716	**
		C205S	0.4065	0.86	0.514	0.973759		C205S Cd	0.2475	0.318	0.355	0.0404412	**
		C211S	0.738	0.494	0.548	0.950933		C211S Cd	0.411	0.337	0.282	0.191113
		C228S	0.498	0.538	0.599	0.201157		C228S Cd	0.2346	0.326	0.314	0.0421586	**
	TTEST 2h	WT	0.255	0.284	0.359		TTEST 2h	WT Cd	0.285	0.277	0.343
		C201S	0.2385	0.243	0.274	0.222685		C201S Cd	0.2025	0.21	0.207	0.0450049	**
		C205S	0.274	0.233	0.311	0.524695		C205S Cd	0.171	0.239	0.309	0.140104
		C211S	0.3045	0.267	0.318	0.938559		C211S Cd	0.252	0.247	0.253	0.120559
		C228S	0.211	0.252	0.328	0.483232		C228S Cd	0.1649	0.237	0.281	0.0902737	*

## Sheet: Fig 4E
			I	II	III	average	StDev	ttest
	WT	0	1	1	1	1	0.041938
		20	0.454761	0.497328	0.496953	0.483014	0.0244685
		40	0.232618	0.352424	0.365185	0.316742	0.0731328
	C228S	0	1	1	1	1	0.041938
		20	0.744598	0.746047	0.805017	0.765221	0.0344724	0.00384557	***
		40	0.680217	0.595469	0.754828	0.676838	0.0797332	0.0274047	**

## Sheet: Fig 4F
	Met25		I	II	III	average	Stdiv	ttest
	Cntrol	WT	1	1	1	1	0
		C228S	0.89	0.8	0.62	0.77	0.14
	-MET	WT	12.32	10.25	9.97	10.85	1.28	0.786926
		C228S	10.64	15.26	8.66	11.52	3.27
	+Cd	WT	53.49	40.38	56.02	49.96	8.39	0.0290596	**
		C228S	29.15	20.94	21.07	23.72	4.71

## Sheet: Fig 5E
			I	II	III	AVERAGE	Stdiv
	WT	0	1	1	1	1	0
		25	0.732305	0.684393	0.771543	0.73	0.0436468
		50	0.651061	0.462805	0.669412	0.59	0.114356
	CS	0	0.499557	0.472854	0.693703	0.56	0.12054	0.024	**
		25	0.47449	0.455645	0.647153	0.53	0.105548	0.037	**
		50	0.428753	0.440582	0.624958	0.5	0.110024	0.268

## Sheet: Fig 5F & Suppl 6H
	Cadmium	Band Label	Adj. Volume (Int)			Band Label	Adj. Volume (Int)			Band Label	Adj. Volume (Int)			Cadmium	concentration	average	SD
		0	7550720	1		0	10347219	1		0	12185469	1			0	1	0
		2.5	6433004	0.851972		2.5	9442421	0.912556		2.5	10593371	0.869345			2.5	0.877958	0.031197
		5	5921508	0.784231		5	9256274	0.894566		5	9320790	0.76491			5	0.814569	0.0699499
		10	5034516	0.66676		10	8476743	0.819229		10	8068487	0.66214			10	0.716043	0.0893917
		20	4317524	0.571803		20	7071700	0.68344		20	7086826	0.58158			20	0.612274	0.0618247
		40	3390088	0.448975		40	5587934	0.540042		40	6408752	0.525934			40	0.504984	0.0490149
		80	2523684	0.334231		80	4039385	0.390384		80	4212128	0.345668			80	0.356761	0.0296744
		160	866524	0.11476		160	2102392	0.203184		160	2509233	0.20592			160	0.174622	0.0518593
						Band Label	Adj. Volume (Int)							Copper		Average	SD
	Copper	0	239889	1		0	12477783	1		0	7362890	1			0	1	0
		2.5	237874	0.9916		2.5	12074225	0.967658		2.5	6622680	0.899467			2.5	0.952909	0.0478045
		5	230483	0.96079		5	12126782	0.97187		5	6823955	0.926804			5	0.953155	0.0234833
		10	225975	0.941998		10	12017111	0.963081		10	6168944	0.837843			10	0.914307	0.0670539
		20	207847	0.86643		20	10572203	0.847282		20	5354058	0.727168			20	0.813627	0.075485
		40	189396	0.789515		40	9632180	0.771946		40	4670150	0.634282			40	0.731915	0.0850072
		80	156844	0.653819		80	8616684	0.690562		80	4407355	0.59859			80	0.647657	0.0462945
		160	120954	0.504208		160	6767344	0.542351		160	3202600	0.434965			160	0.493842	0.0544386
																Average	SD
	Cobalt	0	15619667	1		0	188216	1		0	357615	1		Cobalt	0	1	0
		2.5	15496294	0.992101		2.5	176614	0.938358		2.5	354736	0.991949			2.5	0.974136	0.030985
		5	15216257	0.974173		5	192961	1.02521		5	370056	1.03479			5	1.01139	0.0325854
		10	15405739	0.986304		10	191351	1.01666		10	351320	0.982397			10	0.995119	0.0187538
		20	15675108	1.00355		20	187140	0.994283		20	370448	1.03588			20	1.01124	0.0218409
		40	16814425	1.07649		40	195021	1.03616		40	366024	1.02351			40	1.04539	0.0276684
		80	17967609	1.15032		80	197296	1.04824		80	379680	1.0617			80	1.08675	0.055459
		160	17268829	1.10558		160	209954	1.11549		160	394240	1.10241			160	1.10783	0.00682385
																Average	SD
	Zinc	0	20793370	1		0	10293456	1		0	23564541	1		Zinc	0	1	0
		2.5	13229970	0.636259		2.5	7218513	0.701272		2.5	18062996	0.766533			2.5	0.701355	0.065137
		5	13066560	0.6284		5	6859956	0.666439		5	17579541	0.746017			5	0.680285	0.0600183
		10	10485930	0.504292		10	5657077	0.54958		10	16562118	0.702841			10	0.585571	0.104052
		20	9116420	0.438429		20	4912399	0.477235		20	15046876	0.638539			20	0.518068	0.10612
		40	8798660	0.423147		40	4430598	0.430429		40	14306997	0.607141			40	0.486906	0.10419
		80	8105810	0.389827		80	4077946	0.396169		80	12956862	0.549846			80	0.44528	0.0906117
		160	8398480	0.403902		160	3658437	0.355414		160	10568621	0.448497			160	0.402604	0.046555

[truncated: 8 more sheets: Fig 6A, Fig 6 D, Suppl. 3B, Suppl 3E, Suppl 3H, Suppl 4H, Suppl 4F, Suppl 5C]
